# Supplementary material for: Carbon source regulates polysaccharide capsule biosynthesis in Streptococcus pneumoniae
Source: J Biol Chem. 2019 Oct 8;294(46):17224–38. doi: 10.1074/jbc.RA119.010764 (PMC6873171; doi:10.1074/jbc.RA119.010764)
Supplement: Supporting Information [file supp_RA119.010764_155365_1_supp_404461_pz0fz4.xlsx]

## Sheet: Expression_ranked_FvsG_106
Supplemtary table 2: Expression values for strains with 106.66 background in Fructose and Glucose. After all filtering 86% of genes were left for the analysis (1821 out of 2163 genes for strain 106.66)
GeneID	106F1	106F2	106F3	106Gl1	106Gl2	106Gl3	106c106F1	106c106F2	106c106F3	106c106Gl1	106c106Gl2	106c106Gl3	106c208F1	106c208F2	106c208F3	106c208Gl1	106c208Gl2	106c208Gl3	106janusGl1	106janusGl2	106janusGl3	log2FoldChangeFvsGl	AdjustedPvalue	RankFvsGl	GeneName	GeneLongName
106.66_k1n_00001	10.7301	10.761	10.6181	11.1256	10.8629	10.7966	10.4179	10.3612	10.4696	10.8258	10.7794	10.6023	10.2915	10.3205	10.3918	10.883	10.6638	10.8857	10.7548	11.0867	11.137	0.512973	1.95219e-05	597	mnmA	trna (5-methylaminomethyl-2-thiouridylate)-methyltransferase
106.66_k1n_00002	8.45344	8.49837	8.27834	9.66715	9.49579	9.25932	8.24855	8.09984	8.12182	9.25355	9.13204	9.19092	8.48914	8.02143	8.50813	9.41772	9.13342	9.26367	9.09756	9.23247	8.99593	1.34663	4.96568e-25	153	NA	mutt nudix family protein
106.66_k1n_00003	9.27373	9.40709	9.19664	10.1376	10.13	9.94817	8.88421	9.2222	9.04161	9.97815	9.9493	9.854	9.05718	9.09673	9.22273	9.92318	9.95375	10.3617	10.0717	10.1122	10.311	1.24288	1.78472e-30	180	mnmG	trna uridine 5-carboxymethylaminomethyl modification enzyme
106.66_k1n_00004	12.825	12.8438	12.8562	12.5534	12.446	12.4999	12.8017	12.9864	12.9748	12.4494	12.6061	12.4867	12.8506	12.4153	12.8401	12.5801	12.4137	12.6366	12.4011	12.5734	12.7117	-0.397484	1.02084e-05	678	NA	ribonuclease j 1
106.66_k1n_00005	10.7314	10.7915	10.7466	11.6024	11.5035	10.0246	10.8478	10.3577	10.532	11.5021	11.3583	9.91204	10.0543	10.2869	10.2585	11.3406	10.9429	9.73769	11.0878	11.3752	11.2257	0.767916	0.0125764	811	NA	conserved domain protein
106.66_k1n_00009	9.40176	9.43373	9.48025	9.79869	9.6898	8.66905	9.45258	9.44563	9.4201	9.72489	9.8844	8.69856	8.88602	6.35699	8.99166	9.73676	9.50472	8.72821	9.56077	9.77715	9.40264	0.401927	0.354444	812	tsaB	glycoprotease family protein
106.66_k1n_00010	7.6625	7.66712	7.50319	7.63033	7.32781	7.78198	7.37038	7.54809	7.60642	7.48586	7.66383	7.6685	7.66945	7.52023	7.72451	7.8004	7.57966	7.66948	7.5427	7.65569	7.67479	0.0701024	0.574619	813	NA	ribosomal-protein-alanine acetyltransferase
106.66_k1n_00011	10.5074	10.5785	10.6447	10.718	10.5503	10.5291	10.3377	10.6094	10.5832	10.7316	10.7786	10.45	10.3722	10.3013	10.5166	10.7025	10.6053	10.6383	10.8864	10.8358	10.8935	0.266502	0.00768757	729	tsaD	glycoprotease family protein
106.66_k1n_00014	4.25222	4.35508	3.98754	4.19949	4.59857	4.58098	4.00816	3.93618	3.7933	4.64745	4.3826	4.3786	4.6502	3.97815	4.45764	3.82711	4.59165	4.87465	4.0288	4.56105	4.21139	0.750685	0.112033	814	NA	glycosyl group 1 family protein
106.66_k1n_00015	8.54781	8.16277	8.00484	10.5262	10.3886	7.37345	8.00568	6.75397	8.23071	9.92789	9.6992	7.38623	7.03748	6.79713	7.13158	9.5955	9.60701	7.59605	9.80155	9.49814	9.1979	2.4449	5.35021e-07	22	kanE	glycosyl transferases group 1 family protein
106.66_k1n_00016	4.57689	4.78381	4.53769	5.1764	5.26283	5.01053	4.46416	4.48497	4.45717	4.94637	5.12001	4.89657	4.99744	4.19536	5.01279	4.61919	5.09836	4.83027	4.97315	5.01377	4.56528	0.837135	0.0106766	815	wfgD	glycosyl transferase 2 family protein
106.66_k1n_00017	6.34704	6.4238	6.40613	6.81451	6.52486	6.98102	6.32969	5.88138	5.95601	6.6626	6.64408	6.85208	6.51255	6.05384	6.52064	6.40607	7.1095	6.71563	6.98839	6.03253	6.38294	0.726669	0.00132681	411	msbA_1	abc atp-binding protein
106.66_k1n_00020	4.98293	4.96596	4.95467	4.9468	5.28122	5.22658	4.76804	4.8206	4.69598	4.79913	4.75805	5.02623	5.25127	4.74642	4.94893	4.30006	5.18422	5.03424	5.30172	4.9957	4.95235	0.265234	0.385023	817	NA	asparagine synthase family protein
106.66_k1n_00021	4.84301	4.84744	4.74597	5.26937	5.03329	5.29352	4.87803	4.57536	4.56718	5.36414	5.1379	5.18494	5.16278	5.25655	4.73923	5.1597	4.8539	5.00655	4.62349	4.94831	4.74898	0.509242	0.0996611	818	btrD	glcnac-pi de-n-acetylase family protein
106.66_k1n_00023	3.57156	3.64986	3.37051	3.44083	3.73415	3.74453	3.48922	3.35697	3.25944	3.97204	3.81321	3.80999	3.58295	4.83563	3.70244	3.32332	4.30364	3.99001	3.55732	3.2863	3.30518	-0.152941	0.868777	819	ugd	udp-glucose 6-dehydrogenase
106.66_k1n_00024	9.63437	9.7539	9.9339	10.2766	10.5221	9.48041	9.76339	9.91256	9.99382	10.6849	10.5205	9.54889	9.82255	9.7159	9.78106	9.76559	10.305	9.80379	10.3041	9.42681	9.83187	0.405051	0.0774768	820	NA	transcriptional rgg c-terminal domain protein
106.66_k1n_00029	8.92676	8.60729	8.96758	8.62831	8.73653	8.70964	8.75839	8.32549	8.94663	8.79522	8.75481	8.78737	8.78156	5.24892	8.73599	8.32455	8.74999	8.33182	8.83747	8.17354	7.61137	-0.091392	0.888907	824	NA	caax amino terminal protease family protein
106.66_k1n_00030	8.54651	8.69672	8.70046	8.69914	8.72293	8.91028	8.47896	8.12392	8.56545	8.78812	8.78136	8.95531	8.54017	5.28352	8.49918	8.51068	8.80396	8.70137	9.06325	8.73602	8.7261	0.536431	0.290652	825	NA	caax amino terminal protease family protein
106.66_k1n_00031	8.52992	8.71105	8.64315	9.15567	9.22239	8.94063	8.62659	8.55695	8.72369	9.20188	9.14189	9.10244	8.76054	12.1168	8.66423	8.89833	9.08325	9.17149	9.15846	9.08201	9.2113	0.583765	1.82931e-10	774	NA	major facilitator superfamily protein
106.66_k1n_00034	11.091	11.0527	10.9543	10.8124	10.7089	10.4776	10.8604	10.8072	10.8453	10.7119	10.423	10.3428	10.686	12.1983	10.7133	10.8171	10.7079	10.6253	10.6353	10.6753	10.6509	-0.651277	0.00344241	469	tcyA	bacterial extracellular solute-binding 3 family protein
106.66_k1n_00035	10.2656	10.1902	10.3005	9.89219	9.71136	10.6932	10.3192	10.1258	10.2035	9.71192	9.53363	10.5845	10.0492	10.3452	10.0366	9.66836	9.75531	11.124	9.26002	9.50194	9.36346	-0.205728	0.545635	827	metQ	nlpa lipofamily protein
106.66_k1n_00036	8.93237	9.03274	9.13859	9.20004	9.03836	9.34728	8.89017	9.04745	8.79344	9.1789	9.12317	9.18232	8.83717	8.92877	8.83826	9.08605	8.76667	9.51241	9.07971	9.19325	9.29344	0.341985	0.0032983	802	dapE	m20 m25 m40 family
106.66_k1n_00037	9.77639	9.87888	9.86547	9.96246	9.85717	10.3839	9.6919	9.91024	9.70527	9.80522	9.8723	10.2606	9.86139	10.0875	9.91552	9.88797	9.65227	10.3993	10.0973	10.1433	10.2869	0.296825	0.0385909	828	metN	abc transporter family protein
106.66_k1n_00038	10.2512	10.2395	10.2956	10.4341	10.4119	10.4954	10.2232	10.3657	10.1706	10.3563	10.5714	10.4475	9.97686	10.0837	10.0007	10.4036	10.3776	10.6286	10.5663	10.577	10.5092	0.407054	7.79824e-07	672	metP	binding--dependent transport system inner membrane component family protein
106.66_k1n_00041	9.11047	9.01081	9.02007	8.90284	8.81487	9.32309	9.06842	9.13579	9.06306	8.75972	8.89107	9.24113	9.35067	10.3515	9.25442	8.97962	8.78758	9.62575	8.64418	8.85276	8.75065	-0.477501	0.0646344	829	NA	atpase histidine kinase dna gyrase b hsp90 domain protein
106.66_k1n_00042	8.78799	9.10098	8.9738	8.97632	9.03675	9.15448	9.20662	9.12887	9.03063	9.08051	8.88629	9.18662	9.14608	9.98281	9.01532	9.0746	9.15857	9.49704	8.9903	9.05963	8.9472	-0.142747	0.495251	830	NA	response regulator
106.66_k1n_00043	13.5648	13.2999	13.7795	13.7058	13.6475	13.5164	13.8726	13.9047	13.8985	13.808	13.615	13.826	14.007	12.7638	13.7336	13.5219	13.7597	13.4346	13.4889	13.4107	13.3732	-0.127718	0.520269	831	NA	succinyl-diaminopimelate desuccinylase
106.66_k1n_00044	11.7873	11.6962	11.8363	12.0821	12.031	12.0629	11.6761	11.7362	11.7489	12.0107	12.1101	12.0492	11.8061	11.4545	11.5701	11.8449	11.8641	11.46	12.0403	12.0277	11.9937	0.359369	0.000721793	689	NA	nrdi flavodoxin like family protein
106.66_k1n_00045	10.1398	10.1204	10.1361	9.45598	9.45852	9.4138	10.1101	10.3323	10.3734	9.36374	9.1728	9.43571	10.233	9.18745	10.3407	9.93511	9.68727	10.8421	9.1144	9.00857	9.28487	-0.694959	0.0190014	832	NA	membrane protein
106.66_k1n_00047	5.24469	5.12013	5.18276	4.79709	4.94815	5.09341	5.20655	5.38445	5.15389	5.32651	5.01757	5.27284	5.29451	5.65922	5.12072	4.82748	5.24131	5.09544	4.91096	4.78919	4.85138	-0.517921	0.0415035	833	NA	lyttr dna-binding domain protein
106.66_k1n_00048	11.675	11.6821	11.6466	11.1813	11.2617	11.4598	11.5507	11.632	11.6164	11.2364	11.4803	11.5218	11.5911	11.4664	11.6525	11.4854	11.3653	11.5179	11.5285	11.4554	11.4125	-0.265528	0.000386023	730	mutL	dna mismatch repair protein
106.66_k1n_00049	6.5186	6.57088	6.34137	7.53163	7.6536	6.62722	6.32126	6.05732	6.26716	7.45806	7.43383	6.66167	6.75738	5.75015	6.57824	7.69636	7.59501	7.80349	7.82906	8.06129	7.85629	1.87256	3.23705e-12	51	ribH	#NAME?
106.66_k1n_00050	6.48591	6.70875	6.43892	7.58163	7.35043	6.89097	6.56135	6.1421	6.1948	7.49945	7.57061	6.67319	6.58568	5.84489	6.8293	7.48257	7.47613	7.932	7.74188	8.00798	7.79536	1.71684	1.51868e-11	74	ribBA	-dihydroxy-2-butanone 4-phosphate synthase
106.66_k1n_00051	5.75078	5.99774	5.88616	6.864	6.77137	6.04512	5.37114	5.41196	5.30673	6.49323	6.61513	5.73085	6.02418	5.23657	5.75549	6.36344	6.56717	6.8401	6.53315	6.8753	6.78989	1.60502	1.18954e-08	95	ribE	riboflavin alpha subunit
106.66_k1n_00052	6.94468	6.94186	6.90637	7.69533	8.11794	7.18664	6.71467	6.49592	6.50424	7.54324	7.90566	6.8319	7.08935	5.96622	7.03721	7.61013	7.94311	8.06239	8.06538	8.11039	8.19475	1.60136	1.80687e-09	99	ribD_1	riboflavin biosynthesis protein
106.66_k1n_00053	9.37214	9.53954	9.29577	10.1619	9.93488	9.15628	9.10932	9.07453	9.14472	10.0131	10.0367	9.17549	8.91778	8.74482	8.98263	10.0075	9.94421	9.26167	9.75138	10.1181	10.0798	0.95758	2.72773e-06	278	ruvA	holliday junction dna helicase
106.66_k1n_00054	7.88936	8.22266	7.99615	8.16193	8.26006	8.33987	7.63683	7.82041	7.77405	8.26583	8.39753	8.32964	7.82292	7.70349	7.95991	8.05637	7.95493	8.46903	8.24462	8.43423	8.39295	0.595058	1.80561e-06	532	tag	methyladenine glycosylase family protein
106.66_k1n_00055	8.74656	8.6828	8.77992	9.15288	9.31135	9.26804	8.68969	8.46255	8.84932	9.15384	9.2767	9.36103	8.78866	8.68763	8.80774	9.33142	9.28146	9.35465	9.46731	9.22586	9.21167	0.785694	2.53185e-23	375	NA	caax amino terminal protease family protein
106.66_k1n_00056	9.64698	9.67484	9.78511	10.2725	10.221	9.49558	9.41403	9.61011	9.57441	10.2274	10.6031	9.65099	9.14345	8.78278	9.16851	10.1861	10.3358	9.46025	10.6339	10.3618	10.3086	1.00894	6.34343e-06	258	ykfA	ld-carboxypeptidase family protein
106.66_k1n_00057	9.68208	9.66258	9.97916	9.72305	9.67298	8.92705	9.80755	10.0868	10.0408	9.58162	9.60173	9.12514	9.87215	9.36604	9.58868	9.97438	9.73077	9.86721	9.61614	9.81235	9.94414	-0.19734	0.332749	834	NA	membrane protein
106.66_k1n_00058	10.2226	10.007	9.98611	10.0928	9.95252	9.06524	9.97432	10.019	9.98149	10.0724	9.9103	8.96434	9.80623	9.47666	9.56596	10.1477	9.91571	9.67001	9.631	10.027	10.0937	-0.0899254	0.729065	835	corA	cora-like mg2+ transporter family protein
106.66_k1n_00059	11.14	11.2796	11.1898	10.4468	10.4599	10.9317	10.9802	11.1282	11.0967	10.3609	10.5158	10.8018	10.7857	11.2179	10.9072	10.791	10.6016	10.9674	10.3151	10.4366	10.4743	-0.636801	2.4243e-06	482	uvrA	excinuclease abc subunit a
106.66_k1n_00060	10.1368	10.2327	10.187	10.0496	9.88868	10.2216	10.1896	10.1163	10.1797	9.88816	9.82903	10.229	10.2254	10.4755	10.1079	10.1774	9.90422	10.3348	9.91647	10.0059	10.094	-0.203457	0.068381	836	NA	xaa-pro aminopeptidase
106.66_k1n_00061	13.5015	13.3639	13.5757	12.5763	12.7934	12.5038	13.6283	14.2085	13.7917	13.0321	12.8287	12.7836	13.7867	14.0946	13.6651	12.698	12.8736	12.6032	12.7735	12.5937	12.5974	-1.36806	3.27055e-24	148	spxA_1	regulatory protein spx
106.66_k1n_00063	12.7311	12.7868	13.0919	13.0637	12.8995	12.1611	13.047	13.1544	12.993	12.8113	12.7168	12.3057	12.7621	12.4234	12.8341	12.72	12.7018	11.8644	12.7661	12.7998	12.6861	-0.295353	0.133341	838	NA	pf06135 family protein
106.66_k1n_00064	11.2434	11.55	11.181	10.9972	11.2489	11.3688	11.1303	11.1281	11.1368	11.0384	11.2829	11.3452	11.3991	11.619	11.416	10.927	11.1824	11.0187	11.4515	10.9843	11.242	-0.187273	0.165561	839	yrrK	holliday junction resolvase
106.66_k1n_00066	9.81022	10.0048	9.79095	9.94455	10.0288	10.1324	9.66247	9.7504	9.89546	9.98933	9.95475	10.2148	9.91681	10.2255	10.0515	9.74037	10.0794	10.1855	9.91713	9.71329	9.95969	0.122449	0.348694	840	fgs_1	folc bifunctional family protein
106.66_k1n_00068	9.54466	9.47409	9.5742	9.79147	9.78239	9.81274	9.75477	9.40422	9.55395	9.89652	9.83341	10.0133	9.76213	9.62854	9.75882	9.76977	9.75927	9.49639	9.78678	9.98015	9.81262	0.280095	0.00520868	725	cls	phospholipase d family protein
106.66_k1n_00070	11.5678	11.541	11.6233	11.5618	11.4851	11.3802	11.4695	11.4838	11.4974	11.3773	11.2911	11.3784	11.2342	10.76	11.3153	11.517	11.3271	11.3369	11.2837	11.4124	11.3257	-0.0260467	0.87257	841	NA	membrane protein
106.66_k1n_00071	11.2475	11.3816	11.2358	11.4559	11.2999	11.61	11.1908	11.5464	11.341	11.4011	11.5558	11.8714	11.6319	11.8816	11.3818	11.6665	11.5505	11.7936	11.9436	11.8505	11.7292	0.285086	0.0545282	842	nrdD_1	anaerobic ribonucleoside-triphosphate reductase
106.66_k1n_00072	7.25893	7.53935	7.26176	7.91208	7.92442	7.95979	6.89365	7.47996	7.03923	7.8889	7.71797	8.16996	7.56814	7.67866	7.27504	8.12632	7.75405	8.04114	8.80446	8.16184	7.86492	1.04759	1.47537e-07	248	NA	acetyltransferase family protein
106.66_k1n_00073	7.09914	7.35833	7.12355	7.42422	7.7757	7.94263	7.07883	7.16654	7.18714	7.43546	7.82476	8.21348	7.37401	7.31283	7.35211	7.64261	7.5182	7.98577	8.1976	8.18249	8.1106	0.995274	1.99095e-09	263	pflA_1	anaerobic ribonucleoside-triphosphate reductase activating protein
106.66_k1n_00074	8.62708	8.70822	8.7158	9.33301	9.46893	9.26984	8.59857	8.90056	8.59458	9.3689	9.47903	9.59499	9.03261	9.03127	8.79165	9.45277	9.3026	9.33632	10.1657	9.84507	9.52096	1.03957	2.17288e-11	249	udk_1	phosphoribulokinase uridine kinase family protein
106.66_k1n_00075	12.463	12.3402	12.3044	13.2566	13.0625	13.0211	12.1455	12.3086	12.3754	12.9192	12.892	12.8646	12.0032	11.7344	12.0883	12.7835	12.701	12.7452	12.7038	12.8709	12.7813	0.9067	6.21271e-13	310	rpsJ	ribosomal protein s10
106.66_k1n_00076	11.3993	11.6485	11.3232	12.311	12.2545	12.3223	11.1645	11.2439	11.2164	11.9626	12.0197	12.1599	11.136	10.9673	11.2909	12.2129	12.0705	12.2558	12.0822	12.2593	12.1765	1.20537	1.49857e-31	189	rplC	50s ribosomal protein l3
106.66_k1n_00077	10.4267	10.4585	10.4856	10.9966	10.9204	10.8882	10.2661	10.3575	10.3615	10.6176	10.6747	10.7954	9.87162	9.83952	10.0489	10.7605	10.7556	10.9113	10.7686	10.8587	11.1191	0.794255	9.07761e-10	370	rplD	50s ribosomal protein l4
106.66_k1n_00078	9.2267	9.30417	9.22195	10.1675	10.1207	10.4101	9.0096	8.96547	9.05051	9.60663	9.95963	10.2924	9.03075	9.16142	9.14	9.86872	9.8956	10.1186	9.84613	10.2196	10.2791	1.31784	2.81465e-26	162	rplW	50s ribosomal protein l23
106.66_k1n_00079	11.5343	11.6575	11.596	12.1476	12.0283	12.292	11.2274	11.4048	11.3373	11.7417	11.8726	12.0864	10.9852	11.1392	11.2086	11.8774	11.8491	12.2122	11.9349	12.1816	12.2828	0.927816	2.25994e-12	291	rplB	ribosomal protein l2
106.66_k1n_00080	9.95465	10.2423	10.0064	10.9561	10.601	10.6031	9.90885	9.8885	9.88901	10.4249	10.4837	10.6014	9.55613	9.46027	9.62232	10.7558	10.4868	10.62	10.4356	11.0146	11.1011	1.13156	2.69386e-13	212	rpsS	30s ribosomal protein s19
106.66_k1n_00081	9.63039	9.67696	9.63193	10.9702	10.7742	10.531	9.40646	9.56523	9.50193	10.5771	10.6156	10.4401	9.50008	9.45859	9.64782	11.0173	10.6534	10.6354	10.6973	11.198	11.3045	1.70183	1.82027e-34	82	rplV	ribosomal protein l22
106.66_k1n_00082	10.9585	11.2132	11.0246	12.1002	11.9179	11.664	10.8537	10.8818	10.8742	11.6773	11.6615	11.7044	10.7217	10.5501	10.8909	11.9342	11.722	11.8452	11.6081	12.1477	12.3687	1.32446	2.84041e-21	160	rpsC	ribosomal protein s3
106.66_k1n_00083	10.4564	10.7067	10.5302	11.6855	11.4931	11.2318	10.3419	10.3571	10.3335	11.2344	11.4201	11.1664	10.0762	10.1008	10.2599	11.2687	11.2705	11.1915	11.2116	11.6708	11.8036	1.40122	4.46513e-24	137	rplP	50s ribosomal protein l16
106.66_k1n_00085	9.55817	9.79756	9.49888	10.6139	10.6808	10.5322	9.5128	9.62291	9.45915	10.3983	10.4515	10.6353	9.49325	9.4694	9.73951	10.7726	10.5702	10.6583	10.5035	10.8381	10.9926	1.45395	2.34658e-46	128	rpsQ	30s ribosomal protein s17
106.66_k1n_00086	11.3178	11.3335	11.2579	11.9051	11.6356	12.3805	11.0217	11.1383	11.0762	11.344	11.2945	12.3139	11.1891	11.1017	11.3691	11.8455	11.5912	12.3235	11.3598	11.9629	12.0446	0.919638	1.27317e-06	298	rplN	ribosomal protein l14
106.66_k1n_00087	9.61502	9.637	9.56155	10.6732	10.6316	10.6009	9.49721	9.56651	9.35174	10.3795	10.4366	10.653	9.27665	9.359	9.44436	10.5133	10.3551	10.5066	10.3653	10.6985	10.8142	1.46633	1.61294e-53	122	rplX	ribosomal protein l24
106.66_k1n_00088	10.4219	10.5466	10.5695	11.0382	11.1856	10.9964	10.3865	10.5786	10.3857	10.9489	10.9733	11.0763	9.91479	9.91976	10.2049	11.0768	11.197	11.2356	11.1934	11.2896	11.3179	1.05585	1.06084e-16	242	rplE	50s ribosomal protein l5
106.66_k1n_00089	9.62845	9.63807	9.55742	9.98608	10.2831	10.318	9.2455	9.49919	9.393	9.89576	10.12	10.3591	9.25444	9.22278	9.41095	10.0994	10.3482	10.3443	10.3573	10.0476	10.1638	1.04923	3.03884e-21	246	rpsN2	alternate 30s ribosomal protein s14
106.66_k1n_00090	11.2049	11.2597	11.1598	12.0947	12.0811	12.2933	11.1062	11.1592	11.0659	11.836	11.8147	12.3455	11.1016	11.1869	11.2617	12.1201	12.147	12.4288	11.976	12.1309	12.1947	1.29722	8.0847e-41	168	rpsH	30s ribosomal protein s8
106.66_k1n_00091	11.9079	11.8904	11.783	12.7447	12.4126	12.74	11.5806	11.7835	11.7352	12.3891	12.2819	12.7181	11.6127	11.5431	11.8117	12.6646	12.6284	13.0251	12.3842	12.6279	12.6947	1.17844	4.82797e-24	194	rplF	50s ribosomal protein l6
106.66_k1n_00092	10.0265	10.0733	9.88985	10.5129	10.4359	11.1249	9.90282	9.85364	9.81466	10.2677	10.2823	10.9707	9.7318	9.91068	9.88289	10.2877	10.341	10.9056	10.2217	10.5349	10.6252	0.924561	5.52238e-09	295	rplR	ribosomal protein l18
106.66_k1n_00093	10.7045	10.8166	10.7308	11.1073	11.2753	11.8636	10.639	10.8393	10.6915	10.8856	11.0684	11.7148	10.6433	10.432	10.6342	11.3669	11.2365	11.7959	11.1174	11.2239	11.2496	0.91317	9.80372e-09	304	rpsE	30s ribosomal protein s5
106.66_k1n_00095	10.6544	10.7021	10.8082	11.3774	11.3953	11.4716	10.6292	10.9297	10.732	11.044	11.1194	11.572	10.5119	10.3944	10.6814	11.3416	11.1073	11.4068	11.2574	11.4735	11.6272	0.918001	8.49345e-16	299	rplO	ribosomal protein l15
106.66_k1n_00096	12.7908	12.7013	12.918	13.7165	13.5983	13.3508	12.8957	12.9122	12.8605	13.4739	13.4768	13.6019	12.5757	12.1815	12.6268	13.6606	13.4957	13.5108	13.433	13.7766	13.7994	1.12522	9.58746e-21	217	secY	preprotein subunit
106.66_k1n_00097	10.7189	10.6629	10.6109	12.1906	11.9308	11.4406	10.48	10.4786	10.5498	11.849	11.6156	11.2995	10.4428	10.1363	10.325	11.4791	11.4633	10.9648	11.5868	11.7961	11.7447	1.54844	5.57315e-21	108	adk	adenylate kinase
106.66_k1n_00100	11.8273	12.1973	11.927	11.9397	11.8685	13.1945	11.9379	11.9451	11.8843	11.5032	11.7461	12.8825	12.2953	12.6286	12.1174	11.4459	11.6107	12.4692	11.7329	11.8538	12.0482	0.0656787	0.860703	843	rpsM	30s ribosomal protein s13
106.66_k1n_00101	11.2635	11.355	11.4498	11.4668	11.2593	11.791	11.4306	11.3371	11.2924	11.0238	11.1355	11.6899	11.053	11.2934	11.0887	11.1544	11.0489	11.5042	11.1669	11.4667	11.5567	0.123921	0.453333	844	rpsK	30s ribosomal protein s11
106.66_k1n_00102	13.0924	13.1145	13.0841	13.3256	13.382	14.0692	13.0402	13.1645	13.0321	13.0934	13.2002	13.8994	13.1442	13.234	13.1275	13.1244	13.1041	13.6281	13.2601	13.3147	13.3229	0.425571	0.01021	845	rpoA	dna-directed rna alpha subunit
106.66_k1n_00103	12.7659	12.6358	12.8682	13.7141	13.4179	12.8468	12.758	12.9012	12.9162	13.3944	13.2668	12.9092	12.2457	12.2221	12.3519	13.3791	13.2994	12.9943	13.2364	13.4198	13.5498	0.867593	2.27799e-07	327	rplQ	50s ribosomal protein l17
106.66_k1n_00104	11.2336	11.1481	11.3298	10.7864	11.1127	11.0619	11.4355	9.98608	11.3543	11.0983	11.0346	11.1331	11.5764	11.0778	11.4592	10.5669	10.8544	10.308	11.1732	10.7426	10.4117	-0.473967	0.0394156	846	NA	act domain protein
106.66_k1n_00106	12.68	12.7693	12.6668	13.3499	12.8957	12.4601	12.5577	12.4638	12.6334	12.9905	12.9414	12.3752	12.669	12.739	12.5662	12.9441	12.5846	12.0283	12.913	13.247	13.4225	0.356529	0.0870423	847	gpmA_1	phosphoglycerate mutase family protein
106.66_k1n_00107	3.61299	3.73617	3.71554	4.15955	4.15154	3.98643	3.63364	3.66569	3.8629	4.10665	4.06386	4.12299	3.67557	3.90618	3.59727	4.15673	3.91166	4.18661	4.10578	4.1746	4.10054	1.41057	1.36425e-07	135	phnV_1	binding--dependent transport system inner membrane component family protein
106.66_k1n_00113	7.26317	7.40981	7.14778	6.69013	7.02951	7.55596	7.23123	7.31139	7.55875	6.9677	6.95151	7.68584	7.95006	7.5746	7.62717	6.47321	6.91356	7.05962	6.76308	6.62414	6.59048	-0.710414	0.00729235	422	hpdA	glycyl-radical enzyme activating family protein
106.66_k1n_00114	9.63855	9.37828	9.52094	9.61584	9.84979	9.88623	9.54923	8.84186	9.65825	9.58849	9.45023	10.0587	10.1965	9.29469	9.80791	9.15953	9.47539	9.18252	9.62084	9.13765	9.00014	-0.0636534	0.827542	848	srlR_1	iron dependent n-terminal dna binding domain protein
106.66_k1n_00115	9.98578	9.8748	9.95622	10.0569	10.2944	10.7629	10.1084	9.45738	10.2443	10.3277	10.2571	11.0449	10.9345	10.1746	10.7277	9.77934	9.91952	10.1171	10.2219	10.0281	9.30363	0.0208617	0.958534	849	sorC	transcriptional regulator
106.66_k1n_00116	6.13506	5.87837	6.2506	5.41378	5.56736	5.67105	6.32585	6.05854	6.01783	5.68701	5.33546	5.80945	6.76288	7.00488	6.47259	5.59594	5.4814	5.74722	5.87463	5.22471	5.40507	-1.59423	1.47968e-07	102	licA_1	pts lactose cellobiose specific iia subunit
106.66_k1n_00117	5.97663	5.94395	5.90538	5.05719	5.46141	5.77515	5.99929	6.09364	5.80661	5.66707	5.29735	5.77184	6.53761	6.83805	6.35912	5.08921	5.48133	5.06829	5.75289	5.50034	4.93607	-1.45488	8.92174e-06	127	gmuB	pts lactose cellobiose specific iib subunit
106.66_k1n_00118	8.83283	8.79335	8.91515	7.94908	8.0219	8.52779	9.20125	8.86817	8.99813	8.07704	7.60247	8.64512	9.39347	9.34386	9.1609	7.9193	7.93361	8.05883	8.15324	8.1365	8.04447	-1.33091	2.66591e-13	158	licC_1	pts lactose cellobiose iic component family protein
106.66_k1n_00119	9.01478	9.03162	9.18921	8.45842	8.3757	8.61659	9.40014	9.172	9.19976	8.62611	8.69979	8.75658	9.25513	9.70015	9.01382	8.46764	8.54905	8.35583	8.67736	8.78608	8.87366	-0.875171	1.67212e-10	321	bssA	pyruvate formate-lyase
106.66_k1n_00120	6.67571	6.56394	6.57383	6.20951	6.19664	6.76187	6.91053	6.81258	6.70872	6.10892	6.05711	6.82816	7.24914	7.70676	7.096	6.21903	6.32192	6.70244	6.26765	6.35072	6.17235	-0.971671	0.000444548	272	fsaA	transaldolase family protein
106.66_k1n_00121	9.15658	9.1872	9.18549	8.26917	8.42944	8.61128	9.65257	9.51156	9.53028	8.42628	8.43509	8.8366	9.49843	9.66716	9.47628	8.70189	8.55107	8.54066	8.41281	8.40833	8.61282	-1.26671	1.17054e-23	173	gldA	glycerol dehydrogenase
106.66_k1n_00122	12.6426	12.6421	12.7473	12.8119	12.6544	12.5914	12.5912	12.8385	12.6903	12.6743	12.7877	12.5648	12.4877	12.4172	12.4712	12.6815	12.5282	12.3909	12.7795	12.9068	12.9404	0.10766	0.362974	850	leuS	leucyl-trna synthetase
106.66_k1n_00123	10.1585	10.1826	10.1422	10.0534	9.91561	9.44487	9.9872	10.0099	10.0214	9.66657	9.77997	9.43309	9.9086	6.31789	9.85333	9.83061	9.49995	9.25881	9.68134	9.81016	9.60832	-0.304533	0.509537	851	ydaF_1	acetyltransferase family protein
106.66_k1n_00124	9.28382	9.37135	9.40877	9.68974	9.43054	9.19861	9.56534	9.5196	9.52182	9.42646	9.52655	9.41069	9.3969	6.21258	9.32025	9.34004	9.35955	8.87456	9.47459	9.45203	9.24847	0.110104	0.816302	852	NA	gnat family
106.66_k1n_00125	11.4351	11.2876	11.3794	11.1897	10.9966	10.9103	11.3365	11.398	11.4376	10.984	10.9362	10.7605	11.455	11.0962	11.3945	10.9531	10.9956	10.5968	10.8169	10.8984	10.7643	-0.60901	1.15181e-10	511	ruvB	holliday junction dna helicase
106.66_k1n_00126	9.02156	8.98143	9.02738	8.73881	9.0651	8.87802	9.27591	9.22622	9.27607	9.24821	9.10634	9.10099	9.33342	9.72189	9.29396	8.65228	8.71815	8.85165	8.72729	8.53569	8.411	-0.547172	0.00113909	569	NA	prolyl-trna synthetase
106.66_k1n_00127	11.1561	11.1577	10.9414	10.7309	10.7825	10.9408	10.9026	10.8777	10.9464	10.6227	10.8236	10.6974	10.8118	11.2683	10.7824	10.6417	10.718	10.6547	10.7049	10.5067	10.5601	-0.386744	0.000162784	680	uppS	di- -cis-decaprenylcistransferase
106.66_k1n_00128	10.4486	10.3963	10.4221	10.188	10.0624	10.1898	10.2927	10.1177	10.2628	9.99175	10.0164	10.0785	10.2117	10.6699	10.2975	10.0381	10.2364	10.1855	10.0636	10.0501	9.96932	-0.355215	0.000152475	693	cdsA	phosphatidate cytidylyltransferase
106.66_k1n_00129	11.464	11.4132	11.4923	11.3112	11.0952	10.9748	11.4004	11.421	11.4393	11.1641	11.1908	10.9871	11.0843	11.4998	11.2207	11.2463	11.171	11.1563	11.1208	11.1202	11.2089	-0.324696	0.000138864	803	NA	rip metalloprotease
106.66_k1n_00130	12.0728	12.1157	11.9553	12.0059	11.8827	11.8974	11.9583	11.9754	12.0361	11.8914	11.9851	11.8527	11.8353	12.1053	11.9338	12.2141	12.0526	12.2894	11.8807	12.1871	12.1226	0.0381402	0.744208	853	proS	prolyl-trna synthetase
106.66_k1n_00131	9.01526	8.98513	8.97662	9.26848	9.04059	8.70802	8.91821	9.13248	8.95337	9.18446	9.22053	8.7704	8.94889	8.77721	8.94897	8.81332	8.72318	8.87211	9.38173	9.55738	9.32981	0.189716	0.267619	854	gmuD_1	6-phospho-beta-glucosidase gmud
106.66_k1n_00132	14.28	14.0717	14.1594	12.798	12.7654	12.0993	14.3176	14.1706	14.3917	12.7841	12.6775	12.1028	14.2311	14.1611	14.2645	12.8829	12.586	12.644	12.5331	12.8345	12.9633	-2.06736	3.28767e-50	35	glmS	glutamine-fructose-6-phosphate transaminase
106.66_k1n_00133	9.38737	9.49537	9.28698	10.6131	10.0584	9.4136	9.24023	9.33496	9.0835	10.2659	9.83532	9.66182	9.10543	8.39796	9.39029	10.3774	10.5194	9.98197	9.65171	10.2011	9.85191	1.17749	5.3362e-08	195	limB	monooxygenase
106.66_k1n_00134	7.20058	7.20303	6.9124	8.28035	8.08049	6.66395	7.08717	7.33788	7.22514	8.11066	8.16936	6.82779	6.80626	6.74691	6.89921	8.59333	8.08236	8.5837	8.13257	8.47415	8.75701	1.67598	3.69774e-08	86	pulA	alkaline amylopullulanase
106.66_k1n_00135	13.2598	13.2263	13.1584	13.4256	13.3968	13.2807	13.0988	13.1069	13.2164	13.2759	13.2682	13.2195	13.0394	12.7612	12.9916	13.2276	13.1717	13.257	13.5823	13.5352	13.5762	0.340042	0.00110138	701	rpsL	ribosomal protein s12
106.66_k1n_00136	13.1521	13.1337	13.323	13.348	13.072	13.0762	13.2455	13.3002	13.2806	13.0686	13.0807	13.2279	13.1081	12.668	13.0867	13.2209	13.1689	13.291	12.9231	13.1435	13.3151	0.0123619	0.935586	855	rpsG	ribosomal protein s7
106.66_k1n_00137	14.3456	14.4152	14.4509	14.6962	14.3004	14.1645	14.3275	14.3889	14.3511	14.325	14.3305	14.1343	14.1289	14.2943	14.1795	14.5608	14.3126	14.3691	14.3483	14.6658	14.8833	0.160133	0.24545	856	fus	translation elongation factor g
106.66_k1n_00138	11.2928	11.3864	11.331	11.1946	11.1314	11.1247	11.2987	11.3933	11.2699	11.1385	11.3184	11.0836	11.1206	11.8074	11.184	11.302	11.1769	11.2633	11.2573	11.3128	11.422	-0.171843	0.135837	857	polC_1	dna polymerase alpha gram-positive type
106.66_k1n_00139	10.5674	10.9329	11.0613	9.94625	10.1547	9.97763	11.2517	11.0495	11.0224	10.0614	10.1617	10.2428	10.4806	10.7229	10.5518	9.87454	10.0407	9.8731	10.0488	9.85173	9.81189	-1.16417	6.93609e-18	201	NA	addiction module family protein
106.66_k1n_00142	11.8888	11.9812	11.9756	11.4524	11.3255	11.7913	11.95	12.0324	11.9836	11.4785	11.5752	11.751	11.9102	12.0934	11.948	11.5831	11.455	11.6133	11.4556	11.6333	11.8374	-0.513255	5.57084e-09	596	pepS	aminopeptidase peps
106.66_k1n_00143	11.3475	11.3248	11.3332	10.6653	10.4166	11.2153	11.4592	11.4176	11.4193	10.6545	10.6412	11.2999	11.5757	11.5117	11.525	10.5926	10.5149	10.9484	10.5751	10.6574	10.4609	-0.90814	2.85565e-09	308	NA	transglycosylase associated family protein
106.66_k1n_00144	10.8814	10.9177	10.9107	10.9904	10.8078	10.9326	10.9865	11.1285	11.0948	10.9081	11.0189	10.9346	11.3433	10.2852	11.2083	10.8478	10.7664	10.6158	10.949	10.8553	10.878	-0.166784	0.272467	859	rsuA_1	ribosomal small subunit pseudouridine synthase a
106.66_k1n_00145	13.3917	13.299	13.3177	12.2682	11.9799	12.8583	13.1697	13.1677	13.2905	12.0786	12.2212	12.7553	13.2119	13.2649	13.1759	12.4446	12.3342	12.5362	12.2411	12.304	12.3598	-1.14468	6.40241e-18	207	pepC	aminopeptidase c
106.66_k1n_00146	12.5923	12.6243	12.6043	13.6745	13.4109	13.001	12.4647	12.6419	12.5478	13.421	13.2188	13.1215	12.6561	12.1936	12.8062	13.6837	13.4636	13.3764	13.1202	13.4879	13.4476	1.07467	7.83019e-18	234	manZ_1	pts mannose fructose sorbose iid component family protein
106.66_k1n_00147	10.469	10.5163	10.5914	10.4772	10.2966	10.7348	10.2488	10.4379	10.5065	10.1924	10.2368	10.7549	10.2939	10.3334	10.5202	10.5473	10.4219	11.3885	10.1679	10.4561	10.6415	0.187357	0.360363	860	manY	pts system sorbose-specific iic component family protein
106.66_k1n_00148	12.0103	11.9808	12.1695	12.921	12.6824	12.785	11.8018	12.113	11.9856	12.3336	12.3283	12.6979	12.4678	11.9766	12.484	12.3146	12.2124	12.5437	12.1877	12.5179	12.3414	0.50772	0.00121147	602	manX_1	pts system mannose-specific eiiab component
106.66_k1n_00149	9.47761	9.43068	9.43762	9.2538	9.46525	8.87255	9.30925	9.4	9.27776	9.69552	9.65676	8.9398	8.93552	9.49523	8.69803	10.0574	9.64461	10.2962	9.54314	9.75261	9.7514	0.468925	0.0481292	861	adhA	alcohol dehydrogenase 1
106.66_k1n_00150	10.9606	10.8135	10.8733	10.6501	10.5055	9.97018	10.7754	10.7008	10.7702	10.7247	10.6863	10.002	10.566	10.4651	10.5928	10.672	10.6533	10.2345	10.6164	10.6607	10.6928	-0.274028	0.0889899	862	yidA_1	cof-like hydrolase family protein
106.66_k1n_00151	11.8256	11.9438	12.0702	13.6379	13.323	13.417	11.8438	12.1056	11.8218	13.6097	13.5295	13.6702	11.8434	11.2468	11.9665	12.7554	12.7064	12.2811	13.5615	13.7804	13.6941	2.05036	5.41422e-21	37	pbuO	permease family protein
106.66_k1n_00152	8.9452	8.8005	9.14618	10.8993	10.8968	11.0415	8.48314	8.90538	8.7735	11.2451	11.1287	11.2604	8.75561	6.62117	8.94663	10.1044	10.2463	9.63844	11.1454	11.0456	10.737	2.8882	3.32857e-17	12	ydiL	caax amino terminal protease family protein
106.66_k1n_00153	10.5246	10.4778	10.6188	10.398	10.2844	10.6727	10.2965	10.4879	10.483	10.4044	10.4603	10.5714	10.3961	10.2899	10.4546	10.1322	10.2918	10.278	10.5087	10.5977	10.6423	-0.00275712	0.983758	863	sulA	dihydropteroate synthase
106.66_k1n_00154	10.6705	10.8116	10.6919	11.1863	10.8885	11.1316	10.5886	10.6483	10.6743	10.9614	11.0071	11.0566	10.6981	10.8202	10.8111	10.8409	10.68	10.7621	11.0624	11.1909	11.322	0.411586	9.51204e-05	667	fgs_2	folc bifunctional family protein
106.66_k1n_00155	9.93523	9.96658	10.0539	10.4538	10.3074	10.344	10.1287	10.3042	10.2337	10.286	10.4169	10.2738	9.98786	10.0671	10.0335	10.3397	10.0296	9.91421	10.2722	10.7389	10.7141	0.373749	0.00578772	685	folE	gtp cyclohydrolase i
106.66_k1n_00156	10.5939	10.8016	10.765	11.2291	11.0179	10.8411	10.8403	10.882	10.8891	11.3607	11.4914	11.0714	10.5124	10.4636	10.5626	11.0362	11.0839	10.7599	11.4061	11.3499	11.495	0.657265	3.471e-06	465	sulD	dihydroneopterin aldolase
106.66_k1n_00157	9.1443	9.44607	9.40037	8.93171	8.96838	8.60272	9.23009	9.37731	9.18474	9.06392	9.06597	8.57977	9.33129	9.15746	8.96392	9.20606	9.29042	9.21135	8.98441	8.69808	8.72603	-0.408629	0.00630581	670	NA	gtp cyclohydrolase i
106.66_k1n_00158	12.7512	12.5346	12.7011	12.4652	12.6996	12.4191	12.3941	12.5629	12.5946	12.3911	12.4817	12.2908	12.6665	12.5003	12.5872	12.665	12.5895	13.0122	12.3826	12.5512	12.5175	-0.0510936	0.715845	864	rplM	ribosomal protein l13
106.66_k1n_00159	13.0718	12.9097	13.2295	13.0857	12.7936	12.2079	13.0122	13.2246	13.1017	12.823	12.6426	12.3931	12.6503	12.2081	12.6264	13.1312	12.8844	12.9686	12.4698	12.8555	13.0581	-0.165694	0.449797	865	rpsI	30s ribosomal protein s9
106.66_k1n_00160	5.5933	5.76245	5.59903	6.29644	6.39112	6.50536	5.79819	5.66824	5.61953	6.48228	6.11366	6.17756	6.11899	5.37854	5.98699	6.21418	6.41304	6.04416	6.0374	6.33759	5.89814	0.953581	3.471e-06	279	xerC_1	phage integrase family protein
106.66_k1n_00161	5.991	6.03082	5.81438	6.2748	6.41374	6.52061	5.92122	5.78464	5.77227	6.17393	6.3837	6.23942	6.30446	4.32966	6.03581	5.99044	6.32732	5.78895	6.46401	5.88901	5.98951	0.642374	0.160104	866	NA	otitis media-associated h10
106.66_k1n_00164	9.77679	9.79966	9.74303	9.12976	9.25672	10.0185	10.0244	9.62993	9.95378	9.54699	9.34667	10.46	10.6632	5.86724	10.3896	8.90457	9.78911	9.42923	9.77339	9.20992	8.94018	-0.464903	0.47763	869	NA	conserved domain protein
106.66_k1n_00168	8.94275	8.7339	8.91049	8.55821	8.84622	8.88555	8.89972	9.01389	8.97243	8.84925	8.76582	8.98964	9.13467	7.57718	9.121	8.41576	8.71864	8.58481	8.83971	8.41259	8.50866	-0.229903	0.332816	871	NA	eukaryotic and archaeal dna primase small subunit
106.66_k1n_00170	6.91479	7.05517	6.77777	6.65355	6.54143	7.20486	7.1573	7.25289	7.06018	6.38619	6.88679	7.30769	7.37093	6.21452	7.40175	7.01036	6.74077	7.06526	6.99024	7.08517	6.71556	-0.235865	0.396263	872	NA	helicase protein
106.66_k1n_00171	6.25926	6.20072	6.16722	6.51864	7.0463	7.19262	6.10557	5.14124	6.01561	7.03076	6.39245	7.16754	6.58188	6.00975	6.41992	6.61124	6.46842	6.72511	7.06925	6.2134	6.19672	1.05241	0.000586104	245	licT_1	transcription antiterminator
106.66_k1n_00172	6.9271	7.01089	6.76572	7.73297	7.90977	7.65523	6.70463	6.60686	7.03496	7.50828	7.54528	7.60154	7.26813	6.77223	6.98352	7.58588	7.17913	7.31172	7.7541	7.58073	7.25358	1.01968	2.71188e-10	256	bglF	pts beta-glucoside-specific iiabc component family protein
106.66_k1n_00173	7.36955	7.50392	7.5556	8.66193	8.42821	8.19672	7.55443	7.68487	7.73458	8.73991	8.46889	8.44142	7.86315	7.23797	7.58304	8.71868	8.46781	7.9738	8.63478	8.78814	8.48628	1.35961	6.9384e-19	150	bglH	aryl-phospho-beta-d-glucosidase
106.66_k1n_00174	9.45082	9.49879	9.60361	9.17081	9.25151	9.56298	9.26108	9.37181	9.31171	9.17658	9.30144	9.31865	8.99495	9.53199	9.16601	8.99034	9.01279	9.06986	9.31762	9.04596	8.87519	-0.239364	0.0976174	873	pheS	phenylalanyl-trna alpha subunit
106.66_k1n_00175	7.87996	7.87868	7.96746	7.58239	7.89828	8.33392	7.62078	7.5971	7.61335	7.70515	7.76525	8.2449	7.63969	8.28849	7.79801	7.54697	7.51959	7.83521	8.08065	7.66007	7.3329	0.0178714	0.950321	874	paiA	acetyltransferase family protein
106.66_k1n_00176	11.3351	11.3148	11.3557	11.54	11.2642	11.393	11.0969	11.2192	11.264	11.2545	11.3576	11.214	10.8467	10.6942	10.9889	11.2581	11.2117	11.1076	11.1641	11.4856	11.5064	0.236099	0.0766383	875	pheT_1	phenylalanyl-trna beta subunit
106.66_k1n_00177	8.851	8.74652	8.81596	8.69814	8.92217	8.75859	8.66161	8.63444	8.69877	8.81608	8.42174	8.58483	8.82849	9.37638	8.81583	8.84754	8.7953	9.39475	8.8191	8.74417	8.71276	-0.0387373	0.860703	876	NA	endonuclease exonuclease phosphatase family protein
106.66_k1n_00181	7.35082	7.44695	7.38866	6.25779	6.47199	8.01101	7.46689	7.2635	7.02213	6.21849	6.34571	7.83618	7.51147	6.3954	7.4039	6.61097	6.99086	9.48737	6.48998	6.43287	6.69898	-0.50724	0.219703	877	metE	5-methyltetrahydropteroyltriglutamate--homocysteine s-methyltransferase
106.66_k1n_00182	6.96642	7.01064	7.09275	6.55064	6.68564	7.9563	6.91621	6.72004	6.49839	6.59987	6.39629	7.62172	7.06151	5.9328	7.10368	7.07884	6.83162	9.15473	6.80354	6.38333	6.90425	0.217582	0.575546	878	metF	#NAME?
106.66_k1n_00183	12.3157	12.3712	12.4056	12.0114	11.9971	12.2005	12.3667	12.4592	12.4229	11.8458	11.9553	12.0471	12.2734	12.605	12.3413	11.7688	11.832	11.9711	11.9162	11.9081	12.0005	-0.582275	3.21638e-14	543	pnp	polyribonucleotide nucleotidyltransferase
106.66_k1n_00184	9.49466	9.51701	9.46991	8.69016	8.52076	9.56127	9.48499	9.49522	9.47217	8.72196	8.83479	9.43317	9.52114	10.3281	9.56278	8.60407	8.8714	9.57008	8.83692	9.04723	9.37211	-0.767746	0.000912881	755	cysE	serine o-acetyltransferase
106.66_k1n_00185	10.0462	10.0596	9.96666	9.66941	9.74642	10.3014	10.1909	10.2352	10.0192	9.48674	9.79754	10.251	10.2878	10.4752	10.2017	9.57785	9.91721	10.1927	9.96792	9.84002	9.78252	-0.358605	0.0237612	879	mshD_1	acetyltransferase family protein
106.66_k1n_00186	11.4012	11.42	11.3726	10.9267	10.9873	11.3962	11.4691	11.5597	11.4712	10.9003	11.0978	11.2876	11.3438	11.6978	11.4426	11.2191	11.1048	11.4853	11.0389	11.1102	11.1482	-0.41645	0.000136237	793	cysS	cysteinyl-trna synthetase
106.66_k1n_00187	8.4724	8.60949	8.44806	8.06898	8.30679	8.75158	8.56845	8.5823	8.42104	7.6812	8.14086	8.54647	8.67946	8.91522	8.69936	8.24189	8.15759	8.80275	8.29266	8.32367	8.28992	-0.371791	0.0468291	880	mrnC	rnase3 domain protein
106.66_k1n_00188	11.5874	11.4554	11.6698	11.1876	11.3712	11.2944	11.9767	12.1976	12.0897	11.3527	11.4439	11.4495	11.6799	11.5287	11.7989	11.3277	11.3371	11.5529	11.2206	11.1794	11.1275	-0.633047	1.05696e-06	486	lrp	leucine-rich protein
106.66_k1n_00191	10.6761	10.4373	10.3344	9.74404	9.69694	9.60275	10.2244	9.93405	9.9599	9.58249	9.23769	9.34915	10.4161	10.257	10.3287	9.94183	10.0066	9.29003	9.35029	9.1447	9.24983	-1.02785	2.41342e-09	253	NA	permease family protein
106.66_k1n_00192	8.29542	7.94645	8.07091	7.61168	7.74605	7.19582	7.73706	7.61133	7.5034	7.32826	6.85885	7.04271	7.85877	8.21568	7.71745	8.06107	7.99261	7.13636	7.40719	7.21382	7.5524	-0.649965	0.00769437	471	NA	abc transporter family protein
106.66_k1n_00193	9.54434	9.51354	9.26086	8.60503	8.27424	8.23357	9.17447	8.82741	8.84274	8.47848	8.40021	7.94975	8.66479	9.45984	8.89714	8.79834	8.82363	8.66932	8.16281	8.65759	8.31093	-0.982952	7.53369e-07	269	NA	permease family protein
106.66_k1n_00194	9.14876	9.22743	9.16777	9.12438	9.3044	9.00893	9.14415	9.04723	9.00977	9.08181	9.11858	8.99463	9.2943	9.31361	9.47215	9.10454	9.66938	9.27568	9.40184	9.13815	8.90973	-0.0246635	0.885723	882	regX3	response regulator
106.66_k1n_00195	9.77608	9.78364	9.74018	9.54967	9.53565	9.65049	9.67151	9.63162	9.60926	9.52374	9.44002	9.66718	10.0308	10.0773	10.0395	9.74593	9.72191	10.072	9.66652	9.55957	9.50097	-0.245772	0.0654778	883	hssS	hamp domain protein
106.66_k1n_00196	15.1653	15.1913	15.3178	14.4144	14.1867	14.4916	15.4467	15.5336	15.4614	14.3686	14.2687	14.6788	15.4305	15.6	15.3211	14.2903	14.1525	14.621	14.2874	14.2394	14.3239	-1.35069	3.5782e-38	152	fba	fructose- -bisphosphate class ii
106.66_k1n_00197	8.02745	7.99793	7.98076	8.83424	9.02831	8.00714	7.79281	7.93311	7.89427	9.28815	9.28743	8.27578	7.8401	7.63384	7.82339	8.82804	9.08187	8.59685	9.24665	9.06622	9.10963	1.50185	4.13874e-14	116	nagAa	oxidoreductase nad-binding domain protein
106.66_k1n_00198	4.5699	4.92207	4.72348	4.94989	5.3655	4.56289	4.49424	4.373	4.55907	5.2235	5.35763	4.644	4.90254	4.34983	4.32321	6.1612	6.37695	6.09306	5.6008	5.22283	5.14196	2.02229	2.05187e-06	40	glnP_1	amino abc permease 3-tm his glu gln arg opine family domain protein
106.66_k1n_00199	4.07789	4.49669	4.55496	4.78055	4.77057	4.21486	4.16759	4.13702	4.18549	4.54147	4.8967	4.18603	4.13502	4.44122	4.24671	6.03442	5.67202	5.90924	5.30255	5.29292	5.83389	2.32541	7.1758e-07	27	glnM_1	abc-type amino-acid transporter permease protein
106.66_k1n_00200	4.79292	4.557	4.22229	5.46181	5.5492	4.68044	4.31844	4.647	4.24573	5.59109	5.86219	4.6775	4.57638	4.34179	4.42206	6.66133	6.14721	6.07477	5.47609	5.66685	5.51893	2.70207	5.68325e-12	16	peb1A	major cell-binding factor
106.66_k1n_00201	5.67298	5.70646	5.49077	5.88511	6.13905	5.54192	5.52791	5.3117	5.49029	6.20168	6.32019	5.50308	5.36363	5.0487	5.69511	7.28243	7.09122	6.7065	6.27653	6.28969	6.60569	1.69789	7.53369e-07	83	glnQ_1	abc transporter family protein
106.66_k1n_00202	11.7215	11.6881	11.6437	11.8448	11.5879	11.9354	11.6058	11.5556	11.6688	11.6464	11.4854	11.8375	11.8719	11.6313	11.7877	11.6346	11.5716	11.4583	11.5049	11.6137	11.5282	-0.0547856	0.638612	884	recJ	single-stranded-dna-specific exonuclease
106.66_k1n_00203	14.0316	13.9013	14.0245	13.6768	13.6175	13.7493	14.0308	14.0946	14.084	13.6648	13.574	13.7928	14.1339	13.9907	14.1169	13.6155	13.6174	13.5403	13.5763	13.6428	13.5682	-0.540913	1.99e-22	578	rnjB	metallo-beta-lactamase superfamily protein
106.66_k1n_00204	9.77145	9.7318	9.75555	10.0051	9.9436	9.98408	9.34709	9.45617	9.343	10.0188	9.93299	9.93631	9.28793	9.24069	9.37657	9.77819	9.96975	9.63908	9.99446	10.0129	9.90556	0.59319	4.56761e-07	535	axe1-6A_1	tributyrin esterase
106.66_k1n_00205	11.0082	11.0272	11.0597	11.0894	11.0396	11.0117	11.1289	11.1048	10.972	10.9519	11.0061	11.0013	11.0076	11.1519	10.8719	10.8948	10.9482	10.6348	11.0395	10.9966	10.8116	-0.110498	0.21057	885	femX	femab family protein
106.66_k1n_00206	11.3096	11.409	11.3215	11.4969	11.4095	11.9958	11.4688	11.4011	11.5431	11.6141	11.6642	12.1373	11.9592	11.6844	11.7829	11.5293	11.6595	11.7103	11.6601	11.4312	11.4737	0.144666	0.3948	886	femA	femab family protein
106.66_k1n_00207	12.4088	12.5283	12.3529	11.407	11.3171	11.1332	12.6845	12.3648	12.6325	11.3056	11.3705	11.0948	12.107	13.0246	12.0117	11.2564	11.3256	11.2278	11.455	11.1889	11.3287	-1.60162	2.49662e-32	98	NA	matrixin family protein
106.66_k1n_00208	10.0601	10.0986	10.0064	9.47979	9.5159	9.68068	9.85563	10.053	9.98719	9.42918	9.66037	9.68668	9.94304	10.6355	9.98748	9.4586	9.60317	9.71579	9.70676	9.58688	9.74277	-0.660715	1.25489e-07	460	uvrC	excinuclease abc subunit c
106.66_k1n_00210	8.30359	8.57399	8.28956	7.93249	8.14992	8.53521	8.27302	8.34687	8.22068	7.94047	8.14192	8.32736	8.28476	9.9624	8.31083	8.19837	8.15495	8.58756	8.08075	8.40863	8.18358	-0.104878	0.497427	887	NA	calcineurin-like phosphoesterase family protein
106.66_k1n_00211	7.59314	7.47253	7.72567	6.89122	7.57829	7.51063	7.58268	7.62976	7.5674	7.18001	7.22032	7.46623	7.41686	6.83281	7.55536	7.31516	7.66532	7.95808	7.46698	7.16885	7.38254	-0.105599	0.668383	888	tcyJ	bacterial extracellular solute-binding 3 family protein
106.66_k1n_00212	10.5591	10.5789	10.5786	10.2673	10.0774	9.96888	10.5859	10.6892	10.4454	10.2022	10.1523	9.7913	10.3698	10.797	10.2856	10.3022	10.2298	10.0099	10.0473	10.0926	10.1197	-0.600811	9.39967e-09	522	NA	nad h nitroreductase
106.66_k1n_00213	11.8379	11.8256	11.8713	11.3483	11.2222	11.1729	11.7544	11.8527	11.8121	11.158	11.3692	11.1421	11.5434	11.8742	11.7183	11.5784	11.5036	11.661	11.3886	11.4124	11.5348	-0.542902	1.3498e-07	575	pepV	dipeptidase
106.66_k1n_00214	7.71204	7.7954	7.68316	7.4114	7.66311	7.76038	7.5059	7.83525	7.71448	7.56326	7.63929	7.61441	7.50642	7.77539	7.62521	7.92324	7.85164	8.12927	7.88554	7.63028	7.76341	0.0982554	0.525992	889	NA	uracil dna glycosylase superfamily protein
106.66_k1n_00216	9.198	9.23929	9.30205	10.2456	10.5465	9.56288	8.76732	9.07902	8.96409	10.163	10.1663	9.5192	8.55455	8.21231	8.7033	9.76287	10.024	9.64554	10.2307	9.98322	9.74993	1.46443	4.96575e-12	123	brnQ	branched-chain amino acid transport system ii carrier protein
106.66_k1n_00217	10.8202	10.9506	10.83	10.9721	10.7391	10.3804	10.8431	10.6654	10.5998	10.6726	10.7493	10.1455	10.2991	8.62068	10.4082	10.9267	10.6259	10.298	10.6483	11.1379	11.3361	0.241652	0.467016	890	pepA_1	peptidase m42
106.66_k1n_00218	8.49175	8.55102	8.42317	7.82654	8.08068	8.56625	8.3977	8.48207	8.3491	7.95633	7.98172	8.26343	8.31185	5.12993	8.40099	8.24367	8.07114	8.4675	8.15778	8.13742	8.31317	-0.163314	0.772399	891	NA	hit domain protein
106.66_k1n_00219	9.95564	10.265	9.99555	10.0695	9.68153	9.76598	9.99249	10.0361	9.98159	9.76733	10.0025	9.66151	9.72664	8.59462	9.84898	10.0674	9.92876	9.84499	9.92157	10.2574	10.2346	0.0767036	0.769629	892	vanYB	d-alanyl-d-alanine carboxypeptidase family protein
106.66_k1n_00220	13.8711	13.8304	13.7239	13.2315	13.7222	14.0984	13.8382	13.8464	13.9886	13.3713	13.4832	13.9268	13.9893	14.25	14.0024	13.1884	13.5752	13.8967	13.3836	13.0104	12.8015	-0.531352	0.00824848	586	rplK	ribosomal protein l11
106.66_k1n_00221	13.8243	13.7214	13.8601	13.9074	13.7025	13.8058	13.8863	13.8752	13.9709	13.6776	13.5543	13.8617	13.6275	13.8018	13.7226	13.6406	13.6417	13.9433	13.4821	13.6323	13.5736	-0.137217	0.171043	893	rplA	ribosomal protein l1
106.66_k1n_00222	4.74054	4.77742	4.48503	4.7883	5.33242	4.46406	4.23237	4.74407	4.35011	4.62912	4.89468	4.56898	4.40308	4.49779	4.58624	5.09902	5.02553	5.15805	5.03965	4.99113	5.39739	1.07321	0.0012851	236	NA	3-ketoacyl-(acyl-carrier-protein) reductase
106.66_k1n_00224	12.955	12.9647	12.7565	13.1395	12.9819	12.4218	12.4957	12.4169	12.4939	12.7268	12.5639	12.1128	12.5284	9.38636	12.4714	12.7889	12.5751	11.7528	12.5075	12.8091	12.6675	0.142769	0.757855	894	metN2	abc transporter family protein
106.66_k1n_00225	10.4417	10.4602	10.3637	9.69286	9.89983	10.7262	10.0659	10.0298	10.1303	9.6893	9.88354	10.5132	10.3473	7.41683	10.3264	9.84747	10.1027	10.3145	9.99145	9.64048	9.83947	-0.130608	0.763692	895	NA	membrane protein
106.66_k1n_00227	10.2397	10.2766	10.1228	9.52193	9.88891	10.767	9.83671	10.0748	10.1109	9.59771	9.69577	10.5961	10.5209	7.39745	10.476	9.30198	9.77556	10.0221	9.87076	9.63813	9.37408	-0.239076	0.579591	897	NA	gnat family
106.66_k1n_00228	9.18493	9.39814	9.16754	9.73034	10.4387	10.4717	9.56101	9.48251	9.55241	10.5865	10.6888	10.8147	10.2194	9.62823	10.0538	10.3551	10.6514	10.7272	10.4988	10.201	9.84585	1.11994	1.81556e-07	220	prtP	lpxtg-motif cell wall anchor domain protein
106.66_k1n_00229	6.88421	7.05657	6.64354	7.46213	8.05844	7.47175	6.7638	6.91003	6.72748	8.13376	8.04171	7.35858	7.12767	7.98165	7.0443	7.74814	7.68919	8.00217	7.8101	7.87826	7.76949	1.08411	1.29175e-05	231	macB_1	permease family protein
106.66_k1n_00230	16.277	16.2121	16.3038	16.3061	16.0605	15.8223	16.4999	16.3678	16.3337	16.1613	16.1026	15.7985	16.2236	16.5931	16.175	16.0874	15.9052	15.7629	15.9419	16.2624	16.2036	-0.385375	0.000780594	681	gap	glyceraldehyde-3-phosphate type i
106.66_k1n_00231	8.95761	8.8089	8.90243	9.00292	9.08666	8.46024	8.86313	9.02304	8.85872	9.25634	8.83388	8.53694	9.35341	9.40329	9.08503	8.96974	8.99288	8.80928	9.06353	8.70863	8.69394	-0.225771	0.197741	898	truC	pseudouridine family
106.66_k1n_00232	10.7515	10.6959	10.7097	10.0115	9.91978	10.5872	10.6646	10.839	10.6539	10.1203	10.0117	10.6475	10.81	11.003	10.8031	10.3156	10.2292	10.77	9.99271	10.2566	10.3435	-0.635036	3.21373e-05	484	pbpF_1	penicillin-binding protein 2a
106.66_k1n_00234	13.196	12.8789	13.1143	12.9502	13.0326	13.3531	13.4265	13.4025	13.5052	12.9644	12.8308	13.5435	13.6863	13.0764	13.5609	12.7377	12.835	13.17	12.7045	12.7653	12.5501	-0.469809	0.0101347	899	NA	transcription termination antitermination factor
106.66_k1n_00235	6.35134	6.39066	6.19654	7.16028	7.85872	8.18591	6.45718	6.78201	6.60397	7.20585	7.53595	8.09516	7.20847	6.6984	7.0344	6.31532	7.35941	7.31118	7.94105	8.368	8.09842	1.61804	3.57836e-07	93	NA	competence-specific global transcription modulator
106.66_k1n_00243	7.00504	6.78706	6.93555	6.91339	8.22816	8.14982	6.86888	5.9222	6.6576	7.47895	7.94489	7.9958	7.58334	6.73089	7.07255	6.92615	7.48276	7.49329	8.34286	7.87043	6.63244	1.25169	0.000227781	177	NA	recombination regulator
106.66_k1n_00244	13.1661	13.1807	13.3126	13.7838	13.686	13.3892	13.0494	13.2153	12.9593	13.8874	13.7581	13.4987	12.9817	12.7925	12.925	13.5781	13.707	13.1206	14.0102	13.8994	13.9013	0.842667	1.28834e-09	345	purA	adenylosuccinate synthetase
106.66_k1n_00245	9.5822	9.66457	9.69368	9.81493	9.64635	9.50214	9.61581	9.69387	9.79382	9.82275	9.8099	9.70819	9.92381	9.12464	9.66446	9.52849	9.64295	9.25147	9.55999	9.56308	9.51005	-0.0460111	0.782955	900	tadA	trna-specific adenosine deaminase
106.66_k1n_00246	9.61669	9.67799	9.58363	9.73095	9.73159	9.78306	9.97722	10.0134	9.81103	9.92078	10.0286	9.95755	10.0083	6.11574	9.84154	9.97034	10.2103	9.94755	10.0035	9.71976	9.63859	0.265202	0.598732	901	xerD	phage integrase family protein
106.66_k1n_00247	11.555	11.4547	11.5427	11.2893	11.4116	11.6603	11.5037	11.3701	11.588	11.4936	11.4262	11.7169	11.955	7.32178	11.6959	11.2059	11.4268	11.4219	11.5091	11.1591	11.2637	-0.0529879	0.93464	902	NA	type i restriction enzyme r family protein
106.66_k1n_00251	7.65872	7.36393	7.69669	6.41051	7.39054	7.63859	7.51448	7.38731	7.49155	7.24427	7.06384	7.51143	8.17383	4.72511	7.73717	7.04801	7.709	7.44565	7.63662	6.78499	6.83985	-0.373936	0.515057	906	NA	cro ci family phage transcriptional regulator
106.66_k1n_00257	3.47362	3.18558	3.16682	3.96049	3.69613	3.03458	3.28533	3.39852	3.19348	3.29232	3.29983	3.08156	3.12097	2.89958	3.03008	3.46272	3.20797	3.28225	2.96619	3.37452	3.41932	0.746975	0.222174	907	lytA_1	cell wall binding repeat family protein
106.66_k1n_00258	7.42399	7.43434	7.46404	6.60356	6.66442	7.46433	7.2135	7.41093	7.09957	7.07691	6.42374	7.27036	7.3187	8.17865	7.11941	6.38185	6.59812	6.9318	6.84942	6.74353	6.83086	-0.895555	0.000683078	313	dut	dutpase
106.66_k1n_00259	6.34236	6.77565	6.41159	6.24853	5.7194	6.92121	6.42277	6.42595	6.38965	5.68334	6.0531	6.65387	6.33053	7.60922	6.46783	5.99536	6.04446	6.51528	6.25419	6.27516	5.79247	-0.689948	0.0540318	908	NA	phosphoglycerate mutase family protein
106.66_k1n_00260	8.40838	8.46831	8.41717	7.9669	7.71604	8.50962	8.19681	8.24672	8.20631	7.75456	7.92314	8.35956	8.12986	9.60854	8.28395	7.9371	8.15037	8.34809	7.77553	8.22191	7.79391	-0.672495	0.0123167	909	NA	dna repair protein
106.66_k1n_00261	12.5251	12.4558	12.5043	12.6909	12.2717	12.4719	11.9978	11.9256	12.0683	12.3366	12.3022	12.4419	12.3333	11.3136	12.4037	12.2563	12.2521	11.6367	12.2256	12.4251	12.604	0.171075	0.443066	910	mtcA1	carbonic anhydrase
106.66_k1n_00262	11.6052	11.5826	11.6263	11.2537	11.3082	11.9436	11.2072	11.352	11.3301	11.378	11.4399	12.0404	11.6083	10.0417	11.7236	11.1755	11.4804	11.3532	11.5517	11.0829	11.1413	0.062469	0.838755	911	NA	membrane protein
106.66_k1n_00263	12.6421	12.6481	12.7972	12.0344	11.8421	12.079	12.9634	13.0787	12.9447	11.9247	11.9432	12.0802	12.7719	12.8031	12.6756	11.9148	11.9738	11.9661	11.8623	11.861	11.7611	-1.1699	4.18832e-43	198	prs_1	ribose-phosphate pyrophosphokinase
106.66_k1n_00264	11.7372	11.3839	11.7693	12.4182	12.4954	11.666	12.0435	11.6995	12.0952	12.6973	12.3313	11.8849	11.9157	11.2533	11.8142	12.2325	12.2593	11.4833	11.9582	11.8301	11.5748	0.472094	0.0339124	912	NA	dna polymerase i
106.66_k1n_00265	9.42605	9.28868	9.15486	10.7409	10.1658	9.25307	9.19092	8.94918	9.16861	10.3883	10.2198	9.38286	9.23592	8.93073	9.40497	10.4286	9.89918	9.22602	10.1377	10.7411	10.7202	1.38315	5.6584e-08	141	NA	damage-inducible protein
106.66_k1n_00266	8.12595	7.88641	8.19579	7.70703	8.04226	8.2877	8.15561	8.36748	8.11851	7.91491	8.03272	8.34956	8.59985	7.43227	8.4163	7.80097	8.25188	8.16789	8.20429	7.95108	7.89317	-0.162572	0.456973	913	NA	ribose-phosphate pyrophosphokinase
106.66_k1n_00267	12.4814	12.5212	12.5208	12.2065	12.0442	12.31	12.5726	12.5915	12.609	12.2076	12.1818	12.3538	12.5001	12.943	12.4838	12.3055	12.2673	12.1648	12.0822	12.081	12.2435	-0.509865	5.18897e-09	600	polA	dna polymerase i family protein
106.66_k1n_00268	11.4391	11.1717	11.1194	11.9397	11.5435	10.2085	11.1912	10.9254	11.0265	11.5739	11.5439	10.4138	10.9341	11.0847	11.172	11.9814	11.7967	10.7347	11.2945	11.6888	11.4834	0.450428	0.102003	914	NA	coa binding domain protein
106.66_k1n_00269	9.72112	9.4613	9.52468	9.98301	9.69283	9.16164	9.26853	9.34746	9.58242	9.87585	9.46007	9.56085	9.36746	8.66698	9.49679	10.0533	9.74252	9.70108	9.68962	10.0884	9.80562	0.472827	0.0101347	915	NA	3-ketoacyl-(acyl-carrier-protein) reductase
106.66_k1n_00270	6.96969	6.99437	6.83368	7.28133	7.07771	6.69915	6.56036	6.41249	6.38397	6.62906	7.09788	6.38983	6.37512	6.20283	6.53161	7.35914	7.23936	7.24518	7.32348	7.53937	7.63374	0.887295	0.000595846	315	NA	membrane protein
106.66_k1n_00271	11.4571	11.6831	11.6121	11.2487	11.3261	11.3348	11.445	11.5773	11.5049	11.2217	11.5824	11.237	11.2872	11.6872	11.412	11.2524	11.3599	11.1101	11.5265	11.3175	11.3465	-0.265083	0.00599301	809	patA_1	aminotransferase a
106.66_k1n_00272	10.0015	10.1598	10.0488	9.60894	9.70041	10.2667	9.90188	10.0402	9.98583	9.71453	9.86606	10.1293	10.0227	10.3001	10.105	9.95385	9.99823	10.1462	9.83883	9.77216	9.95442	-0.18287	0.162463	916	recO	dna repair protein
106.66_k1n_00273	10.6006	10.6885	10.5594	10.4057	10.0849	10.3946	10.5061	10.5346	10.4807	10.2019	10.3316	10.2235	10.3271	10.7932	10.4626	10.3108	10.3544	10.2301	10.1046	10.3097	10.3709	-0.375614	2.4426e-05	797	plsX	fatty acid phospholipid synthesis protein
106.66_k1n_00274	9.25245	9.34546	9.25945	8.53635	8.77119	9.23615	9.37448	9.33578	9.28536	8.78489	8.87247	9.27735	9.37225	9.46957	9.36773	8.85716	8.69922	8.98515	8.74511	8.80627	8.80121	-0.618514	9.67168e-07	499	acpP	acyl carrier protein
106.66_k1n_00275	8.2186	8.23713	8.11476	7.89197	8.09836	8.52208	8.2279	8.05109	8.08742	7.92337	8.17551	8.58002	8.53141	8.71593	8.51843	7.87933	8.01367	8.21466	8.08705	10.4597	8.43532	-0.171998	0.379851	917	NA	bacteriocin-type signal sequence domain protein
106.66_k1n_00277	7.04844	7.33723	6.96923	8.19877	8.87154	8.38144	6.99833	7.21828	7.05801	8.48416	8.36869	8.17993	7.01851	6.19647	6.98389	7.72161	7.72038	7.45475	9.12915	9.97438	10.1125	2.64425	6.29598e-11	18	lagD_1	abc atp-binding protein
106.66_k1n_00278	6.59219	6.86204	6.5167	7.38637	8.41806	7.69979	6.23923	6.76701	6.54616	7.66225	8.24354	7.81392	6.25016	5.50322	6.41151	7.02952	7.64786	7.17223	8.53999	9.04496	9.23872	2.57536	4.41073e-12	19	lcnD_1	bacteriocin secretion accessory family protein
106.66_k1n_00279	8.26361	8.04531	8.09186	8.76034	8.70188	8.56247	8.58577	8.43649	8.42059	9.19918	8.87767	8.2488	8.94983	8.68845	8.74513	7.59992	7.53392	6.78517	9.31112	9.58202	9.58674	0.436054	0.322341	918	purC	phosphoribosylaminoimidazole-succinocarboxamide synthase
106.66_k1n_00280	9.30874	9.16141	9.23301	9.99687	9.59205	9.44095	9.3917	9.43192	9.16918	9.73112	10.0094	9.06595	9.40537	10.0456	9.4576	8.94865	8.72572	8.18562	10.1267	10.6624	10.6169	0.501788	0.183011	919	purL	phosphoribosylformylglycinamidine synthase
106.66_k1n_00281	7.87276	7.89627	7.87314	8.75186	8.32361	8.08524	7.98382	8.05449	7.83932	8.32207	8.59739	7.64201	8.06608	8.92427	8.03393	7.67823	7.68565	7.01249	8.87178	9.12882	9.10089	0.448415	0.231662	920	purF	amidophosphoribosyltransferase
106.66_k1n_00282	7.24866	7.24352	7.23611	8.0362	7.84177	7.24813	7.23018	7.16157	7.0101	7.56126	8.04253	6.90472	6.965	8.14676	7.28071	7.08997	6.77818	6.35614	8.12317	8.47892	8.4781	0.62943	0.114727	921	purM	phosphoribosylformylglycinamidine cyclo-ligase
106.66_k1n_00283	6.6911	6.35785	6.59451	7.03633	6.76024	6.54831	6.74492	6.78444	6.48445	6.8839	7.02528	6.21754	6.91112	7.32152	6.77751	5.85674	6.29536	5.89893	7.39879	7.21992	7.18254	0.0382719	0.934964	922	purN	phosphoribosylglycinamide formyltransferase
106.66_k1n_00284	6.58562	6.38129	6.54438	7.02779	7.41953	7.3207	6.6916	5.85303	6.53303	7.37192	7.5152	7.06778	6.87317	7.4047	6.87965	6.91805	6.76555	6.31819	7.79693	7.32746	7.05131	0.802208	0.0084515	364	NA	vanz like family protein
106.66_k1n_00285	9.56267	9.34612	9.48819	10.6847	10.2018	9.48241	9.58479	9.65443	9.41904	10.3009	10.5825	9.19546	9.80279	10.0449	9.69009	9.6732	9.1907	8.54699	10.5692	10.9725	11.0259	0.835781	0.0195135	923	purH	bifunctional purine biosynthesis protein
106.66_k1n_00286	9.80209	9.78339	9.783	10.3207	10.0509	10.318	10.0271	10.1136	9.96845	10.28	10.486	10.4	10.0538	9.89588	10.0059	9.38631	9.18695	8.9893	10.5513	10.5501	10.7581	0.377865	0.179827	924	purD	phosphoribosylamine--glycine ligase
106.66_k1n_00287	7.2044	7.406	7.28009	8.04658	7.505	7.98795	7.35754	7.65517	7.13733	7.86704	8.29526	7.90923	7.37552	7.77325	7.3765	7.39823	7.32358	6.74454	8.28974	8.56029	8.44038	0.820253	0.00353832	358	purE	phosphoribosylaminoimidazole catalytic subunit
106.66_k1n_00288	8.32146	8.2378	8.35623	9.19079	8.63641	9.11381	8.47618	8.65652	8.3592	9.16213	9.1511	9.09835	8.67695	8.60762	8.61582	8.15174	8.40306	8.23469	9.2174	9.42553	9.56515	0.752238	0.00122714	395	purK	phosphoribosylaminoimidazole atpase subunit
106.66_k1n_00289	9.25845	9.13465	9.38852	9.18101	8.90035	9.23154	9.27035	9.13074	9.26364	9.1027	9.20462	9.08071	9.36651	9.77979	9.21974	8.80656	8.6139	8.56828	9.28218	9.13709	9.0581	-0.404711	0.0101347	925	NA	phosphoribosylaminoimidazole carboxylase atpase subunit
106.66_k1n_00290	11.1516	11.1887	11.0912	11.8212	11.557	11.2746	11.1307	11.0502	11.0629	11.8253	11.8837	11.4148	11.2298	11.5373	11.3179	11.5961	11.1783	10.9224	11.9385	12.2053	12.1043	0.662077	0.000675963	458	purB	adenylosuccinate lyase
106.66_k1n_00291	8.42442	8.43804	8.29989	9.75546	9.31022	7.95951	8.64817	8.75725	8.48841	9.65433	9.52434	8.16173	8.81767	7.41457	8.77971	9.74585	9.35449	8.9719	9.6118	10.0116	9.77579	1.30181	3.70643e-05	167	strH_1	beta-n-acetylhexosaminidase
106.66_k1n_00292	10.9065	11.0137	10.7796	11.2192	11.4015	10.5347	10.9084	10.9591	10.8075	11.3986	11.2856	10.802	10.8321	10.2854	10.7166	11.4529	11.3472	11.4874	11.0371	11.2366	10.9836	0.530253	0.00139937	587	frlR	bacterial regulatory gntr family protein
106.66_k1n_00293	8.45684	8.58673	8.19361	8.31311	8.37816	7.67891	8.4899	8.34807	8.34843	8.65857	8.5165	7.66082	8.8243	9.55209	8.89321	8.97783	8.88934	9.34349	8.61403	8.49398	8.49386	-0.163845	0.643613	926	bga	beta-galactosidase
106.66_k1n_00294	6.56658	6.96258	6.39608	6.39081	6.23227	5.77152	6.62084	6.70426	6.65775	6.69582	6.73862	5.86965	6.93109	7.29897	6.92551	6.95441	6.91763	7.17371	6.51314	6.7708	7.1031	-0.238356	0.494497	927	sorB	pts system sorbose subiib component family protein
106.66_k1n_00295	6.53411	6.86093	6.58226	5.71302	5.5012	5.77792	6.58996	6.61297	6.5028	6.02977	6.18048	5.61127	6.88953	7.45762	7.07223	6.28078	6.24278	7.33135	6.08419	6.76063	6.26642	-0.921682	0.0168034	928	agaC_1	pts system sorbose-specific iic component family protein
106.66_k1n_00296	6.65374	7.00912	6.67144	6.79182	6.69258	5.99021	6.77874	6.61301	6.61663	6.48613	6.42349	5.96992	7.25146	7.85812	7.00169	7.44559	7.10427	7.43338	6.55788	6.94181	7.66317	-0.161001	0.72197	929	manZ_2	pts system mannose fructose sorbose iid component family protein
106.66_k1n_00297	5.56	5.55292	5.47377	5.30197	5.0978	4.9538	5.63779	5.68446	5.55758	5.10513	5.00588	4.98024	5.82151	6.50948	5.69483	5.20748	5.77125	6.09454	5.17194	5.31494	5.70477	-0.797237	0.0345362	930	manX_2	pts system fructose iia component family protein
106.66_k1n_00298	7.68509	7.9748	7.73108	7.25253	7.21992	6.87841	7.68341	7.82748	7.55558	7.48341	7.44964	7.09637	7.85526	8.30707	8.01683	8.05231	7.37532	8.32055	7.65344	7.90549	8.00515	-0.347944	0.218152	931	agaS	sugar isomerase domain protein
106.66_k1n_00299	7.04624	7.18409	6.77696	7.30644	6.91021	6.45658	6.7331	7.0191	6.86768	7.37144	7.19274	6.51664	7.16806	7.44922	7.10174	7.51659	7.03578	7.72518	7.4593	7.54697	7.60471	0.34572	0.21316	932	mro	aldose 1-epimerase family protein
106.66_k1n_00301	11.1606	10.8953	11.1141	10.8386	10.9035	11.0211	11.1742	11.2607	11.2125	10.8179	10.734	10.9779	11.2146	11.2235	11.2296	10.9249	10.855	10.9945	10.7883	10.7674	10.6564	-0.407663	4.57735e-07	671	ftsY	signal recognition particle-docking protein
106.66_k1n_00302	9.73716	9.61819	9.75026	9.68829	9.5054	9.71584	9.76515	9.84409	9.76674	9.27752	9.21371	9.5577	9.75524	10.0581	9.79022	9.41645	9.22893	9.53277	9.47065	9.72793	9.29371	-0.417246	0.000266759	663	yidA_2	cof-like hydrolase family protein
106.66_k1n_00303	9.15326	9.26174	9.21905	8.74255	8.73837	9.28734	9.30207	9.24855	9.17598	8.71283	8.79745	9.19588	9.15603	9.43985	9.14403	8.7435	8.68215	9.22182	8.94502	8.82273	8.90896	-0.42305	0.00158061	791	ybjI	cof family protein
106.66_k1n_00304	11.4619	11.5879	11.5348	11.1598	11.2129	11.6549	11.4343	11.5458	11.405	11.0144	11.1012	11.4617	11.4884	11.8288	11.5525	10.9849	11.1682	11.3401	11.0165	11.234	11.2472	-0.412824	0.000598227	666	smc	chromosome segregation protein smc
106.66_k1n_00305	11.0624	10.9581	11.0656	11.16	11.215	10.7967	11.1535	11.1306	11.2306	11.3226	11.073	10.8193	11.2342	10.9618	11.1093	10.9404	10.8855	10.1865	10.9248	11.0016	10.7958	-0.199237	0.216212	933	rnc	ribonuclease iii
106.66_k1n_00307	11.0926	11.2518	11.264	13.6816	13.4785	13.3971	10.6372	10.9016	10.5989	13.6303	13.6755	13.5128	10.6576	12.0063	10.6857	13.1954	13.1349	12.5613	13.8521	13.9662	14.0829	3.3218	6.58033e-38	7	guaC	guanosine monophosphate reductase
106.66_k1n_00308	7.13294	7.10145	7.1067	7.40903	7.32201	7.99324	6.98201	6.83078	7.09249	7.48588	7.23356	8.1315	7.30098	8.11273	7.21515	7.31978	7.49856	7.45488	7.41731	7.5283	7.38356	0.431884	0.102578	934	NA	3-isopropylmalate dehydrogenase
106.66_k1n_00309	8.68709	8.67852	8.70683	8.2631	8.68809	9.44619	8.48832	8.30818	8.42052	8.79879	8.69635	9.53846	9.00922	9.52711	8.86803	8.47606	8.73344	8.67591	9.10894	8.52986	8.46919	0.076306	0.819385	935	mcrB	endonuclease
106.66_k1n_00311	8.4134	8.62171	8.36656	8.41539	8.67509	9.03457	8.60581	8.36955	8.27094	8.49314	8.62191	8.99834	8.47876	6.85793	8.37025	8.48006	8.48499	8.73506	8.78463	8.72166	8.61806	0.489668	0.0467302	936	leuD	3-isopropylmalate dehydratase small subunit
106.66_k1n_00313	10.1	10.2182	10.0238	10.2725	10.2154	10.5135	9.97228	9.96129	9.94666	9.93733	10.2559	10.3445	9.94531	8.16018	9.9734	10.113	9.93267	10.1601	10.3862	10.4948	10.5862	0.500828	0.0486256	938	leuB	3-isopropylmalate dehydrogenase
106.66_k1n_00314	9.91684	9.95768	10.1182	9.86154	9.73335	10.2437	9.92072	9.99086	9.87165	9.62909	9.8099	10.1813	9.89901	8.30669	9.87008	9.86327	9.8885	10.0828	10.1951	10.187	10.2717	0.230816	0.363903	939	leuA	2-isopropylmalate synthase
106.66_k1n_00316	11.0594	10.8943	11.2056	10.3067	10.4359	10.8968	11.2009	11.3424	11.2277	10.2816	10.5023	10.9407	11.0889	11.4923	10.9722	10.41	10.6235	10.5175	10.9023	10.5211	10.5354	-0.780042	3.08863e-08	379	NA	copper homeostasis protein
106.66_k1n_00317	11.8432	11.9499	11.9863	11.1715	11.2479	11.574	11.9581	11.9877	11.8787	11.0097	11.2926	11.5617	11.7895	11.5863	11.5858	10.9576	11.1122	10.9497	11.3444	11.1012	11.1742	-0.82971	5.78858e-11	354	ybaN	membrane protein
106.66_k1n_00318	12.0566	12.0165	11.9575	12.2369	12.0485	12.1568	11.8645	11.8947	12.005	12.0081	12.0105	12.2244	11.8217	11.5587	11.8965	12.1738	12.1494	12.4505	11.976	12.1192	12.1202	0.323355	0.00100829	708	topA	dna topoisomerase i
106.66_k1n_00319	9.03123	9.24112	9.12999	9.13979	9.26658	9.89123	9.12798	9.14433	9.07951	9.25068	8.93428	9.83127	9.36961	8.58903	9.3	9.11688	9.50451	10.2177	9.36539	9.07502	8.84945	0.439231	0.0680853	941	NA	membrane protein
106.66_k1n_00320	5.11473	5.18866	5.2557	5.27776	5.83917	5.50781	4.8664	5.09651	5.32663	5.63142	5.20283	5.48565	5.25338	5.33234	5.23964	5.80879	5.38597	5.3721	5.25895	5.79751	5.32751	0.675031	0.00183466	767	NA	dna protecting protein
106.66_k1n_00321	12.1815	12.0845	12.1966	12.4107	12.2693	12.3975	12.493	12.4986	12.707	12.5928	12.4788	12.7491	12.885	12.0399	12.8038	12.6705	12.6684	12.4149	12.3023	12.5269	12.381	0.0348959	0.866	942	spsI	licc protein
106.66_k1n_00322	11.0061	11.0576	11.0453	10.585	10.6963	11.2478	11.1186	11.0565	11.2017	10.8189	10.7226	11.4503	11.2383	10.8081	11.2919	10.8786	11.1507	11.3585	10.9013	10.7866	10.6822	-0.164361	0.3602	943	NA	eama-like transporter family protein
106.66_k1n_00323	11.0542	11.0884	11.1204	10.8618	11.1271	11.4091	11.212	11.0558	11.1931	11.0039	11.0735	11.5459	11.2051	10.7036	11.3698	11.1199	11.4366	11.3669	11.2254	10.9946	10.9025	0.09452	0.560601	944	NA	phosphotransferase enzyme family protein
106.66_k1n_00324	11.6764	11.6857	11.6696	11.6872	11.5623	11.5864	11.6935	11.5589	11.7372	11.6934	11.671	11.7321	11.4194	11.2791	11.6236	11.7918	11.8772	11.5895	11.8375	11.6421	11.8666	0.150947	0.125686	945	yjjN	alcohol dehydrogenase -like domain protein
106.66_k1n_00325	11.9948	11.9893	12.0519	11.7338	12.0027	11.9282	12.0665	12.0685	12.044	11.7668	11.898	11.9204	11.9825	11.199	11.9719	11.6607	11.9714	11.6445	11.9114	11.4606	11.5425	-0.206496	0.179271	946	ispD2	2-c-methyl-d-erythritol 4-phosphate cytidylyltransferase
106.66_k1n_00326	9.52643	9.49374	9.45758	9.60062	9.59263	8.71495	9.42837	9.43196	9.41905	9.66232	9.79933	8.73139	9.40115	9.41051	9.26289	9.89409	9.52137	9.17927	9.66075	9.70573	9.84533	0.160608	0.472006	947	NA	mvin-like family protein
106.66_k1n_00327	7.68875	7.80238	7.78785	7.34392	7.62208	7.46685	7.81591	7.64668	7.77854	7.55842	7.65954	7.67235	7.86218	8.33324	7.80828	7.48757	7.81837	7.63362	7.83538	7.68848	7.39168	-0.367669	0.0123458	948	NA	licd family protein
106.66_k1n_00328	10.3679	10.2766	10.2722	10.8637	10.7433	9.88911	10.4802	10.5003	10.5131	10.9613	10.9009	10.0182	10.5184	10.6943	10.562	10.807	10.6731	10.1091	10.9511	10.9251	10.7309	0.283989	0.167764	949	NA	licd family protein
106.66_k1n_00329	11.581	11.5187	11.5568	10.4408	10.3938	10.4567	11.9366	12.0362	11.7102	10.1415	10.2135	10.3456	11.863	13.0471	11.9122	10.7186	10.528	11.4218	10.3417	10.7169	10.6089	-1.89629	5.17456e-14	48	carB	carbamoyl-phosphate large subunit
106.66_k1n_00330	9.75061	9.89853	9.90545	8.76836	8.65762	8.89056	10.1988	10.4212	10.121	8.36061	8.50798	8.66289	10.1037	11.5067	10.1793	9.00745	8.81848	9.75066	8.49723	8.96087	8.74306	-2.02812	7.48835e-13	39	carA	carbamoyl-phosphate small subunit
106.66_k1n_00331	10.053	9.97404	10.1049	8.78661	9.01901	9.16698	10.2784	10.6306	10.4442	8.91166	8.71143	8.98008	10.5314	11.7865	10.482	9.00528	8.86804	9.73416	8.93963	8.96461	9.01387	-2.12568	3.73554e-16	32	pyrB	aspartate carbamoyltransferase
106.66_k1n_00332	10.3941	10.1281	10.415	9.61454	9.53656	9.59181	10.7192	10.5366	10.8302	9.20452	9.18764	9.38763	10.8518	11.5886	10.8884	9.43599	9.23961	9.75155	9.17367	9.32049	9.17864	-1.85392	5.1671e-21	57	pyrR	bifunctional protein pyrr
106.66_k1n_00333	9.4684	9.58429	9.41353	9.52567	9.42994	9.36428	9.45998	9.43156	9.44861	9.44798	9.50183	9.29377	9.34009	9.88885	9.46006	9.46527	9.33335	9.37901	9.28317	9.6909	9.64541	-0.0842872	0.495994	950	pdg	endonuclease iii
106.66_k1n_00334	9.83858	9.54543	9.79976	9.83385	9.8547	9.31216	9.89847	9.60415	9.83906	9.69482	9.43302	9.30236	9.59298	9.86184	9.57809	9.8211	9.86024	9.05279	9.42434	9.56954	9.53426	-0.215118	0.185476	951	NA	dna-binding protein
106.66_k1n_00335	7.03079	6.50392	6.57676	7.48593	7.49406	6.87177	6.48519	6.80416	6.56081	8.26166	7.66982	7.03157	7.43974	5.1907	7.14094	7.75857	8.06218	7.6173	8.02712	7.6432	7.33336	1.36978	0.000137503	742	NA	blpt protein
106.66_k1n_00336	7.80359	7.97608	7.85999	9.349	9.52049	7.99738	7.73419	7.41885	7.5867	9.00346	8.84771	7.69589	7.81314	7.56323	7.95645	8.50538	8.61569	8.31867	9.46232	8.94062	9.23841	1.639	2.26876e-09	90	yheS_1	abc transporter family protein
106.66_k1n_00337	11.6211	11.5665	11.7483	10.9938	10.8202	10.8957	11.5367	11.5965	11.6693	10.7248	10.9256	10.7474	11.1249	11.3863	11.1366	11.0354	11.0182	11.0623	10.717	10.7617	10.9942	-0.813011	2.80627e-12	361	NA	peptidase m48 family protein
106.66_k1n_00338	12.1738	12.0657	12.3137	12.1042	11.853	11.5047	12.2296	12.0249	12.1831	11.8273	11.7127	11.4646	11.8248	11.7878	11.8671	11.8274	11.8262	11.2585	11.6907	11.7318	11.6902	-0.453996	0.00104935	640	NA	lema family protein
106.66_k1n_00339	9.9585	9.75299	9.798	10.1097	10.0585	9.10984	9.98214	10.0073	9.80919	10.0732	9.9182	9.18549	9.77793	9.58982	9.80135	9.92094	9.83143	9.34372	9.8933	9.96081	9.99569	-0.0166351	0.949291	952	rsmG	methyltransferase
106.66_k1n_00340	10.7492	10.9024	10.8992	10.9057	10.7069	10.1068	10.8592	11.0296	11.0405	10.2306	10.1613	9.97968	10.7145	11.3136	10.6948	10.5079	10.2663	10.734	10.2151	10.5008	10.4582	-0.667275	6.32664e-05	454	pyrP	uracil permease
106.66_k1n_00341	12.2639	12.1813	12.2905	11.923	11.6534	12.0074	12.3841	12.4394	12.3765	11.8828	11.8388	12.1105	12.3787	12.4825	12.3154	11.6752	11.7046	11.8928	11.8077	12.0453	12.1089	-0.59925	1.33819e-10	525	ffh	signal recognition particle protein
106.66_k1n_00342	10.0129	9.87905	9.82067	9.22074	9.68576	10.3358	9.96352	10.0928	10.1231	9.72963	9.67607	10.2848	10.6679	10.4853	10.4359	8.88625	9.89229	9.74905	9.96507	9.1787	9.08767	-0.639236	0.0132319	953	NA	dna-binding protein
106.66_k1n_00343	11.1915	11.0403	11.3223	11.2218	11.4564	11.5019	11.0237	11.3144	11.1706	11.5827	11.4198	11.5636	11.0376	10.3542	10.9041	10.9843	11.3247	10.9552	11.6014	11.0392	10.911	0.341298	0.0607254	954	NA	50s ribosomal protein l19
106.66_k1n_00344	7.73781	7.78161	7.5439	7.04696	7.48083	7.03502	7.61616	7.78015	7.62906	7.49347	7.57154	7.07619	7.81153	8.27931	7.65553	8.00399	7.89179	7.91867	7.56516	7.44388	7.87462	-0.308264	0.193238	955	NA	hd domain protein
106.66_k1n_00345	9.60765	9.53685	9.32006	9.99152	9.54401	9.27957	9.5795	9.32465	9.38365	9.91105	10.0003	9.37679	9.92617	10.3084	9.84549	10.3178	9.79663	9.62983	10.1169	10.4485	10.51	0.379866	0.135041	956	NA	hydrolase
106.66_k1n_00347	6.77903	6.71101	6.61481	8.17009	7.79157	8.15162	6.32661	6.61432	6.65484	8.17357	8.02664	8.34108	6.72014	4.64256	6.77986	7.29854	7.71483	7.35859	7.837	7.87861	7.8949	2.08396	2.65271e-07	34	lytB_1	cell wall binding repeat family protein
106.66_k1n_00348	5.73555	6.05023	5.74082	6.73593	6.61137	7.44767	5.61103	5.61377	5.61836	6.64237	6.94855	7.42279	5.86916	4.28467	5.82342	6.3934	6.5714	6.33116	6.49358	6.34579	6.16727	1.85555	1.4057e-05	56	lytA_2	peptidase c14
106.66_k1n_00349	6.91046	6.9469	6.95191	8.35595	9.12152	7.90192	7.18984	6.92562	7.32823	9.34234	9.18696	8.0118	7.57435	4.78334	6.65373	8.39629	9.25842	7.03939	9.61827	8.5215	8.16264	2.56241	4.61107e-07	738	mutR	xre family transcriptional regulator
106.66_k1n_00351	16.1383	15.9519	16.0821	15.4	15.5987	15.3882	15.8929	16.4329	16.3365	15.38	15.4183	15.6259	16.0405	15.4437	16.0108	15.4339	15.6175	15.9504	15.3841	15.2398	15.2174	-0.76305	4.75069e-07	388	rplS	ribosomal protein l19
106.66_k1n_00352	8.72346	8.91355	8.66061	8.17799	8.67488	9.39747	8.39688	8.02765	8.4802	8.34547	8.51278	9.36576	8.66372	8.43947	8.64094	8.24186	8.96896	8.90826	9.07604	8.26001	8.09948	0.266362	0.351852	958	crcB_1	crcb-like family protein
106.66_k1n_00353	9.66835	9.95191	9.54737	9.4416	9.76154	10.1808	9.27695	8.80233	9.20922	9.39036	9.62521	9.98576	9.39575	9.00295	9.30801	9.32946	9.71224	9.43378	9.86887	9.32855	9.34315	0.349837	0.113941	959	crcB_2	crcb-like family protein
106.66_k1n_00354	10.7434	10.875	10.6282	11.1383	10.9719	10.7909	10.4503	10.131	10.2832	10.7036	10.8519	10.7455	10.2705	10.2568	10.3099	10.8142	10.6518	9.88485	11.0636	10.9795	11.062	0.506091	0.00751612	606	NA	chorismate mutase
106.66_k1n_00355	14.9575	14.7063	14.9676	15.4047	15.0672	14.0797	15.0481	14.965	15.1102	15.2126	14.9648	14.4295	14.8164	14.241	14.7542	15.1047	14.8883	14.1003	14.8631	15.0664	15.2528	0.0960319	0.724314	960	NA	flavodoxin
106.66_k1n_00356	10.2734	10.2022	10.2735	9.4595	9.78227	9.54484	10.1476	10.4642	10.2408	9.71805	9.60335	9.33313	10.0824	10.2233	10.0126	9.47191	9.58634	9.49378	9.56142	9.57547	9.22865	-0.927785	3.57962e-21	292	nrnA_1	dhh family protein
106.66_k1n_00357	17.7758	17.33	17.9315	18.5147	18.1574	17.1609	17.8337	17.7484	17.8947	18.3596	17.9645	17.6563	17.7755	16.8532	17.7955	18.3032	18.0976	17.5427	17.8817	17.9844	18.0228	0.426709	0.0583465	961	rpmE2	ribosomal protein l31
106.66_k1n_00359	6.4885	6.46748	6.56367	5.90899	6.46357	6.98446	6.67127	6.66906	6.96028	6.54627	6.44473	7.00476	7.12935	6.50215	7.01462	6.28824	6.89752	7.05323	6.54823	6.25887	6.40393	-0.18318	0.544819	962	NA	transposase
106.66_k1n_00360	13.6028	13.6802	13.6864	13.1274	13.2191	12.9404	13.8408	13.9299	13.7966	12.9712	13.063	12.9042	13.5245	13.9817	13.5029	13.4288	13.422	13.3347	13.0912	13.026	13.1286	-0.77877	2.58097e-11	383	gdhA	glutamate dehydrogenase
106.66_k1n_00363	2.06483	1.94994	2.10006	1.90181	1.9011	2.03222	1.92507	1.89892	1.86036	1.90167	2.08737	1.92797	1.92672	2.50791	1.99955	2.38678	2.13962	2.27558	1.90692	2.12931	2.25577	0.300819	0.782432	963	NA	is4 family
106.66_k1n_00368	12.9286	12.9582	12.8513	12.902	12.6369	13.0954	13.0544	12.9886	12.9241	12.8754	12.7607	13.2945	13.374	13.3045	13.2463	12.7605	12.5919	12.8076	12.5217	12.8582	12.8358	-0.313943	0.0268464	965	lytB_2	choline binding protein a
106.66_k1n_00369	12.1287	11.982	12.1138	11.9479	11.8961	12.2332	12.2069	11.9241	12.1258	12.0388	11.7038	12.3256	12.7012	12.0139	12.472	11.55	11.4573	11.3793	11.5235	11.628	11.4366	-0.541654	0.00528259	576	NA	isoprenylcysteine carboxyl methyltransferase family protein
106.66_k1n_00370	9.99409	9.93136	10.0369	9.7094	9.65446	10.2255	9.95687	9.88312	9.99904	9.67205	9.62476	10.2628	9.98991	10.2453	9.9639	9.67571	9.74253	10.1519	9.87384	9.64993	9.35545	-0.226111	0.169657	966	yycG_1	hamp domain protein
106.66_k1n_00371	9.32236	9.28937	9.26824	9.49334	9.30051	9.80175	9.36616	9.27732	9.23993	9.22978	9.46027	9.83744	9.39143	9.59288	9.4457	9.82153	9.48264	9.95098	9.39742	9.53442	9.38408	0.310477	0.0270448	967	phoB	response regulator
106.66_k1n_00372	11.988	12.0676	11.9792	11.6763	11.5199	11.9706	11.841	11.8796	11.8896	11.612	11.6499	11.9291	11.7664	12.0037	11.9016	11.8661	11.724	11.9994	11.6728	11.8259	11.8488	-0.18961	0.05335	968	clpC_1	atpase associated with various cellular activities family protein
106.66_k1n_00373	10.3147	10.1371	10.1029	9.83318	9.71014	9.85614	10.0102	10.0211	10.0032	9.75305	9.72855	9.70347	9.96468	9.8585	9.94759	9.56495	9.68438	9.70553	9.56526	9.57774	9.92142	-0.44206	1.14806e-06	648	ctsR	transcriptional regulator
106.66_k1n_00374	8.26934	8.52792	8.31673	8.25741	8.33551	8.51175	8.12726	8.40506	8.13737	8.71473	8.59375	8.43441	8.31184	9.98956	8.72236	8.97775	9.34805	10.0286	7.80725	8.35897	8.00278	0.109562	0.830873	969	cysA	abc transporter family protein
106.66_k1n_00375	8.74473	8.94998	8.74206	9.0244	8.93696	9.3001	8.80155	8.86532	8.65974	9.22597	9.0582	9.10863	8.90518	10.4183	9.12179	9.86734	9.69501	10.59	8.5953	8.91663	8.73885	0.306566	0.462889	970	NA	nmt1 thi5 like family protein
106.66_k1n_00376	8.70722	8.76082	8.80692	8.67778	8.68728	9.03576	8.77689	8.83989	8.57826	8.74636	8.68707	8.80611	8.77611	10.2087	9.09291	9.46813	9.3527	10.6451	8.23512	8.22351	8.67386	0.117442	0.819385	971	ssuC	abc permease protein
106.66_k1n_00378	6.66328	6.56699	6.52942	6.87114	6.6828	7.10583	6.28173	6.19112	6.3543	6.88589	6.65133	7.14938	6.9723	6.9571	6.64346	6.58594	6.58698	6.8508	6.81926	6.73902	7.07698	0.424427	0.0452454	973	lytA_3	cell wall binding repeat family protein
106.66_k1n_00379	9.58304	8.88543	9.63149	9.73715	9.65924	8.8907	9.53655	9.6128	9.65672	9.74792	9.36599	9.06199	9.20533	9.17564	9.28803	9.40026	9.20832	8.70856	9.17169	9.34078	9.12139	-0.137182	0.556439	974	NA	pf06257 family protein
106.66_k1n_00380	11.5867	11.5573	11.5963	11.2832	11.3031	11.7714	11.5607	11.4939	11.6211	11.1782	11.1896	11.7556	11.8015	11.7657	11.7688	11.1246	11.1336	11.4965	11.184	11.1996	11.2131	-0.399275	0.00294131	676	dnaC	replicative dna helicase
106.66_k1n_00381	10.2093	10.0597	10.1637	10.0281	10.1728	10.3387	10.0044	10.039	10.0997	10.0806	9.97091	10.258	10.4809	10.375	10.3624	9.61549	9.77842	9.71904	9.98164	9.91908	9.66216	-0.304474	0.0405399	975	rplI	ribosomal protein l9
106.66_k1n_00382	12.9701	12.6975	12.9426	12.2553	12.5009	12.6571	12.8681	12.8826	12.9734	12.4714	12.3496	12.6773	13.1896	12.8618	13.0525	12.0227	12.2892	12.1751	12.4377	11.9826	11.9063	-0.806721	5.55148e-09	363	nrnA_2	dhh family protein
106.66_k1n_00383	13.9579	13.8932	13.9067	13.6168	13.8368	14.1066	14.175	13.819	14.0615	13.7661	13.7462	14.2708	14.6129	14.2901	14.341	13.9188	14.1579	14.0713	13.5763	13.4313	12.9648	-0.406157	0.0512491	976	NA	ribosomal subunit interface protein
106.66_k1n_00386	10.7632	10.7534	10.764	10.3284	10.0986	10.1715	10.8261	10.6519	10.7953	10.2652	9.99078	10.2598	10.8074	10.7146	10.6775	10.469	10.2384	9.88465	10.036	10.0934	9.98427	-0.796858	2.12732e-18	366	yigZ	xaa-pro dipeptidase
106.66_k1n_00387	7.62039	7.58303	7.72739	7.2136	7.29235	7.31619	7.46877	7.69511	7.45877	6.72655	7.34355	7.19923	7.41373	7.76877	7.3528	7.39263	7.36834	7.36155	7.10039	7.31555	7.31872	-0.486391	0.000254694	621	cysK	cysteine synthase a
106.66_k1n_00388	14.0793	14.0204	14.204	14.3671	14.1767	14.2231	14.2408	14.4993	14.2676	14.2249	14.0109	14.4312	14.2836	13.6959	14.1287	14.1499	14.1895	14.172	13.9786	14.0482	14.0191	-0.00247143	0.987118	977	tsf	translation elongation factor ts
106.66_k1n_00389	14.8291	14.7975	14.7838	14.931	14.7604	15.2139	14.9096	14.9039	15.0746	14.6957	14.7353	15.1892	15.2344	14.6664	15.065	14.7366	14.7167	14.9374	14.5491	14.6166	14.5955	-0.1385	0.367776	978	rpsB	ribosomal protein s2
106.66_k1n_00391	10.2035	10.2998	10.0469	10.0426	10.3838	10.6083	10.5411	9.96987	10.4735	10.5729	10.5428	10.7806	11.0841	10.6645	10.8908	10.2429	10.5442	10.3005	10.0988	9.97443	9.55473	-0.228834	0.3602	979	NA	rod shape-determining protein
106.66_k1n_00392	10.2146	10.1789	10.2921	9.6238	9.71256	10.533	10.3935	10.2558	10.4291	9.71303	9.58984	10.5199	10.7772	10.511	10.7795	9.34646	9.60687	10.0193	9.56804	9.61795	9.54646	-0.802018	0.000249936	365	mreC	rod shape-determining protein
106.66_k1n_00393	9.50609	9.41781	9.48366	9.11867	9.05524	9.51911	9.5518	9.33285	9.71869	9.07948	9.18628	9.59311	9.72956	9.80332	9.73172	9.23929	9.27619	9.32243	9.05374	9.15402	8.98229	-0.493157	0.000172368	616	ecfT_1	cobalt transport family protein
106.66_k1n_00394	10.0368	10.2622	10.0395	9.77592	9.61147	10.4316	10.0092	10.0009	10.0771	9.79141	9.67418	10.3406	10.4547	10.581	10.4939	9.47713	9.66714	9.99343	9.56472	9.72701	9.67726	-0.520981	0.00600668	594	ecfA2	abc transporter family protein
106.66_k1n_00395	10.0995	10.1067	10.0671	9.76157	9.58796	10.405	10.0792	10.0468	10.0087	9.67744	9.71494	10.4009	10.4116	10.489	10.4156	9.79263	9.68988	9.97292	9.44445	9.6854	9.71719	-0.462694	0.0112254	980	ecfA1	abc transporter family protein
106.66_k1n_00396	8.98987	8.68894	8.9241	8.00769	8.57309	9.1464	8.92123	8.79684	8.98226	8.47827	8.48123	9.16362	9.1636	9.05768	9.15842	8.44578	8.7257	8.55442	8.6386	8.19256	7.89099	-0.533246	0.0142673	981	pgsA	cdp-diacylglycerol--glycerol-3-phosphate 3-phosphatidyltransferase
106.66_k1n_00397	10.205	10.1277	10.1569	10.037	9.95788	10.271	10.1486	10.1594	10.0526	9.6961	9.82283	10.3533	10.3663	10.2405	10.3535	9.80359	9.7679	9.7706	9.94905	10.0756	9.88182	-0.317779	0.0114587	982	rodZ	dna-binding protein
106.66_k1n_00398	11.8846	11.6813	11.6966	12.2086	12.0152	11.7829	11.8469	11.3268	11.8408	12.025	11.8336	11.7946	12.1801	11.8641	12.0867	11.918	11.6153	11.2778	11.7344	11.8201	11.5273	-0.035268	0.866056	983	albF	insulinase family protein
106.66_k1n_00399	12.5389	12.3925	12.62	12.1889	12.0785	12.3473	12.6507	12.5622	12.7178	12.0732	12.0171	12.3999	12.9391	12.3036	12.8316	12.0375	12.0317	11.858	12.0803	11.9292	11.9837	-0.71218	2.04062e-09	420	NA	peptidase m16 inactive domain protein
106.66_k1n_00400	8.44583	8.40226	8.32884	8.58726	8.97353	8.24933	8.48971	8.44722	8.51932	8.52424	8.58414	8.24091	8.49313	8.20121	8.28883	8.49832	8.64981	8.45317	8.45366	8.379	8.00306	0.116468	0.472644	984	NA	s4 domain protein
106.66_k1n_00401	9.73434	9.65443	9.7159	10.3089	10.0175	9.71945	9.53826	9.25914	9.55012	9.78419	9.72131	9.78793	9.7067	9.40705	9.57238	9.88092	9.78934	9.84105	9.62746	9.633	9.66232	0.346194	0.0079669	698	recF	dna replication and repair family protein
106.66_k1n_00402	13.4341	13.5251	13.6715	13.8122	13.6085	13.5773	13.3437	13.2133	13.3701	13.6976	13.7249	13.6069	13.1954	12.8544	13.2539	13.4628	13.4346	12.9534	13.659	13.6427	13.7318	0.339447	0.022978	985	guaB	inosine-5 -monophosphate dehydrogenase
106.66_k1n_00403	11.9144	11.7887	11.9342	12.0711	11.9121	11.9792	11.9316	12.0628	12.0224	12.0642	11.9287	11.9944	12.1296	11.8643	12.0535	11.7622	11.7114	11.5387	11.9337	11.8977	11.8515	-0.100001	0.351852	986	trpS2	tryptophanyl-trna synthetase
106.66_k1n_00404	12.0819	12.0924	12.227	12.0275	11.963	12.1855	12.1166	12.1833	12.1149	12.0364	11.9196	12.3272	12.2448	12.0724	12.1039	11.8216	11.7885	11.7585	11.9042	12.0295	11.8871	-0.207357	0.0371431	987	yheS_2	abc transporter family protein
106.66_k1n_00406	4.21662	4.2813	4.01994	5.20847	4.98396	4.71231	4.02449	4.14608	4.09542	4.92322	4.74087	4.48362	3.99444	4.20294	4.12778	4.83393	4.44999	4.33357	4.4229	4.88957	4.63147	1.73739	2.50395e-09	68	NA	yhge pip c-terminal domain protein
106.66_k1n_00408	9.65964	9.53629	9.67435	10.0547	10.2873	10.1901	9.98625	9.44283	9.96304	10.296	10.2371	10.4744	10.461	9.79605	10.2608	9.91914	10.1575	9.73859	10.3412	10.0626	9.63551	0.312881	0.123215	988	slmA	bacterial regulatory tetr family protein
106.66_k1n_00411	10.211	10.2715	10.2418	10.9606	11.389	11.7013	10.2059	9.90561	10.2759	11.1848	11.3068	11.9085	10.7385	9.08432	10.6011	10.631	11.037	10.7047	11.5672	11.5933	11.1373	1.44555	7.48805e-09	130	agrA_1	response regulator
106.66_k1n_00412	10.1847	9.96115	10.0817	10.7307	11.2407	11.3369	9.96757	9.6689	10.0618	10.9306	10.9075	11.3776	10.4273	9.02927	10.2597	10.1798	10.6182	10.4002	11.2129	11.0478	10.6674	1.24864	7.09751e-08	179	NA	histidine kinase- dna gyrase b- and hsp90-like atpase family protein
106.66_k1n_00415	10.8005	10.6013	10.7251	10.3414	10.7442	10.7476	10.9122	10.2314	10.9637	10.7967	10.3361	10.9452	11.2533	10.7249	11.0538	10.0976	10.5304	10.1258	10.7242	10.2134	9.97074	-0.445163	0.029801	989	rlmH	rrna large subunit m3psi methyltransferase
106.66_k1n_00416	13.6316	13.4964	13.5718	11.8288	12.0215	11.5117	14.1461	13.4364	13.8776	12.0202	12.0719	11.5832	13.2791	14.4581	13.1302	11.9689	12.0788	11.7028	12.1305	11.9485	11.632	-2.44252	1.02419e-37	23	htrA	serine protease
106.66_k1n_00417	12.3667	12.2338	12.1442	11.2167	11.554	11.6168	12.7719	12.2674	12.5018	11.66	11.6029	11.8577	12.3577	13.4123	12.236	11.3131	11.4703	11.4091	11.5836	11.2775	11.0251	-1.40659	9.84945e-13	136	spo0C	stage 0 sporulation protein j
106.66_k1n_00418	9.97206	10.1271	10.1549	10.0592	10.1581	9.89078	10.3223	10.3285	10.2604	10.118	10.1982	10.0541	9.98627	9.94672	10.0682	10.0834	9.9927	9.99684	10.3126	10.2792	10.2169	-0.030047	0.818118	990	dnaA	chromosomal replication initiator protein
106.66_k1n_00419	10.3619	10.2737	10.3357	10.3094	10.2914	10.1028	10.625	10.7672	10.5101	10.4381	10.4796	10.3515	10.4339	10.071	10.5011	10.4143	10.6345	10.397	10.5234	10.3907	10.5722	-0.0441812	0.769629	991	dnaN	dna polymerase beta subunit
106.66_k1n_00421	12.456	12.2961	12.4468	12.5089	12.2879	12.2699	12.4817	12.4172	12.4625	12.4392	12.3083	12.2635	12.4716	12.0993	12.368	12.2268	11.9993	11.9103	12.2262	12.4403	12.4272	-0.142523	0.221967	992	ychF	gtp-binding protein
106.66_k1n_00422	9.14412	8.94617	9.01062	9.00505	9.06766	9.07403	8.71325	8.34836	8.71531	8.68788	8.47829	8.92304	9.22308	9.05453	9.08541	8.48857	8.38846	8.39345	8.67383	8.80644	8.69322	-0.266737	0.169256	993	pth	peptidyl-trna hydrolase
106.66_k1n_00423	10.9081	10.7489	10.8388	10.7509	10.7118	11.2142	10.6989	10.5793	10.7577	10.5134	10.4911	11.1979	11.2106	11.0051	11.0805	10.288	10.5686	10.7092	10.6093	10.5672	10.398	-0.241621	0.189084	994	mfd_2	transcription-repair coupling factor
106.66_k1n_00424	9.52381	9.34739	9.46456	9.42088	9.42212	9.77437	9.56174	9.43342	9.60497	9.21095	9.12112	9.64994	9.88358	9.31648	9.56633	9.02646	9.207	9.09077	9.333	9.06762	8.79765	-0.324685	0.0579031	995	hslR	s4 domain protein
106.66_k1n_00425	8.82299	8.70805	8.58646	8.697	8.78374	9.38411	8.76873	8.59058	8.77837	8.49813	8.37762	9.35373	9.40371	9.23084	9.25999	8.55156	8.50865	8.8962	8.6582	8.6682	8.34502	-0.223767	0.377281	996	NA	septum formation initiator family protein
106.66_k1n_00427	10.6351	10.5141	10.6458	10.1442	10.3927	11.1055	10.9228	10.6022	10.8278	10.2381	10.2387	11.2616	11.2923	11.0216	11.1624	9.95707	10.3703	10.7506	10.1041	9.99734	9.89826	-0.556442	0.029801	997	NA	exported protein
106.66_k1n_00428	10.4425	10.3551	10.2522	10.4236	10.2315	10.5145	10.6034	9.81949	10.4593	10.2342	10.0978	10.5869	10.8932	11.1258	10.7896	10.8782	10.5659	10.4662	10.05	10.3795	10.221	-0.231815	0.284738	998	tilS	trna -lysidine synthetase
106.66_k1n_00429	11.9685	11.7161	11.9464	11.5526	11.6744	11.9512	12.1481	11.8305	11.949	11.5556	11.4147	11.9412	12.4741	12.4038	12.3064	11.2113	11.5856	11.4196	11.3741	11.1263	10.8457	-0.794907	2.15494e-05	369	hpt	hypoxanthine phosphoribosyltransferase
106.66_k1n_00430	13.705	13.5215	13.6416	13.4082	13.1712	13.4172	13.82	13.8647	13.785	13.3625	13.1598	13.4961	13.7041	13.8256	13.8034	13.305	13.3166	13.3185	13.0394	13.2764	13.1325	-0.602329	2.2262e-12	519	ftsH	atp-dependent metallopeptidase family protein
106.66_k1n_00431	17.1508	17.2043	17.1634	17.6134	17.2965	16.8245	17.199	17.144	17.0864	17.4061	17.335	16.8067	16.9947	17.0456	16.9405	17.6247	17.2603	16.9703	17.2068	17.4901	17.6612	0.289216	0.065173	999	tuf	translation elongation factor tu
106.66_k1n_00432	14.0418	14.0669	14.2675	14.0948	14.0897	13.5844	14.0565	14.2536	14.1655	14.0919	14.0527	13.6121	13.5634	13.6015	13.5501	13.581	13.6479	13.0556	14.0059	13.979	14.0711	-0.16396	0.454255	1000	gla	glycerol facilitator-aquaporin gla
106.66_k1n_00436	12.6028	12.5247	12.652	12.1729	11.9529	12.1645	12.5227	12.6616	12.5227	12.0302	11.9845	11.9921	12.8171	13.2344	12.7115	12.2561	12.2727	12.2776	12.0883	12.2901	12.408	-0.730515	4.41939e-09	406	pgcA	phosphoglucomutase c-terminal domain protein
106.66_k1n_00437	12.6068	12.4445	12.5986	11.5264	11.669	11.4876	12.457	12.5335	12.4034	11.5617	11.658	11.2746	12.2972	12.622	12.3043	11.857	12.003	11.6589	11.5404	11.4857	11.4077	-1.15881	8.46209e-25	202	NA	bacterocin transport accessory protein
106.66_k1n_00438	12.8044	12.8153	12.8154	13.3296	13.3413	13.6596	12.6715	12.7531	12.8733	13.5025	13.662	13.9663	13.16	12.5526	13.1832	13.358	13.3765	13.339	13.5764	13.5971	13.4346	0.882504	1.58178e-11	318	artP_1	polar amino acid abc uptake transporter substrate binding protein
106.66_k1n_00439	10.5231	10.6922	10.6072	10.8985	10.6769	11.256	10.4436	10.3658	10.5141	10.882	11.068	11.3893	10.5671	10.3328	10.6106	10.7972	10.8363	10.9808	11.1933	11.0836	11.1721	0.695227	5.10949e-09	436	glnQ_2	abc transporter family protein
106.66_k1n_00440	10.6797	10.9016	10.8901	10.9888	10.9981	11.037	10.6243	10.7928	10.7509	11.2023	11.3367	11.1748	10.3683	10.2409	10.513	11.0079	11.0359	10.8621	11.4713	11.1442	11.2214	0.638604	1.21217e-06	480	yecS_1	amino abc permease 3-tm his glu gln arg opine family domain protein
106.66_k1n_00441	10.881	10.6746	10.9754	10.7824	10.7012	10.9138	11.1948	11.2793	11.2918	10.856	10.7066	11.2365	11.4461	11.2048	11.4482	10.7667	10.9716	11.0332	10.7512	10.7198	10.627	-0.442206	0.00261804	647	NA	tetratricopeptide repeat family protein
106.66_k1n_00442	10.4177	10.3358	10.355	10.0228	10.4819	10.452	10.4513	9.97513	10.4813	10.3366	10.3897	10.379	10.7795	10.7563	10.5687	10.3656	10.7049	10.4105	10.4824	9.90204	9.94086	-0.1809	0.298351	1004	NA	membrane protein
106.66_k1n_00443	11.1522	11.2715	11.345	11.4649	11.2898	10.501	11.0762	11.4684	11.2408	11.2362	11.2339	10.4763	10.8563	11.1045	10.9852	11.3452	11.1777	10.6642	11.2806	11.296	11.4212	-0.0284707	0.909932	1005	pgl	3-carboxymuconate cyclase
106.66_k1n_00444	12.4169	12.372	12.5961	13.0225	12.3888	12.2112	12.3576	12.4893	12.507	12.6167	12.2765	12.1831	12.1201	11.5068	12.2084	12.9023	12.4371	12.2606	12.2649	12.9866	12.9994	0.359421	0.10028	1006	atpC	atp synthase epsilon subunit
106.66_k1n_00445	12.4208	12.5632	12.4416	12.0507	11.8567	12.4251	12.0883	12.2014	12.2315	11.8275	11.7394	12.3036	11.9813	12.3542	12.1327	12.2145	12.2324	12.6534	11.958	12.0783	12.0976	-0.177125	0.303923	1007	atpD	atp synthase beta subunit
106.66_k1n_00446	11.3192	11.3641	11.2927	11.1141	10.9511	11.6048	11.0964	11.1422	11.1712	10.7946	10.7779	11.4127	10.9679	11.2285	11.0895	11.2888	11.3403	11.5046	11.1849	11.2783	11.3315	0.0684641	0.697484	1008	atpG	atp synthase gamma subunit
106.66_k1n_00447	12.2338	12.2685	12.2475	11.7903	11.5866	12.0587	11.826	11.8937	12.0036	11.453	11.49	11.8872	11.5215	11.8503	11.7558	11.9909	11.8665	12.1876	11.6592	11.8982	12.0492	-0.175823	0.318478	1009	atpA	atp synthase alpha subunit
106.66_k1n_00448	10.6165	10.4091	10.5498	9.8679	10.1103	10.7739	10.5287	10.3599	10.6312	10.0005	9.95267	10.6579	10.3483	10.3284	10.4452	9.92813	10.2007	10.4432	10.2209	9.9598	9.8112	-0.36008	0.0429999	1010	atpH	atp synthase delta subunit
106.66_k1n_00449	11.2316	11.1508	11.171	10.9194	10.8642	11.7497	11.0045	11.0996	11.1011	10.5981	10.5032	11.6235	11.4699	11.3201	11.4772	10.8618	10.8642	11.3178	10.8124	10.7938	10.7419	-0.263763	0.244515	1011	atpF	atp synthase b subunit
106.66_k1n_00450	12.0122	11.8665	11.9647	11.2612	11.5373	12.2754	11.763	11.6271	11.9069	11.3687	11.2276	12.1579	12.0025	11.9148	11.9314	11.3133	11.6571	11.883	11.5438	11.2417	11.1832	-0.370389	0.0690702	1012	atpB	atp synthase a subunit
106.66_k1n_00452	7.84265	7.99187	7.8474	8.67053	8.68668	8.41957	7.64659	7.59787	7.76296	8.73923	8.64723	8.50245	7.93736	6.37959	7.78903	8.64512	8.89424	8.52426	8.59965	8.4766	8.64863	1.31011	1.28834e-09	164	NA	integrase core domain protein
106.66_k1n_00453	7.17646	7.16743	6.98944	7.63334	7.9603	8.05384	6.72261	6.60879	6.64716	7.49626	7.70029	8.0153	7.05785	7.45724	7.00701	7.63867	7.64203	7.93409	7.62544	7.61732	7.49481	1.13964	5.08002e-10	208	NA	acetyltransferase family protein
106.66_k1n_00454	8.11038	8.0703	7.74684	9.03061	8.66963	7.71737	7.96478	7.43234	7.9401	8.92497	8.5587	8.0571	7.45776	6.31683	7.46003	8.95131	8.51399	8.29807	8.67174	9.34646	9.24443	1.48129	2.15579e-06	120	NA	3-ketoacyl-(acyl-carrier-protein) reductase
106.66_k1n_00455	12.1589	12.1944	12.1614	12.5834	12.4799	12.2684	12.1105	12.4121	12.3399	12.753	12.6033	12.4381	11.9091	11.3645	11.9346	12.6903	12.4944	12.0592	12.4098	12.4728	12.3916	0.512814	0.0010937	599	greA	transcription elongation factor
106.66_k1n_00456	12.8739	12.9336	12.8601	12.9918	12.9164	12.8349	12.8531	12.9049	12.8691	12.9987	12.8578	12.9	12.6286	12.494	12.6473	12.9436	12.9208	12.6445	13.0851	13.035	13.0805	0.193463	0.0518316	1013	NA	aminodeoxychorismate lyase family protein
106.66_k1n_00457	7.13473	7.11532	7.1579	7.75518	7.78056	8.00969	7.00638	7.09588	7.21032	7.69713	7.56575	7.90863	6.938	7.20605	6.97112	7.7775	7.84758	8.04947	7.80425	8.13772	8.15301	1.205	2.81465e-26	190	NA	acetyltransferase family protein
106.66_k1n_00458	7.30602	7.34842	7.24304	7.69478	7.77574	8.0565	6.98537	7.13752	7.05988	7.86912	7.69368	7.87475	7.06277	7.12927	6.94681	8.02307	7.69322	8.15027	7.91917	7.80995	7.89266	1.1277	5.68459e-21	215	NA	acetyltransferase family protein
106.66_k1n_00459	11.0081	11.2808	11.0405	10.9771	10.985	11.2598	11.1294	11.2115	11.1513	10.8709	10.9602	11.2992	11.2685	11.1851	11.2353	11.0979	10.9647	11.3847	10.854	10.967	11.026	-0.137016	0.229497	1014	murC_1	udp-n-acetylmuramate--alanine ligase
106.66_k1n_00460	9.79652	9.83632	9.64247	10.4015	10.1981	10.0157	9.65599	9.62775	9.57673	9.95286	9.99672	9.9918	9.78093	9.90667	9.68364	10.1755	9.84512	10.0072	10.0418	10.0308	10.0328	0.458993	1.04633e-06	637	NA	cystathionine gamma-synthase
106.66_k1n_00461	11.5531	11.7762	11.61	11.3567	11.4989	11.8245	11.5108	11.6952	11.5972	11.499	11.7673	11.8313	11.6505	11.7786	11.6537	11.3521	11.6613	11.7202	11.7816	11.5315	11.5631	-0.0284371	0.827563	1015	rapA_1	helicase conserved c-terminal domain protein
106.66_k1n_00462	8.66189	8.67796	8.66913	7.95266	8.39555	8.76698	8.91367	8.98106	8.80884	8.34424	8.47383	8.78998	8.75426	8.17286	8.8831	8.28651	8.46009	9.39155	8.5627	8.43304	8.48926	-0.217508	0.366576	1016	patB	aminotransferase
106.66_k1n_00463	8.07369	8.31954	8.29626	7.88323	7.64741	8.44346	8.31356	8.22771	8.24428	7.9447	7.83602	8.23869	8.03381	7.81607	8.30096	7.9246	8.02942	8.68315	8.07385	8.03819	8.08275	-0.111627	0.599712	1017	metI	cystathionine gamma-synthase
106.66_k1n_00464	5.07114	5.37794	5.19148	6.33559	5.59553	6.68385	5.15255	5.2204	4.82281	6.15493	5.90327	6.50242	4.88468	5.85117	4.84886	5.95558	5.75241	6.34244	6.61243	6.35909	6.36792	2.0085	3.98233e-11	41	lmrA_1	abc transporter family protein
106.66_k1n_00465	4.27523	4.29908	4.39103	4.83682	4.39227	5.03568	4.02084	4.16245	3.98366	4.56456	4.57783	5.17217	4.06532	4.56328	4.04849	4.65618	4.55113	5.00928	4.9499	4.30144	4.78606	1.5684	3.471e-06	105	lmrA_2	abc superfamily atp binding cassette abc protein
106.66_k1n_00466	4.55405	4.39503	4.70336	4.51517	5.19312	5.4956	4.2635	4.1315	4.16349	4.63515	5.34768	5.44081	4.49048	5.19596	4.34925	4.59698	4.73626	5.33861	5.00791	5.3916	4.54159	1.37748	0.00155249	144	bmrA	abc transporter transmembrane region family protein
106.66_k1n_00467	9.5623	9.66143	9.67376	10.1249	9.98738	10.9031	9.19912	9.45637	9.21669	10.0925	10.0684	10.8519	9.45195	10.9376	9.34297	9.50641	9.5209	10.5288	10.4799	10.34	10.4227	0.757037	0.0173096	1018	sarA_1	oligopeptide-binding protein sara
106.66_k1n_00468	12.07	12.0049	12.0139	11.5954	11.7016	11.848	11.9974	12.1261	12.1136	11.7641	11.7947	11.834	12.0847	12.2001	12.0381	11.6862	11.7269	11.8223	11.7959	11.6574	11.6356	-0.439268	6.3611e-14	649	ytgP	polysaccharide biosynthesis protein
106.66_k1n_00469	10.941	10.7942	10.8139	11.1653	10.9188	10.4308	10.7614	10.8555	10.8577	11.1705	10.8701	10.5482	10.7112	10.7558	10.6958	10.8513	10.7079	10.5203	10.7961	11.1844	11.3268	0.141945	0.410875	1019	murE	udp-n-acetylmuramoyl-l-alanyl-d-glutamate--l-lysine ligase
106.66_k1n_00472	7.86208	8.12883	7.96413	7.96183	8.23024	8.43975	7.81405	7.89367	7.93642	7.90664	8.33907	8.15157	7.75742	7.59231	7.6293	8.306	7.94622	8.49099	8.1182	8.16424	8.05485	0.505621	0.000325185	607	NA	udp-n-acetylmuramoylalanyl-d-glutamate-- 6-diaminopimelate ligase
106.66_k1n_00473	13.2216	13.2701	13.3413	12.7642	12.6761	12.5975	13.2566	13.5274	13.2496	12.6986	12.8038	12.5093	12.9506	13.1985	12.9657	12.7116	12.6203	12.3848	12.7889	12.8015	12.9282	-0.708416	3.45789e-11	427	ppaC	manganese-dependent inorganic pyrophosphatase
106.66_k1n_00474	9.35956	9.27604	9.40876	9.77874	9.68787	9.23237	9.55644	9.51717	9.63651	9.89503	9.70146	9.33471	9.44108	9.16047	9.34286	9.9211	9.69881	9.24741	9.94978	9.7687	9.95533	0.388013	0.0120814	1020	NA	giy-yig catalytic domain protein
106.66_k1n_00475	11.6595	11.4819	11.6125	12.3172	12.0948	11.6825	11.5714	11.5535	11.607	12.3149	12.0866	11.7519	12.0065	11.438	11.8891	12.134	12.0832	11.5242	12.426	12.3773	12.1515	0.598046	0.000177131	530	yfiC	methyltransferase small domain protein
106.66_k1n_00476	9.73578	9.73447	9.71145	9.44947	9.65798	9.84547	9.58065	9.80245	9.63161	9.56648	9.77577	9.73944	9.71659	9.76143	9.77217	9.33322	9.69361	9.61046	9.80521	9.21413	9.37094	-0.146363	0.224331	1021	yugI	s1 rna binding domain protein
106.66_k1n_00477	12.0519	12.0295	12.0793	12.0358	12.0493	11.9025	12.0073	11.9841	12.0186	11.8765	11.9692	11.815	11.871	12.1294	11.9472	11.8527	11.8641	11.6697	11.9726	11.9574	11.9587	-0.136159	0.0654778	1022	NA	bifunctional phosphatase peptidyl-prolyl cis-trans isomerase
106.66_k1n_00478	13.4428	13.2083	13.3735	13.3058	13.0819	13.3509	13.4781	13.4332	13.5084	13.2169	12.9111	13.4955	13.5897	13.4426	13.5582	13.117	13.1283	13.5297	12.893	12.9178	13.0282	-0.355784	0.00466496	692	rpsR	30s ribosomal protein s18
106.66_k1n_00479	13.118	13.0973	12.9897	12.6851	13.0142	13.6845	13.0784	13.0429	13.1731	12.7943	12.851	13.4165	13.4174	13.4764	13.3096	12.5549	12.9302	13.3794	12.848	12.5161	12.5883	-0.268478	0.21242	1023	ssb_1	single-strand binding family protein
106.66_k1n_00480	15.0627	14.8058	15.0204	15.2424	15.0264	14.8297	14.9772	15.0796	15.3046	15.0404	14.7751	14.8681	15.3751	14.8663	15.2789	14.8319	14.7218	14.7282	14.5073	14.8325	14.6555	-0.327044	0.015144	1024	rpsF	ribosomal protein s6
106.66_k1n_00481	12.9976	13.0797	13.0922	13.1366	12.8666	12.8081	13.0203	13.2374	13.117	12.9587	12.9311	12.7855	12.8052	12.6647	12.8365	12.9949	12.7487	12.7084	13.019	13.1148	13.2367	-0.0566403	0.694858	1025	asnS	asparaginyl-trna synthetase
106.66_k1n_00482	11.4078	11.6181	11.6005	11.1898	11.1558	11.2667	11.4078	11.5764	11.4887	10.9486	11.1537	11.1991	11.1821	11.4798	11.2879	11.0526	10.9887	11.0865	11.3769	11.2328	11.4	-0.373436	0.000180532	686	NA	aspartate aminotransferase
106.66_k1n_00483	11.7385	11.8683	11.7099	12.8292	12.4095	11.5536	11.6905	11.6146	11.6984	12.3134	12.0855	11.364	11.7052	11.4982	11.5576	12.2111	11.8378	10.928	12.1475	12.4656	12.4363	0.626183	0.011017	1026	NA	peptidase propeptide and ypeb domain protein
106.66_k1n_00484	9.93255	10.0135	9.88523	10.795	10.6209	10.0124	9.8614	9.78064	9.73035	10.6263	10.5857	9.93981	9.79372	9.7008	10.059	10.4608	10.6073	10.1227	10.3999	10.6615	10.6594	0.836242	1.18158e-08	349	azoR	nadph-dependent fmn reductase
106.66_k1n_00488	9.5274	9.80003	9.80727	9.63564	9.63721	9.29585	9.49686	9.78628	9.70073	9.46185	9.65304	9.38639	9.16956	9.01086	9.23943	9.49231	9.43791	9.12418	9.80768	9.73663	9.69752	0.00712513	0.973845	1028	def_1	polypeptide deformylase family protein
106.66_k1n_00489	9.59919	9.72937	9.4608	10.1278	10.0835	10.1222	9.82053	9.7644	9.68438	10.1147	10.1662	10.2917	9.89379	10.2576	10.016	10.0557	9.98824	9.84234	10.1726	10.038	9.79329	0.340387	0.011561	1029	yghU	glutathione s- c-terminal domain protein
106.66_k1n_00490	11.2208	11.2616	11.2241	11.3213	11.3942	11.4112	11.0469	11.2126	11.3038	11.2172	11.3319	11.3516	11.0745	11.5193	11.2365	11.2097	11.2535	11.2474	11.3025	11.3545	11.4379	0.109393	0.209234	1030	NA	p-type had subic family protein
106.66_k1n_00491	11.448	11.5682	11.4403	11.6974	11.6756	11.2135	11.505	11.2903	11.4414	11.766	11.5732	11.3393	11.1848	10.9287	11.3208	11.624	11.5474	11.0667	11.5062	11.4777	11.4731	0.200385	0.163111	1031	fieF	cation diffusion facilitator transporter family protein
106.66_k1n_00492	8.47101	8.47881	8.42938	9.29157	9.20698	8.81198	8.10728	8.12591	8.07373	9.10301	9.07106	8.67294	7.97111	7.79005	8.03205	9.47093	9.31881	8.99799	9.30255	9.45416	9.52659	1.43398	3.20456e-17	133	ptsG_1	pts glucose iia component domain protein
106.66_k1n_00493	5.11207	4.99089	4.99959	5.40303	5.4964	4.99095	5.07912	4.93446	5.12297	5.5057	5.45429	5.16205	5.32201	6.25	5.20905	5.64272	5.58469	5.35054	5.31779	5.21125	5.23386	0.123218	0.777753	1032	mapP	endonuclease exonuclease phosphatase family protein
106.66_k1n_00494	11.9305	12.0449	11.9587	12.0382	11.7614	11.9024	11.847	11.9764	11.9403	11.8743	11.7577	11.7954	11.669	7.50991	11.8071	11.816	11.8381	11.6938	11.7513	11.8393	11.8504	0.0751206	0.918984	1033	NA	fibril-like structure subunit
106.66_k1n_00495	12.179	11.9968	12.1344	11.8539	11.7999	11.7294	12.2155	12.2875	12.2847	12.0599	11.9144	11.8238	12.2435	12.2675	12.1624	11.8226	11.9394	11.6202	11.8409	11.724	11.6392	-0.50674	2.43272e-10	604	cshB	dead deah box helicase family protein
106.66_k1n_00496	12.406	12.3585	12.3933	11.9043	11.9179	12.254	12.3225	12.4293	12.4103	11.846	11.8918	12.1296	12.2517	12.3733	12.2214	11.9464	11.9743	12.076	12.0419	11.8208	11.9254	-0.489289	4.05737e-10	620	metK	methionine adenosyltransferase
106.66_k1n_00497	12.3491	12.4855	12.3471	12.0404	11.9978	12.1511	12.2988	12.3757	12.2189	11.8644	12.0535	11.9492	12.0339	12.5188	12.0812	11.8805	11.9212	11.7523	12.077	12.1021	12.1805	-0.409417	4.43852e-05	669	pyrDA	dihydroorotate dehydrogenase
106.66_k1n_00498	12.3402	12.2968	12.3068	12.1914	12.2253	12.3955	12.4453	12.4521	12.4091	12.1125	12.2334	12.3174	12.5045	12.9105	12.5002	12.1202	12.3103	12.0873	12.3809	12.2216	12.225	-0.315919	0.00232013	711	NA	dna polymerase delta subunit
106.66_k1n_00499	12.5383	12.4897	12.5171	13.2379	12.8088	11.8483	12.592	12.4761	12.3922	12.9269	12.4563	11.8824	12.5017	12.1521	12.6906	12.9626	12.8195	12.0166	12.0371	12.69	12.5304	0.146241	0.579591	1034	sodA	superoxide dismutase
106.66_k1n_00501	10.8126	10.8108	10.6764	10.4982	10.2729	10.6217	10.7106	10.7182	10.7832	10.264	10.4284	10.5244	10.7119	10.9417	10.7246	10.475	10.3871	10.4401	10.3269	10.5287	10.561	-0.426734	1.49552e-08	657	rlmN	23s rrna methyltransferase
106.66_k1n_00503	11.115	11.1538	10.9156	11.3309	11.1838	11.2295	10.9369	10.9068	10.9839	11.3985	11.4329	11.1258	10.8482	11.6264	11.0388	11.3991	11.4554	11.3708	11.3403	11.4943	11.4999	0.371989	0.00379491	687	NA	abc transporter family protein
106.66_k1n_00504	11.6257	11.6972	11.6907	11.6994	11.4147	10.9168	11.8267	11.818	11.7039	11.6287	11.4963	11.0925	11.6333	10.9781	11.6283	11.6995	11.4735	11.1144	11.3006	11.585	11.7435	-0.2496	0.163111	1036	NA	cyclophilin type peptidyl-prolyl cis-trans isomerase cld family protein
106.66_k1n_00506	13.927	13.7355	13.7099	14.2516	14.4823	14.9834	13.5578	13.6976	13.7169	14.2428	14.3304	14.9751	14.4437	13.4594	14.2996	14.031	14.2619	14.4095	14.2486	13.9937	13.8195	0.668575	0.0024369	453	rpsP	ribosomal protein s16
106.66_k1n_00507	12.6934	12.6014	12.6462	13.4632	13.6535	12.8773	12.6234	12.8205	12.6116	13.5584	13.4394	13.0507	12.4598	11.644	12.524	13.1632	13.6144	12.6811	13.6257	13.2098	13.1942	1.03839	7.91924e-08	250	NA	kh domain protein
106.66_k1n_00508	12.331	12.1129	12.364	11.6778	12.1118	12.3485	12.5344	12.266	12.4535	12.1028	11.9693	12.4508	12.8777	12.3797	12.7593	11.6357	12.1507	11.9988	12.1816	11.5065	10.9848	-0.647917	0.00249588	473	NA	alpha beta hydrolase fold family protein
106.66_k1n_00509	9.75461	9.77033	9.70429	9.20202	8.96026	10.0531	9.80487	9.68097	9.71733	9.03705	9.21047	9.85509	9.91786	10.5023	9.84441	9.16321	9.16811	9.69477	9.19947	9.14311	9.40972	-0.662893	0.00202001	457	rimM	16s rrna processing protein
106.66_k1n_00510	10.2235	10.3481	10.2535	10.0388	10.0532	10.4233	10.4587	10.5249	10.4869	10.1686	10.1913	10.4366	10.616	10.9453	10.6294	10.1331	10.0617	10.2037	10.2279	10.1428	10.123	-0.437795	0.00047293	650	trmD	trna (guanine-n1)-methyltransferase
106.66_k1n_00511	11.5099	11.2434	11.5663	11.8481	11.3112	11.0494	11.8594	11.8599	11.8099	11.7389	11.4007	11.3107	11.8384	11.7312	11.754	11.7685	11.3925	11.0336	11.3711	11.7895	11.8296	-0.24164	0.186366	1037	nrdD_2	atp cone domain protein
106.66_k1n_00514	6.27066	6.14476	6.19591	7.50621	8.32061	6.66679	6.34552	6.33643	6.48742	8.57795	8.29459	7.27169	6.65392	5.86726	6.34168	7.88476	8.35213	8.22062	7.98489	7.38648	7.32597	2.48477	6.459e-18	21	bioY2	bioy family protein
106.66_k1n_00515	11.4822	11.2866	11.3096	10.9396	10.6028	10.0509	11.2285	11.183	11.1232	10.5681	10.5641	9.93628	10.9099	11.6261	10.9676	11.3391	11.1169	10.8953	10.563	11.0316	11.0766	-0.622113	0.00533047	496	gor	glutathione-disulfide reductase
106.66_k1n_00516	11.0848	11.1167	11.0995	11.5249	11.5492	11.5365	11.0912	11.1415	11.1409	11.5676	11.5155	11.6494	11.0614	10.7687	11.1458	11.4897	11.398	11.1692	11.6993	12.0259	11.8564	0.700476	5.55148e-09	432	yknX	efflux rnd mfp subunit
106.66_k1n_00517	9.21895	9.41514	9.3573	9.37388	9.73835	9.95025	9.35799	9.3743	9.41912	9.39893	9.62354	10.0946	9.2863	9.17027	9.44629	9.58784	9.60981	9.81627	9.77893	10.0607	9.94627	0.600156	4.25245e-06	524	macB_2	abc transporter family protein
106.66_k1n_00518	12.9811	12.7539	12.9783	13.4457	13.1426	13.4579	13.0135	13.0713	13.1613	13.322	13.2632	13.7797	13.4175	12.4181	13.3845	13.1844	13.1337	13.2295	13.427	13.6368	13.4693	0.446931	0.00654915	787	yknZ	permease family protein
106.66_k1n_00519	12.1441	12.1014	12.1304	11.9513	12.0085	11.905	12.1345	12.295	12.1683	12.0011	12.0916	11.8678	12.0389	12.2223	12.064	11.9203	12.0672	11.997	12.0376	12.0021	12.0246	-0.209469	0.000278129	737	metG	methionyl-trna synthetase
106.66_k1n_00520	2.83266	3.02366	2.96356	2.87631	2.94895	2.9424	2.88667	2.94828	2.69676	3.08904	2.70517	2.95021	2.80108	3.05492	2.8876	2.9824	2.93829	3.12587	3.19225	3.24591	2.955	0.557114	0.246765	1038	NA	3-ketoacyl-(acyl-carrier-protein) reductase
106.66_k1n_00521	9.54323	9.63543	9.61296	9.1162	8.87674	8.70383	9.35824	9.18044	9.04301	9.18268	9.00148	8.29652	9.37263	10.5781	9.32142	8.88476	8.96291	8.97216	8.95434	8.91885	8.84732	-0.964633	2.51843e-05	276	NA	transcriptional family
106.66_k1n_00523	10.7814	10.6123	10.8155	10.3203	10.2934	10.7324	10.9352	10.948	10.9818	10.5771	10.2781	10.9912	11.3624	11.0413	11.2019	10.32	10.5623	10.4778	10.4771	10.2557	10.3682	-0.657096	1.24016e-05	467	ydhF	aldo keto reductase family protein
106.66_k1n_00524	10.4215	10.3594	10.5393	10.3163	10.1793	9.61122	10.2485	10.2408	10.364	9.98154	10.0896	9.54164	10.082	8.61416	10.1252	9.97917	9.93299	9.23167	9.9619	10.1525	10.0524	-0.339318	0.210291	1040	NA	methionine--trna ligase
106.66_k1n_00525	9.55916	9.68041	9.46544	8.74275	9.31131	9.54439	9.29253	9.35168	9.38748	9.0571	8.9892	9.28438	9.2981	8.20566	9.46895	8.73247	9.11801	9.17845	9.19884	8.71328	8.67847	-0.382364	0.097661	1041	cpnA	short chain dehydrogenase family protein
106.66_k1n_00526	8.9994	9.21278	9.02772	9.25461	8.98147	8.98454	9.03699	8.75088	9.07718	8.88505	8.86668	8.79442	8.84009	7.69015	8.91152	8.76119	8.87514	8.56879	8.96567	9.06408	9.10715	0.0504871	0.84821	1042	NA	nudix domain protein
106.66_k1n_00527	9.97876	10.1818	9.93793	9.08832	9.6973	10.5455	10.0529	9.80361	10.0444	9.3579	9.51014	10.5128	10.5772	8.91362	10.4165	8.96484	9.74438	9.95687	9.81137	9.15459	8.79291	-0.451566	0.189881	1043	NA	acetyltransferase family protein
106.66_k1n_00528	10.1041	9.99829	10.0784	9.75904	9.90081	10.3455	10.0999	10.05	10.0255	9.88092	9.98704	10.1914	10.2399	9.38677	10.2565	9.73677	9.81955	9.96941	9.97785	9.77954	9.5417	-0.161088	0.351852	1044	ppsA	pep-utilizing tim barrel domain protein
106.66_k1n_00530	13.5041	13.6842	13.6237	13.4324	13.3029	13.4206	13.645	13.6952	13.6466	13.4097	13.4288	13.4216	13.4791	13.3834	13.6715	13.6196	13.5011	13.4878	13.463	13.5396	13.5938	-0.167655	0.0234026	1045	pepN	aminopeptidase n
106.66_k1n_00531	12.7254	12.6846	12.6155	12.3772	12.1833	11.5388	12.8886	12.6037	12.8136	12.2736	12.2279	11.4782	12.4992	13.3065	12.2946	12.0238	11.9412	11.4891	12.2442	12.3832	12.3416	-0.874853	1.13143e-05	322	arlR_1	response regulator
106.66_k1n_00532	12.1195	11.972	12.0463	11.2646	11.3259	11.2092	12.6326	12.3276	12.4418	11.3939	11.4313	11.2775	12.1393	12.8916	12.1152	11.3604	11.468	11.4514	11.5029	11.283	11.1952	-1.31	1.57613e-21	165	arlS	his kinase a domain protein
106.66_k1n_00534	11.3703	11.2897	11.4879	11.372	11.1685	10.6848	11.5099	11.6068	11.4525	11.1735	11.1551	10.7104	11.1257	11.2485	11.1594	11.3381	11.3613	10.9559	11.0499	11.2647	11.2028	-0.313058	0.0276482	1047	yhbU_1	peptidase u32 family protein
106.66_k1n_00535	11.4654	11.5305	11.5714	11.4423	11.2998	11.3242	11.4968	11.5239	11.5133	11.2428	11.2753	11.1893	11.6038	11.7377	11.5583	11.4782	11.3819	11.1909	11.3525	11.5621	11.3968	-0.282653	0.000189927	724	NA	dnaq exonuclease family helicase
106.66_k1n_00536	9.82747	9.96341	9.67072	9.4531	9.43547	9.74979	9.77227	9.62792	9.73193	9.40899	9.56125	9.67585	9.68679	10.4163	9.78349	9.48958	9.5231	9.68208	9.70974	9.46261	9.4531	-0.404767	0.00296211	795	rodA	cell cycle family protein
106.66_k1n_00537	10.492	10.4889	10.5666	10.5219	10.314	10.2426	10.5494	10.5825	10.6357	10.3433	10.4537	10.3041	10.6477	10.9243	10.4932	10.5474	10.3206	10.1755	10.3898	10.7972	10.7053	-0.228593	0.0673815	1048	yajL	dj-1 family protein
106.66_k1n_00538	10.4281	10.347	10.4148	9.60069	10.1234	9.97954	10.3713	10.3903	10.3714	9.91805	10.0345	9.9585	10.2982	10.9056	10.2522	9.69946	9.88248	9.76295	10.1971	9.62391	9.44457	-0.759081	1.05167e-07	391	gph_1	haloacid dehalogenase-like family
106.66_k1n_00539	11.9531	11.9793	11.9749	11.6022	11.5192	11.8009	12.0486	12.0442	11.9425	11.525	11.5875	11.7224	11.829	12.474	11.8017	11.4048	11.3223	11.4797	11.6092	11.59	11.6566	-0.592734	1.16368e-07	537	gyrB	dna b subunit
106.66_k1n_00540	13.0659	12.9107	12.989	13.3095	13.232	13.1791	13.3085	13.1815	13.2011	13.2746	13.1203	13.358	13.3103	13.2827	13.2381	12.9984	12.9846	12.9603	13.1954	13.2778	13.0504	-0.00509991	0.972358	1049	ezrA	septation ring formation regulator
106.66_k1n_00541	9.29185	9.46244	9.45909	8.9007	9.19629	8.82684	9.54025	9.72135	9.43965	9.07721	8.89359	8.89627	9.43951	9.2794	9.26406	9.4399	9.61953	9.20512	9.19308	9.00852	8.93426	-0.445549	0.00244705	644	NA	transposase
106.66_k1n_00542	10.5764	10.6949	10.3395	10.9053	10.6767	9.54234	10.6331	10.2507	10.2962	10.7924	10.6315	9.7539	10.2904	11.3833	10.3814	11.12	10.9879	9.86123	10.4082	10.6637	10.6891	-0.00154485	0.996734	1050	NA	ribose 5-phosphate isomerase
106.66_k1n_00543	4.88698	4.95915	4.9672	5.46926	5.25129	5.24185	5.04201	5.17146	5.015	5.05043	5.23749	5.29756	5.06522	4.09179	4.91858	4.63106	5.39151	5.61499	5.61572	5.51904	5.18593	0.87805	0.0174598	1051	rppH	nudix hydrolase
106.66_k1n_00545	10.7012	10.8316	10.886	11.2261	11.514	11.35	10.9612	11.0528	10.8383	11.5359	11.5007	11.4849	11.1639	11.1031	11.061	11.5582	11.6214	11.4063	11.3079	11.3106	11.0486	0.60569	1.29648e-08	515	NA	transposase
106.66_k1n_00546	8.11994	8.1139	7.82188	7.90918	7.98002	7.75052	7.90455	7.95438	7.75577	7.38929	7.86872	7.4204	8.14561	8.25745	8.10449	7.98456	7.9777	8.42558	6.91675	7.44209	7.44212	-0.374063	0.123011	1052	paaI	thioesterase family protein
106.66_k1n_00547	5.16689	5.18591	5.1879	4.7387	5.2521	5.2727	5.36052	5.29179	5.01881	4.67407	4.80898	5.12186	5.06827	4.92648	5.05946	5.5794	5.55686	5.48723	4.65419	5.1075	5.18767	0.0496879	0.900621	1053	galT	galactose-1-phosphate uridylyltransferase
106.66_k1n_00548	5.14764	5.18757	5.07975	5.60606	5.8347	5.46204	5.46177	5.19477	4.99721	5.60365	5.17669	5.45158	5.32712	4.99381	5.25189	5.37817	5.0017	5.33096	5.27886	5.21831	5.60113	0.535019	0.0184505	1054	galK_1	galactokinase
106.66_k1n_00549	6.77824	6.81589	6.70477	6.76282	6.86677	6.75275	6.66658	6.83796	6.56353	7.0678	6.64854	6.80009	6.94438	6.84098	6.65446	7.19403	7.35603	7.21276	6.98535	6.75318	7.32653	0.370758	0.0298879	1055	lacR_1	bacterial regulatory laci family protein
106.66_k1n_00550	8.3674	8.63745	8.33039	8.63541	8.17097	8.40235	8.87946	8.71523	8.63976	8.76298	8.92343	8.77898	8.81012	9.10864	8.84499	8.90095	8.80518	8.66333	8.75623	8.95992	8.72875	-0.00685829	0.973845	1056	xylB	zinc-binding dehydrogenase family protein
106.66_k1n_00551	7.97955	8.00478	8.00191	7.69888	7.38064	7.98171	8.17804	7.91429	8.403	7.97457	7.86314	8.2189	8.28094	8.64541	7.99791	7.78596	7.84337	7.69407	7.70329	8.21499	8.02653	-0.423376	0.0216066	1057	adhR	hth-type transcriptional regulator
106.66_k1n_00553	7.40515	7.31802	7.54966	7.74021	7.23897	6.7925	7.59268	7.65688	7.67134	7.73688	7.65295	6.66249	7.33445	6.80305	7.16643	7.57711	7.47181	6.93142	7.55675	7.82184	7.88129	0.0942297	0.772399	1058	kstR2	transcriptional family
106.66_k1n_00554	5.70467	6.29941	5.67228	6.80465	6.73252	6.37229	6.00625	6.23353	6.08361	7.17732	7.07479	6.6127	6.38068	5.94551	6.23696	6.83708	7.00013	7.78054	7.08592	7.29287	7.17941	1.60053	3.14366e-10	100	pnuC	nicotinamide mononucleotide transporter family protein
106.66_k1n_00555	10.8969	10.6871	10.8089	11.1989	11.0612	10.4472	10.9729	11.1507	10.988	11.6194	11.4566	10.5281	10.7515	10.4868	10.9032	11.4895	11.3799	11.4253	11.4259	11.4686	11.3879	0.570782	0.00312262	552	opuCB	substrate binding domain of abc-type glycine betaine transport system family protein
106.66_k1n_00556	9.75592	9.50838	9.78129	10.1022	9.94335	9.33281	9.9763	10.0303	9.8662	10.3581	10.0856	9.48497	9.8232	9.47412	9.99246	10.0873	10.2053	9.87792	10.0019	10.0422	9.80173	0.212781	0.244515	1059	opuBA	abc transporter family protein
106.66_k1n_00558	10.0026	9.86757	9.90688	10.4421	10.4273	10.2309	10.2484	10.0517	9.72035	10.4066	10.2045	10.1807	10.4304	9.89595	10.3838	10.0063	10.4639	10.1427	9.96233	10.0552	9.43823	0.153995	0.434423	1061	slyA	marr family protein
106.66_k1n_00560	12.0741	12.1169	11.9805	11.3964	11.2793	11.8737	11.7405	11.8067	11.8259	11.3029	11.4034	11.6086	11.638	11.944	11.7274	11.2067	11.2171	11.4481	11.3424	11.6394	11.6161	-0.56041	1.08183e-05	561	pepA_2	glutamyl aminopeptidase
106.66_k1n_00562	4.03438	4.08128	4.38973	6.02407	6.08284	4.22822	4.11219	4.26932	4.00376	5.81135	5.6023	4.31389	3.99315	4.02239	4.59353	5.37339	5.1692	4.94401	6.14846	5.71131	5.38293	3.08268	4.96575e-12	10	feuB	feccd transport family protein
106.66_k1n_00564	3.58351	3.77074	3.63035	4.98548	4.74222	3.69898	3.50825	3.77695	3.86562	4.50388	4.56529	3.73533	3.5669	3.35507	3.81837	4.30172	3.9314	4.11687	5.16195	5.08971	4.39375	2.64839	1.33683e-07	17	fhuC	abc transporter family protein
106.66_k1n_00565	4.2786	4.48237	4.65166	6.83775	6.97568	5.05493	4.22704	4.75132	4.89168	5.90228	6.66523	4.83834	4.6914	4.29063	4.71079	5.91267	6.12221	5.6667	7.16611	6.62356	5.85283	3.36096	2.84628e-15	6	yclQ	enterochelin uptake periplasmic binding protein
106.66_k1n_00566	8.68125	8.39335	8.69783	9.41161	9.06562	8.07316	8.65922	8.31824	8.54121	9.24956	9.09819	8.3682	8.23187	8.10209	8.26312	9.20235	9.0818	8.58559	9.39617	9.36281	9.58922	0.92557	8.16302e-05	294	NA	membrane protein
106.66_k1n_00567	9.91508	10.1272	10.0243	10.3813	10.2822	10.1182	10.0768	10.1937	10.087	10.2841	10.5127	10.0343	9.83651	9.99803	9.87839	10.1149	10.1555	10.1007	10.4749	10.4621	10.5725	0.384226	0.000807376	682	rluB	ribosomal large subunit pseudouridine synthase b
106.66_k1n_00568	8.87859	9.02866	8.90669	8.79428	9.0837	9.39049	8.68872	8.81347	8.7272	8.83326	9.11543	9.20291	8.82187	9.09427	9.0555	9.06478	9.23025	9.36947	9.21586	9.05922	9.13952	0.341385	0.0057615	699	scpB	segregation and condensation protein b
106.66_k1n_00569	9.25313	9.70793	9.31994	9.27796	9.57026	9.7123	9.18107	9.17929	9.10129	9.3519	9.72567	9.57208	9.11852	9.50895	9.26421	9.68373	9.51757	9.81889	9.70069	9.59285	9.67408	0.41483	0.00120015	665	scpA	segregation and condensation protein a
106.66_k1n_00570	9.13366	9.24851	9.03533	8.61707	8.90671	9.50796	8.90878	8.9438	8.95412	8.71349	9.01115	9.26665	8.75308	9.11434	8.96523	8.76227	9.19015	9.40495	8.92997	8.69388	8.74209	0.0142769	0.954865	1062	NA	phage n-terminal sam-like domain protein
106.66_k1n_00571	9.338	9.58665	9.3871	9.7099	9.2595	9.42314	9.13765	9.15802	9.23117	9.32484	9.52742	9.28351	9.08089	9.30247	9.23835	9.64652	9.40331	9.84241	9.48154	9.55567	9.81164	0.353024	0.00765684	695	ykuL	cbs domain protein
106.66_k1n_00572	9.33839	9.30892	9.28441	9.38807	9.16399	9.13882	8.97429	9.09788	9.1281	9.31698	9.31526	8.98096	8.92135	9.07554	9.11762	9.41365	9.31468	9.45766	9.29584	9.45164	9.56784	0.241755	0.043266	1063	NA	phosphoesterase
106.66_k1n_00573	10.5026	10.6384	10.603	10.4074	10.4958	10.6498	10.2542	10.3946	10.3777	10.3582	10.5102	10.5325	10.4377	10.4579	10.3705	10.4436	10.4023	10.6145	10.4625	10.4812	10.6208	0.0682628	0.462889	1064	rdgB	non-canonical purine ntp rdgb ham1 family
106.66_k1n_00574	10.3961	10.36	10.3413	10.4885	10.4646	10.3408	10.0728	10.1506	10.1243	10.4976	10.4793	10.1665	9.96936	10.0193	10.0787	10.5226	10.3407	10.3196	10.6193	10.4629	10.5203	0.351849	0.000549794	696	murI	glutamate racemase
106.66_k1n_00575	13.2421	12.4029	13.8117	12.0953	12.0005	12.4392	13.785	13.6368	13.4594	12.1928	11.8822	12.7944	13.3565	12.5135	13.2978	12.1457	12.0138	12.4145	11.8086	11.7626	11.7522	-1.60317	8.30167e-12	97	NA	exported protein
106.66_k1n_00576	6.53283	6.69123	6.74294	6.46676	6.30216	6.45984	6.74112	6.60998	6.41283	6.41584	6.27715	6.46229	6.60792	6.31036	6.46623	6.48291	6.63393	6.38972	6.32164	6.19888	6.85999	-0.22963	0.156198	1065	treA	#NAME?
106.66_k1n_00577	5.35114	5.24204	5.17534	4.92558	4.6687	4.85274	5.91601	5.49568	5.11079	5.29837	5.56295	4.91767	5.16301	5.63488	5.09629	5.94641	4.96335	5.55703	5.5293	4.6172	5.3775	-0.284941	0.526207	1066	treB	pts trehalose-specific iibc component
106.66_k1n_00578	10.6961	10.5416	10.7897	10.3121	10.1111	9.75662	10.882	10.9683	10.8371	10.2954	10.2027	9.8292	10.9004	9.92011	10.6341	10.3327	10.3475	10.0544	10.2849	9.93364	10.3385	-0.747184	4.75564e-06	396	treR	trehalose operon repressor
106.66_k1n_00579	5.40118	5.31469	4.92903	5.87229	5.96319	5.70578	5.62503	5.89211	5.83557	6.12826	6.59868	6.85208	6.09091	4.17812	5.92297	6.73884	7.08357	7.79626	6.5144	6.57616	6.84668	1.90174	0.000235557	47	yxdL_1	abc transporter family protein
106.66_k1n_00581	2.57492	2.51117	2.51383	2.448	2.85136	2.67579	2.44959	2.60062	2.47786	2.44778	2.92943	2.8597	2.6195	2.37683	2.67133	2.73737	2.58726	3.28582	2.55887	3.01712	2.90433	1.77769	0.00673557	739	NA	abc transporter substrate-binding protein
106.66_k1n_00582	3.26979	3.54908	3.37604	3.63321	3.82026	3.72668	3.57574	3.7076	3.71952	3.47967	3.77466	4.06423	3.73142	3.1716	3.81122	3.60954	4.09149	4.21315	3.9921	3.71829	3.84889	1.1071	0.0434046	1067	NA	abc transporter substrate binding family protein
106.66_k1n_00583	13.4824	13.498	13.5064	13.6057	13.3597	14.1635	13.478	13.7437	13.6853	13.5089	13.6237	14.305	14.0246	13.6628	13.9158	13.6301	13.4842	14.1586	13.3789	13.5795	13.6042	0.0823526	0.713187	1068	oppF	abc transporter family protein
106.66_k1n_00584	12.7071	12.6766	12.7685	12.9334	12.8036	13.0029	12.7137	12.7514	12.7951	12.8456	12.8142	13.1761	12.7108	12.306	12.7692	12.7871	12.8341	13.0547	12.7223	12.9054	12.9491	0.284005	0.00352008	808	oppD	oligopeptide dipeptide abc atp-binding c-terminal domain protein
106.66_k1n_00585	11.8029	11.7964	11.9576	11.838	11.7093	12.0266	11.8812	11.895	11.9353	11.7503	11.8947	12.1326	11.6015	11.5082	11.7278	11.8785	11.6633	12.1973	11.7302	11.9717	12.0109	0.153437	0.21242	1069	oppC	binding--dependent transport system inner membrane component family protein
106.66_k1n_00586	12.273	12.3776	12.4732	12.6431	12.4647	12.448	12.2941	12.4657	12.4215	12.588	12.6021	12.5522	12.0793	12.0178	12.2125	12.5415	12.5018	12.6105	12.4311	12.5505	12.4931	0.315717	0.000228154	712	gsiC	binding--dependent transport system inner membrane component family protein
106.66_k1n_00587	14.7127	14.7136	14.7182	14.6056	14.6666	14.7174	14.8607	14.9664	14.8921	14.7997	14.6577	14.8449	14.9063	14.401	14.8853	14.6111	14.6334	14.5195	14.5347	14.4564	14.4325	-0.21857	0.0374978	1070	amiA	oligopeptide-binding protein
106.66_k1n_00588	12.9394	12.6337	12.7518	13.1892	13.6469	12.3375	13.1905	12.053	12.902	13.6664	13.5324	12.9165	12.5343	11.8866	12.7603	13.2933	13.6393	12.3432	13.3783	12.935	12.5099	0.68517	0.0138203	1071	NA	o-antigen polymerase family protein
106.66_k1n_00589	5.02926	5.21827	5.18159	5.64594	5.91932	5.61783	5.01353	5.01316	4.86737	5.16293	5.60057	5.42663	5.02687	5.19024	5.06413	5.1092	6.22334	5.5795	5.02161	5.22082	5.61057	1.05684	4.96092e-05	241	gtfA	sucrose phosphorylase
106.66_k1n_00590	3.48688	3.74504	3.66137	4.25102	4.09256	3.87308	3.64751	3.6092	3.47139	4.3387	3.99573	3.83983	3.55722	3.81089	3.76347	4.06541	4.31867	4.10328	4.15598	4.39692	4.09188	1.73194	1.81131e-07	70	araQ_1	binding--dependent transport system inner membrane component family protein
106.66_k1n_00591	3.62201	3.73864	3.40646	3.53511	4.02898	3.53126	3.39351	3.43753	3.43186	3.82539	3.67085	3.59933	3.53806	3.33583	3.34229	3.86602	3.45928	3.69853	3.70498	3.25259	3.74033	0.833653	0.0427721	1072	ugpA	binding--dependent transport system inner membrane component family protein
106.66_k1n_00592	5.0303	4.88022	4.52529	5.41006	5.5288	5.312	4.69924	4.94356	4.81367	5.33591	5.55708	4.88601	4.88967	5.01112	5.0052	5.87522	5.11696	5.51568	5.25123	5.73894	5.61989	1.27333	1.30456e-06	171	msmE_1	sugar abc sugar-binding protein
106.66_k1n_00593	5.72012	5.91879	5.73854	5.63241	6.54448	5.96884	5.68291	5.70372	5.42388	6.21292	6.18483	5.91013	5.93297	5.77939	5.69668	6.21848	6.16261	6.04219	6.26106	6.01325	6.26068	0.718664	0.000204858	416	rafA_1	alpha-galactosidase
106.66_k1n_00594	8.11667	7.93077	8.36834	8.89941	8.48657	7.89146	7.97382	8.15753	7.98776	8.47313	8.3362	7.84271	8.21045	7.84848	7.91388	8.68146	8.57175	7.91923	8.77874	8.82468	8.9252	0.650202	0.00271015	470	cdhR	msm operon regulatory protein
106.66_k1n_00595	8.39893	8.41977	8.25772	8.9363	8.92862	8.36649	8.33536	8.16888	8.28229	9.02958	8.99975	8.64194	8.73511	8.17294	8.74396	8.97749	9.04312	8.58696	9.2443	9.11976	8.69022	0.691832	3.42884e-05	439	birA	biotin-
106.66_k1n_00596	9.25195	9.32696	9.10485	10.0983	10.7085	9.98264	8.96022	9.30334	9.27218	10.5603	10.2652	10.2126	9.43096	6.98661	9.19902	9.8795	10.4685	10.1549	10.3507	9.89661	9.54317	1.48616	9.10268e-07	119	NA	transposase
106.66_k1n_00607	7.61807	7.8765	7.68304	7.55392	7.21832	7.15291	7.75856	8	7.71744	7.14294	7.16593	7.11982	7.79367	8.05156	7.71892	7.70011	7.27704	7.61144	7.19413	7.40783	7.37369	-0.718934	6.64185e-07	415	gatC_1	pts system galactitol-specific iic component family protein
106.66_k1n_00609	10.0841	10.4186	10.0625	9.55362	9.71417	9.52386	10.4364	10.4691	10.2991	9.70447	9.78865	9.67267	10.1757	10.764	10.1594	10.0261	10.026	10.3624	9.87608	9.87037	9.84044	-0.659735	2.86926e-05	461	lacZ	lpxtg-motif cell wall anchor domain protein
106.66_k1n_00613	9.60931	9.76347	9.76213	9.4414	9.45884	9.84987	9.48207	9.77462	9.6387	9.4418	9.44084	9.67518	9.82199	9.82127	9.80516	9.44945	9.60327	9.38552	9.70842	9.35664	9.31936	-0.270607	0.0148117	1075	NA	radical sam protein
106.66_k1n_00615	8.51458	8.52376	8.60568	8.59945	8.39233	8.32443	8.29413	8.62197	8.49852	8.28544	8.29375	8.28557	8.41196	8.49808	8.48898	8.84454	8.62591	8.46123	8.54366	8.64286	8.73622	0.00552612	0.973523	1076	rsmH_1	rrna methylase
106.66_k1n_00617	9.93479	10.0243	9.96685	9.8512	10.0458	10.1362	9.8829	10.0135	9.8645	9.89223	10.1302	10.063	9.82361	9.94747	9.96362	10.0536	10.2824	10.4225	10.1092	10.2705	10.2201	0.267958	0.00534768	728	nhaK	sodium hydrogen exchanger family protein
106.66_k1n_00619	6.99724	7.10964	7.09722	7.0164	7.39983	7.23044	7.06335	6.99643	6.90421	7.16285	7.47391	7.07753	7.00232	6.79908	7.17417	7.15129	7.01387	6.91503	7.44953	6.98754	6.77575	0.21477	0.168419	1078	dsbD_1	cytochrome c biogenesis transmembrane region family protein
106.66_k1n_00620	6.35148	6.35843	6.3677	6.59865	6.84559	6.21965	6.10436	6.18822	6.11265	6.65732	6.79383	6.43327	6.30111	6.00853	6.34119	6.87195	6.27533	6.45198	6.65548	7.1568	7.18192	0.778903	0.000209141	382	msrAB_1	thioredoxin family protein
106.66_k1n_00621	6.38048	6.60972	6.67701	6.47078	6.92325	6.85166	6.57928	6.59235	6.36436	6.84914	6.83537	6.67188	6.19664	6.1783	6.39348	7.05799	6.62803	6.9205	6.91955	6.88858	7.20279	0.671928	3.96234e-05	449	msrAB_2	peptide methionine sulfoxide reductase
106.66_k1n_00622	10.1853	10.2982	10.1676	9.93654	10.0696	9.9462	10.13	10.3014	10.2388	10.094	10.1144	9.82366	10.0804	10.2406	10.1865	10.2067	10.1753	9.83357	9.94161	9.79987	9.82757	-0.300153	0.000595713	718	NA	response regulator
106.66_k1n_00623	9.95395	10.0698	9.98474	9.81914	9.67201	9.78712	10.0587	10.1699	10.0668	9.9429	9.89102	9.97134	9.97612	10.1019	10.0835	10.0542	9.88695	10.045	9.84785	9.77669	9.74846	-0.238703	0.00203384	734	yehU	hamp domain protein
106.66_k1n_00625	14.3321	14.4609	14.325	14.7434	14.7944	14.9478	14.5654	14.3088	14.4621	14.9599	14.9222	15.1069	14.6919	13.1142	14.6763	14.5949	14.8255	14.7496	14.9508	14.8048	14.7161	0.604735	0.00160483	773	iga_1	zinc metalloprotease
106.66_k1n_00626	10.8649	11.1424	10.8966	11.0302	10.7777	10.7423	10.9367	10.9676	11.0035	10.9286	10.8785	10.729	10.8146	11.4281	10.9048	10.9714	10.8256	10.6439	10.8308	10.8233	10.9491	-0.218495	0.0530085	1080	pabB	aminodeoxychorismate component i
106.66_k1n_00627	8.05895	8.12009	8.06699	7.87012	7.67139	8.5219	8.1611	8.27545	8.15992	7.67077	7.99948	8.62195	8.33152	9.20061	8.37167	7.63467	8.05467	8.29012	7.91393	7.88822	7.49247	-0.480394	0.0735656	1081	menH	acyl- thioester hydrolase
106.66_k1n_00628	10.3054	10.4525	10.3648	10.4499	10.222	10.5882	10.6948	10.5627	10.6294	10.4581	10.5674	10.8199	10.64	10.9945	10.6561	10.5751	10.3663	10.5003	10.4388	10.6598	10.521	-0.110549	0.434778	1082	lytB_3	excalibur calcium-binding domain protein
106.66_k1n_00629	10.4019	10.4415	10.4945	10.5365	10.4678	10.6225	10.3688	10.5588	10.5106	10.3297	10.4513	10.7056	10.4191	10.7619	10.5283	10.6409	10.5331	10.6742	10.2791	10.445	10.6124	0.0409184	0.724314	1083	glcK	glucokinase
106.66_k1n_00630	10.8204	10.9789	10.9268	10.7265	10.5751	10.0528	10.8662	10.9414	10.9005	10.5683	10.688	9.99383	10.2477	10.2439	10.4187	10.6333	10.7103	10.1169	10.4703	10.6183	10.5393	-0.323858	0.0889287	1084	thyA	thymidylate synthase
106.66_k1n_00632	11.1514	11.0593	11.0988	11.2378	10.8925	10.5684	11.2351	11.1824	11.2754	11.0895	10.8197	10.5132	11.1512	11.3263	11.184	10.9527	10.9049	10.3042	10.8933	10.8384	10.7788	-0.467737	0.000568728	784	miaA	trna delta -isopentenylpyrophosphate transferase
106.66_k1n_00633	9.4742	9.64219	9.6172	9.22527	8.98351	9.03271	9.50883	9.56064	9.54766	8.68302	9.01864	8.99479	9.23143	10.0637	9.43177	8.82986	9.09598	9.16121	8.55635	8.95114	8.99423	-0.837939	3.08012e-09	347	hflX	gtp-binding protein
106.66_k1n_00634	8.47467	8.44929	8.46341	7.83606	7.73212	7.87718	8.67216	8.83865	8.68321	8.04237	8.24496	8.04322	8.31008	8.82062	8.36897	8.33852	8.18942	8.21235	8.06558	8.3018	8.18126	-0.693269	7.35155e-07	437	NA	trna delta -isopentenylpyrophosphate transferase
106.66_k1n_00635	9.02814	9.18808	8.85314	8.63125	8.82055	8.64659	9.03417	9.11846	9.04239	8.7422	8.84903	8.78822	9.05808	9.63282	9.01646	9.0625	8.79131	9.10815	8.91053	9.15309	9.27769	-0.300734	0.058259	1085	rnz	ribonuclease z
106.66_k1n_00636	10.0418	10.0343	10.2202	10.0882	10.1309	9.30647	10.3745	10.5352	10.4007	10.3883	10.269	9.4346	9.9929	9.98018	10.0259	10.4229	10.221	9.7406	10.262	10.183	10.1683	-0.136481	0.545024	1086	NA	short chain dehydrogenase family protein
106.66_k1n_00637	9.9897	10.0083	10.0039	10.0291	9.82422	9.6031	10.0882	10.0935	10.0816	9.8083	9.9158	9.64275	9.90598	10.322	9.96661	9.8503	9.80082	9.67185	9.86724	9.90301	9.97609	-0.316273	0.00105879	804	gltC	transcriptional family
106.66_k1n_00639	10.8336	10.7158	10.7758	11.1549	11.0297	10.5997	10.9483	10.9478	10.9297	11.0304	11.0207	10.7635	11.1847	10.823	11.025	10.9838	11.0286	10.3289	11.1569	11.0451	11.1979	0.0661715	0.705881	1087	moeZ	rhodanese-like domain protein
106.66_k1n_00641	5.51557	5.70887	5.127	6.03302	6.01998	5.69517	5.74541	5.54705	5.71355	6.18478	6.29822	5.7049	5.56323	5.42331	5.62389	6.58669	6.37813	6.29092	6.00513	6.35728	6.1621	1.11972	1.17608e-06	221	rsuA_2	pseudouridine synthase family protein
106.66_k1n_00642	12.5605	12.3335	12.3785	12.4697	12.1899	12.0935	12.2763	12.2826	12.3691	12.0249	11.9011	11.9766	12.2005	12.0424	12.2485	12.2182	12.0048	12.0731	11.8399	12.1271	12.0449	-0.288398	0.0097244	720	typA	gtp-binding protein
106.66_k1n_00646	3.56344	3.35513	3.46789	3.38566	3.67234	3.60699	3.19825	3.48143	3.37962	3.85289	3.8087	3.5421	3.40875	4.46984	3.32532	4.04736	3.64716	3.53495	3.4122	3.4477	3.84015	0.245627	0.721276	1092	yxdL_2	abc transporter family protein
106.66_k1n_00647	11.3268	11.2766	11.436	11.0885	10.9944	10.8724	11.2855	11.566	11.4481	10.9787	11.0366	10.8343	11.0884	11.2875	11.1397	11.0673	10.9973	10.8607	11.0472	11.0966	11.1593	-0.433848	1.64915e-06	652	murD	udp-n-acetylmuramoylalanine--d-glutamate ligase
106.66_k1n_00648	9.38901	9.1863	9.36078	8.68066	8.71033	9.14476	9.25777	9.42669	9.26775	8.64262	8.71694	9.1348	9.11231	9.51066	9.07726	8.47357	8.62481	9.17281	8.72894	8.88341	8.80348	-0.628507	1.11186e-05	770	murG	glycosyltransferase family 28 c-terminal domain protein
106.66_k1n_00649	10.4121	10.4603	10.4088	9.87068	10.1589	10.5691	10.5903	10.572	10.4278	10.0905	10.2759	10.5782	10.3929	10.9183	10.4127	10.1027	10.1589	10.4226	10.2062	10.0454	9.97705	-0.395634	0.00572042	796	divIB	cell division protein
106.66_k1n_00650	9.3744	9.37082	9.51535	7.96398	8.43128	8.53153	9.42602	9.40467	9.59776	8.13194	8.11361	8.20132	9.15519	10.3646	9.38627	8.36353	8.18376	8.91177	8.02439	8.29584	8.38456	-1.71445	7.41035e-17	77	pyrF	orotidine 5 -phosphate decarboxylase
106.66_k1n_00651	8.76993	8.86047	8.773	8.12344	8.10691	8.15541	8.63892	8.91775	8.8295	7.75564	8.01757	8.10933	8.77712	10.3231	8.90471	8.15197	8.24393	8.62502	8.392	8.48052	8.5008	-0.764349	8.6287e-08	387	pyrE	orotate phosphoribosyltransferase
106.66_k1n_00655	9.66443	9.88298	9.6784	9.87719	9.70561	9.56545	9.6306	9.70985	9.8114	9.70408	9.64848	9.62637	9.74675	9.34367	9.73583	9.63215	9.72813	9.21528	9.90881	9.82497	9.82084	-0.00208881	0.988291	1093	yfnB	had-hydrolase yfnb
106.66_k1n_00657	10.4003	10.4296	10.5815	9.87629	10.031	9.72714	10.4179	10.4586	10.3625	9.81504	9.97476	9.72561	9.79249	10.2541	9.90079	9.71519	9.79904	9.51471	10.2166	9.75138	9.78937	-0.642646	1.13427e-05	476	ung	uracil-dna glycosylase
106.66_k1n_00658	8.51962	8.77311	8.54771	8.85481	8.31487	8.71907	8.42167	8.3554	8.39846	8.28605	8.44211	8.41574	8.30184	9.01993	8.3455	8.40245	8.44601	8.24147	8.57694	8.72502	9.1031	0.0364688	0.876648	1095	mutX_1	mutator mutt protein
106.66_k1n_00659	10.2534	10.2573	10.3375	9.91039	9.99045	10.0635	10.2138	10.2868	10.2696	9.81881	10.0161	9.98075	9.91301	10.3301	10.0551	10.1459	10.0141	10.1094	10.0902	10.1616	10.2463	-0.232158	0.0140186	1096	pyrC	dihydroorotase
106.66_k1n_00661	10.2047	10.1714	10.2386	9.77702	9.96947	10.125	10.2453	10.2777	10.2076	9.84589	9.90338	10.0581	9.95899	10.4704	10.0087	9.84474	9.97862	10.2465	10.2131	9.96528	9.75299	-0.296125	0.00988053	806	norM	mate efflux family protein
106.66_k1n_00662	11.4513	11.4253	11.4845	11.6803	11.3368	10.4374	11.4436	11.5053	11.3168	10.8996	11.1318	10.2498	11.0932	11.4386	11.1694	11.0559	11.044	9.59016	10.8203	11.3233	11.263	-0.48625	0.0719751	1097	acoA	dehydrogenase e1 component family protein
106.66_k1n_00663	10.1155	10.0928	10.1539	9.78315	9.66914	9.35063	10.2649	10.2993	10.107	9.56371	9.58712	8.98031	10.0809	10.5604	10.2008	9.76022	9.68803	8.76466	9.4174	9.61313	9.84811	-0.926457	7.96992e-08	293	bfmBAB	c-terminal domain protein
106.66_k1n_00664	10.3761	10.348	10.4391	10.239	10.0677	9.59225	10.5973	10.4982	10.4136	10.0359	9.85032	9.35617	10.3786	10.6964	10.4482	10.3363	10.1217	9.1609	9.73379	9.91586	10.2209	-0.729524	7.17863e-05	760	pdhC	2-oxoacid dehydrogenases acyltransferase family protein
106.66_k1n_00665	10.4745	10.4614	10.4498	10.0388	9.91165	9.59516	10.5852	10.482	10.3875	9.82105	9.98175	9.524	10.2416	10.7515	10.3984	9.90264	10.1894	9.36766	9.63374	9.77018	9.98179	-0.881069	9.58151e-11	319	lpd_1	dihydrolipoyl dehydrogenase
106.66_k1n_00666	10.1226	10.2186	10.0549	9.64698	9.58692	9.19782	10.2987	10.1331	10.1368	9.54965	9.75753	9.27399	10.1649	10.4721	10.1675	9.79821	9.86878	9.10266	9.29278	9.42674	9.68922	-0.909585	6.96723e-11	307	lplJ	lipoate-protein ligase
106.66_k1n_00667	8.17827	8.39226	8.19271	8.85577	8.49696	7.54594	8.42854	8.37353	8.20118	8.70887	8.51611	7.66172	8.2698	9.39824	8.1515	8.55272	8.77196	7.6494	9.0567	9.03185	9.24575	0.219144	0.559676	1098	xerS	tyrosine recombinase xers
106.66_k1n_00668	10.1245	10.1276	10.0298	10.0917	10.317	9.94565	10.2784	10.2142	10.2934	10.3762	10.4741	10.0759	9.87453	10.6055	10.0308	10.5418	10.4521	10.4896	10.3539	10.1855	10.1868	0.149558	0.328263	1099	clcA	voltage gated chloride channel family protein
106.66_k1n_00669	8.17142	8.34074	8.27532	7.99	7.90983	8.196	8.3208	8.3984	8.35665	7.97631	8.08233	8.24112	8.05464	8.70931	8.156	8.07776	8.10096	8.30932	8.19606	8.32786	8.29422	-0.245053	0.0699862	1100	rnhB	ribonuclease hii
106.66_k1n_00670	9.90938	9.9584	9.86079	9.63964	9.64328	10.0389	9.78415	10.0688	9.95231	9.70218	9.88437	10.0576	10.0041	10.9214	10.0307	9.89202	9.89419	9.9407	9.81293	9.93151	9.92496	-0.319143	0.0813878	1101	rbgA	ribosome biogenesis gtpase a
106.66_k1n_00671	12.2085	12.1039	12.0554	12.3849	12.3552	12.5783	12.3858	11.9789	12.2214	12.1396	12.1328	12.8333	12.859	8.00127	12.7524	12.1811	12.1702	12.1042	12.3545	12.3991	12.026	0.123433	0.839677	1102	Int-Tn	integrase
106.66_k1n_00672	4.24173	4.44715	4.5683	4.42204	4.66099	4.60117	6.25817	5.84112	6.17777	5.55093	5.57064	6.67403	6.45642	3.87994	6.25871	5.33254	5.3124	5.86863	4.6477	4.30718	4.58841	-0.645149	0.464726	1103	NA	dna-binding protein
106.66_k1n_00673	5.93251	5.94597	6.32033	6.00386	6.33482	6.19446	8.71022	8.50139	8.76752	7.98763	7.66922	8.59711	8.59368	4.45124	8.4545	7.53973	7.24724	7.58942	5.51692	5.75726	5.61675	-1.05691	0.246865	1104	NA	dna-binding helix-turn-helix protein
106.66_k1n_00679	7.53174	7.52554	7.4017	7.09268	7.31009	7.82031	7.66632	7.75544	7.41645	7.14378	7.25241	7.85359	7.99178	4.78728	7.97577	7.29732	7.46701	8.1088	7.46663	7.37601	7.01588	-0.118051	0.850698	1107	dinB_1	family protein
106.66_k1n_00680	9.12434	9.3578	9.39155	8.66863	9.20409	9.25468	9.6034	9.48756	9.51168	9.22271	9.28014	9.32203	9.95522	5.63735	9.77632	9.01676	9.20971	9.21976	9.21262	9.16681	8.40913	-0.406434	0.453831	1108	prtR	dna-binding protein
106.66_k1n_00681	8.76418	8.61551	8.576	9.07538	8.56178	8.62491	9.22068	8.84167	8.96784	8.97247	8.6764	8.89319	9.43116	5.48125	9.29265	8.97065	8.83554	8.66289	8.58877	9.06018	8.60095	-0.0958934	0.869118	1109	pezT_1	zeta toxin
106.66_k1n_00682	8.30794	8.18946	8.31892	8.25309	8.08152	7.73799	8.60865	8.20881	8.47539	8.28135	8.32328	7.99024	8.40626	5.1169	8.49745	8.14843	8.3406	7.82884	8.38139	8.4078	8.14439	-0.119265	0.838663	1110	pezA_1	dna-binding helix-turn-helix protein
106.66_k1n_00701	9.32704	9.29624	9.25375	8.69581	8.87674	9.56803	9.40078	9.17758	9.38689	9.11839	9.08609	9.59743	9.44484	9.88309	9.414	8.9401	8.9223	9.37716	8.80726	8.59877	8.60994	-0.471641	0.0229559	1116	NA	eco57i restriction-modification methylase family protein
106.66_k1n_00702	10.915	10.9911	10.9271	10.5371	10.5848	11.0027	10.9743	10.8466	10.8685	10.7236	10.6664	10.9781	11.1295	11.2527	10.9602	10.6115	10.6871	10.6688	10.6315	10.4826	10.3675	-0.419528	0.000277389	661	hsdR_1	dead deah box helicase family protein
106.66_k1n_00704	12.1889	12.2283	12.4047	12.5724	12.3986	12.1309	12.2668	12.4813	12.1658	12.3109	12.3123	12.3178	12.3575	12.5234	12.5769	12.723	12.3909	12.71	12.3319	12.651	12.5349	0.131749	0.316719	1117	hrcA	heat-inducible transcription repressor
106.66_k1n_00705	10.7614	10.7271	10.8573	10.482	10.3445	10.1006	10.661	10.9494	10.651	10.5055	10.3863	10.1188	10.5905	11.4133	10.7726	11.0032	10.56	11.0012	10.0819	10.5278	10.4425	-0.46493	0.0157821	1118	grpE	protein grpe
106.66_k1n_00706	12.3926	12.533	12.519	11.8505	11.8641	12.3276	12.3243	12.4702	12.0565	11.7452	11.9798	12.1633	12.3122	12.9658	12.3555	12.1408	11.9417	12.6558	12.0239	12.0896	12.2807	-0.458893	0.00616082	785	dnaK	chaperone protein
106.66_k1n_00707	10.6032	10.7808	10.6385	9.92164	10.1134	10.7575	10.347	10.4201	10.0715	9.83548	10.2878	10.569	10.0027	10.9164	10.2423	10.4042	10.2248	10.8775	10.4571	10.4475	10.6106	-0.0926674	0.710837	1119	dnaJ	chaperone protein
106.66_k1n_00709	9.74475	9.89771	10.0417	10.3257	10.0134	8.39319	9.84986	10.0009	9.79632	10.1417	9.81864	8.39717	9.05336	9.27793	9.24578	9.99658	9.84869	8.49421	9.7607	9.75495	9.75245	0.0195577	0.967771	1121	NA	protein hit
106.66_k1n_00710	10.5784	10.6046	10.6997	10.1476	9.90838	10.1811	10.3535	10.6511	10.5196	10.0783	10.0847	10.0214	10.4828	10.7513	10.4816	10.2064	10.0736	10.0047	10.1146	9.86573	10.1052	-0.683215	2.52257e-17	442	ecsA_1	abc-type transporter atp-binding protein
106.66_k1n_00711	11.5871	11.6924	11.6135	11.5312	11.3836	11.2635	11.7385	11.6034	11.6676	11.4247	11.3676	11.3316	11.5328	11.6069	11.5323	11.617	11.5857	11.4873	11.3794	11.3194	11.3629	-0.264394	0.000221508	732	NA	bacterial abc transporter family protein
106.66_k1n_00712	5.46065	5.55471	5.4341	5.63696	5.75417	5.1902	5.01103	4.98947	4.94139	5.22113	5.50541	4.98962	4.92077	5.35654	4.97342	5.58489	5.54366	5.00292	5.48997	7.59037	6.36604	0.597593	0.0864409	1122	NA	blpt fusion
106.66_k1n_00713	9.97757	9.85621	10.0183	9.73512	9.79255	9.89228	10.0749	9.9148	9.91172	9.85157	9.78143	9.91925	10.0913	10.2926	10.0109	9.61735	10.0132	9.48435	9.93324	9.93684	9.19791	-0.32571	0.0138508	1123	NA	lyttr dna-binding domain protein
106.66_k1n_00714	8.76524	9.04816	8.68129	8.90898	8.83671	8.90827	8.57793	8.65177	8.44105	8.72626	8.88864	8.77937	8.5219	9.22391	8.71136	8.82461	8.88022	8.80593	9.05355	9.15317	8.99622	0.193518	0.207455	1124	agrA_2	response regulator
106.66_k1n_00715	10.3519	10.5393	10.3402	10.6987	10.7428	10.6079	10.3638	10.2445	10.3616	10.6133	10.5829	10.6192	10.3795	10.5344	10.4495	10.7763	10.8235	10.5816	10.8518	10.9278	10.5851	0.410394	4.2756e-07	668	dpiB	histidine kinase- dna gyrase b- and hsp90-like atpase family protein
106.66_k1n_00717	5.70094	5.69214	5.51974	6.01394	5.93401	5.86359	5.66661	5.42639	5.40552	6.1619	6.23928	5.95747	5.87239	4.86	5.73443	6.27668	6.10072	6.0629	6.5462	8.78574	6.81549	1.04871	4.01693e-05	247	lcnD_2	bacteriocin secretion accessory family protein
106.66_k1n_00718	6.15827	5.95841	5.87402	6.56978	6.43349	6.04102	6.14155	5.70755	5.63136	6.18988	6.82014	5.95804	5.86316	5.13315	5.93263	6.51956	6.60536	6.52542	6.67886	9.63146	7.78301	1.23806	0.000114606	181	lagD_2	abc-type bacteriocin transporter
106.66_k1n_00719	11.289	11.3913	11.4529	11.6775	11.519	10.709	11.3243	11.2109	11.2127	11.5008	11.5219	10.8423	11.3909	7.38123	11.262	11.5942	11.4259	10.1981	11.6821	15.2639	12.8688	0.52479	0.391172	1125	NA	bacteriocin-type signal sequence domain protein
106.66_k1n_00723	3.51847	3.55113	3.72944	4.35108	3.81089	3.50191	3.29211	3.43834	3.17776	3.5871	3.82704	3.42285	3.44337	5.09472	3.52871	3.38239	4.23684	3.63188	3.86683	4.56529	4.21678	0.294901	0.74952	1127	NA	transposase dde domain protein
106.66_k1n_00724	7.08476	6.57526	6.51444	7.478	7.23268	5.96836	6.36128	6.30707	6.23966	7.18562	7.07958	5.62101	6.18656	5.26403	5.94743	7.1631	6.7271	5.62176	6.67699	10.7293	8.5079	1.09184	0.0196066	1128	lafA	bacteriocin
106.66_k1n_00728	5.92979	6.1393	6.22211	6.36864	6.37905	6.3154	5.94459	5.90697	5.95503	6.07891	5.88407	6.15058	6.25866	4.98103	6.05708	5.51017	6.20336	6.39454	6.52211	8.85652	7.39903	0.639355	0.0685969	1129	NA	caax amino terminal protease family protein
106.66_k1n_00730	6.46878	6.49018	6.38705	6.08772	6.96349	6.51911	6.477	6.17404	6.25469	6.49859	6.44368	6.36732	6.41803	4.90598	6.47225	6.92542	7.02445	6.61515	6.60341	8.81872	7.33626	1.31703	0.00591886	163	NA	caax amino terminal protease family protein
106.66_k1n_00731	11.4783	11.5601	11.5414	11.7515	11.7028	11.5979	11.5074	11.3878	11.4977	11.5345	11.6148	11.7274	11.0951	10.7397	11.0645	11.3977	11.4822	11.2986	11.5384	11.5391	11.5388	0.293081	0.0425086	1131	NA	phosphotransferase enzyme family protein
106.66_k1n_00732	11.6752	11.6053	11.5971	12.185	12.0385	12.2224	11.665	11.6327	11.8287	12.188	12.0388	12.5193	11.7926	10.8911	11.8641	12.0074	12.0984	12.1368	11.8778	12.0139	11.8658	0.624589	2.04995e-05	494	trmB	trna (guanine-n -)-methyltransferase
106.66_k1n_00733	10.251	10.2	10.2775	11.2887	11.1614	10.2431	10.0843	9.98533	10.0716	10.611	10.7589	9.91115	9.43467	9.50413	9.68623	10.5579	10.4504	9.74674	10.6708	10.9676	10.7542	0.931852	0.000150503	288	rimP	ribosome maturation factor rimp
106.66_k1n_00734	9.77185	9.80762	9.84101	10.2637	10.2654	9.99852	9.65044	9.6342	9.62916	9.88858	9.91914	9.63867	9.1478	9.35643	9.36195	9.85494	9.84622	9.8845	10.0191	10.2853	10.3265	0.593103	0.000106025	536	NA	transcription termination factor
106.66_k1n_00735	7.12496	7.15599	7.08601	7.84413	7.74133	7.78615	7.11746	6.94242	6.91708	7.51135	7.28786	7.28111	6.72062	6.92214	6.77814	7.29309	7.21767	7.45461	7.83366	7.81326	7.76188	0.940639	5.55148e-09	286	NA	transcription elongation factor
106.66_k1n_00736	6.76314	6.92558	6.65552	7.68952	7.58452	7.48309	6.59883	6.69765	6.49377	7.10377	6.95507	7.05258	6.40524	6.59212	6.27914	7.05085	6.96773	7.17895	7.2935	7.35665	7.26664	1.05355	2.77568e-09	243	rplGA	ribosomal l7ae l30e s12e gadd45 family protein
106.66_k1n_00737	11.8525	11.9656	11.7983	12.5467	12.5231	12.2153	11.6933	11.7092	11.7068	12.2046	12.2835	11.9494	11.4571	11.4613	11.5517	12.268	12.1379	12.2192	12.3973	12.5174	12.5921	0.849123	3.65676e-12	337	infB	translation initiation factor if-2
106.66_k1n_00738	9.34883	9.29136	9.35222	10.0033	10.0037	9.33412	9.19172	9.30747	9.41163	9.91325	9.84807	9.24108	8.8372	8.48238	8.91272	9.79607	9.59904	9.46216	9.8859	9.81006	9.72465	0.796626	1.19266e-05	367	rbfA	ribosome-binding factor a
106.66_k1n_00742	9.1684	9.30313	9.27962	8.57836	8.52464	8.89756	9.04724	9.17298	9.16424	8.49231	8.82461	8.79344	9.29818	9.15262	9.20953	8.51343	8.68965	8.6556	8.79589	8.28575	8.73633	-0.740816	3.75695e-13	397	NA	pf08984 domain protein
106.66_k1n_00743	10.3797	10.4866	10.4003	10.0599	9.76975	10.2387	10.2735	10.4023	10.3139	9.71295	10.0009	10.056	10.2908	10.4191	10.2918	10.0039	9.84922	9.97759	10.054	9.99591	10.0159	-0.506719	3.52383e-09	605	NA	hemerythrin hhe cation binding domain protein
106.66_k1n_00744	9.15433	8.92687	9.1266	9.71664	9.20189	8.74036	9.30383	9.23593	9.37327	9.62797	9.4529	8.99375	9.3455	9.1183	9.34306	9.4436	9.17321	8.67415	9.68044	9.53619	9.66914	0.206373	0.332749	1132	NA	aldose 1-epimerase
106.66_k1n_00745	10.9906	10.8538	10.8887	11.2908	11.185	11.5276	10.7081	10.9268	10.8239	10.9264	10.9316	11.241	11.0851	10.2308	10.9663	10.7784	10.8434	11.0275	10.9078	11.0612	10.9768	0.30482	0.054356	1133	NA	superfamily ii helicase
106.66_k1n_00747	8.04947	8.07784	7.95454	7.80383	7.74153	8.58398	7.74589	7.86271	7.9182	7.26074	7.55837	8.29379	8.04282	8.31504	8.26156	7.69692	7.5966	8.01378	7.75845	7.86334	7.72873	-0.217098	0.367776	1134	ydaF_2	acetyltransferase family protein
106.66_k1n_00749	11.4543	11.5911	11.5413	12.1899	11.7609	11.7316	11.0781	11.3364	11.2818	11.9688	11.7686	11.4541	11.1089	10.5407	11.2895	11.9687	11.6491	11.6951	11.8485	12.2086	12.3143	0.833679	2.52094e-06	351	valS	valyl-trna synthetase
106.66_k1n_00751	9.54167	9.43737	9.33307	8.5667	9.38526	10.0464	9.43141	8.92241	9.49062	9.22152	9.40707	10.0596	10.0967	9.77702	9.81307	8.7663	9.25887	9.54242	9.677	8.61931	8.55321	-0.28039	0.387562	1136	NA	conserved domain protein
106.66_k1n_00752	9.15257	9.10821	9.19551	9.18144	9.2913	9.49493	9.20329	8.98524	9.20703	9.43888	9.64567	9.58718	9.13498	9.43292	9.12768	9.022	9.4103	9.24379	9.44171	9.38052	9.36248	0.296749	0.00796475	719	NA	fic family protein
106.66_k1n_00753	4.92516	4.93238	4.71624	4.6602	5.00383	5.15898	5.01546	4.74613	4.93221	4.90622	4.59937	4.9458	5.15465	7.41524	5.07388	5.10185	5.16661	5.2806	5.0348	4.79858	4.87303	0.0892693	0.767798	1137	NA	integrase core domain protein
106.66_k1n_00755	12.0371	12.0452	12.0589	11.8122	11.845	12.1228	12.2334	11.9549	12.2033	11.7922	11.8726	12.178	12.3989	8.00043	12.287	11.9477	11.9998	12.013	11.8696	11.8213	11.7335	-0.141748	0.785962	1138	bglA_1	6-phospho-beta-glucosidase
106.66_k1n_00756	6.22077	6.31263	6.21761	6.67888	6.25247	6.53021	6.01921	5.83924	5.9416	6.28926	5.98158	6.87137	6.7351	4.40374	6.47897	6.25266	6.44621	6.30091	6.70673	6.73476	6.41743	0.563841	0.247703	1139	NA	mtn3 saliva family protein
106.66_k1n_00757	7.49547	7.54471	7.62109	7.75833	7.65372	7.91327	7.4449	7.25533	7.35792	7.67821	7.64499	7.96052	7.80587	5.15756	7.77651	7.88822	7.74059	7.53574	8.07189	7.26168	7.27496	0.42407	0.289658	1140	licB_1	pts lactose cellobiose specific iib subunit
106.66_k1n_00758	9.4207	9.31143	9.48368	9.1772	9.50115	10.0102	9.41109	9.17267	9.31067	9.34701	9.45799	10.1342	9.8538	6.74239	9.75322	9.27485	9.62552	9.75219	9.89686	9.44035	9.16035	0.329853	0.397538	1141	licR_1	prd domain protein
106.66_k1n_00759	5.89946	5.81011	5.88441	6.19027	6.47404	6.28419	5.95944	5.79119	5.89882	5.77697	6.32487	6.17543	5.95379	4.34176	6.0259	5.95214	5.59852	6.03429	6.0641	6.08215	6.35653	0.59735	0.163676	1142	lacF_1	lactose-specific phosphotransferase enzyme iia component
106.66_k1n_00760	5.55591	5.55953	5.39518	5.66275	6.2277	5.95877	5.60047	5.3199	5.54136	6.17274	6.19409	6.22092	5.81907	4.43116	5.74976	4.75598	6.23841	5.98151	6.74215	5.59507	5.33353	0.994017	0.0271178	1143	NA	membrane protein
106.66_k1n_00761	9.57425	9.64633	9.60837	10.1766	10.3136	10.3533	9.57842	9.46261	9.59082	10.4812	10.5423	10.411	9.91694	7.08897	9.87072	10.3236	10.3427	10.129	10.4916	10.5715	10.186	1.11107	0.000284754	746	licC_2	pts lactose cellobiose iic component family protein
106.66_k1n_00764	11.0304	11.1021	11.1344	10.986	11.0831	11.3898	11.2396	10.9285	11.1167	11.2348	11.1922	11.4239	11.4374	11.3892	11.3119	11.0029	11.0857	10.8997	11.4465	11.1669	11.016	-0.0316014	0.843131	1144	yicI	glycosyl hydrolases 31 family protein
106.66_k1n_00765	8.88486	9.04814	8.90459	9.10688	9.24898	8.77213	8.80739	8.70901	8.81634	9.37851	9.3615	8.71029	8.72856	8.81898	8.88405	9.06298	9.06867	8.50454	9.20289	9.06644	9.10748	0.307727	0.0459845	1145	NA	glutathione peroxidase
106.66_k1n_00766	7.60459	7.87063	7.57362	7.67315	7.68229	7.55327	8.07436	8.23561	8.05594	7.80273	7.92646	8.06151	8.39816	9.69402	8.32808	7.35603	7.97798	8.12386	7.45679	7.61539	7.26765	-0.947945	0.00408624	283	NA	hyaluronate lyase
106.66_k1n_00768	5.64881	6.07959	5.78003	5.50402	5.91024	5.27535	6.03306	5.98917	5.95641	5.94691	5.55763	5.2326	5.9516	5.63253	5.94406	5.291	5.10617	6.06733	5.00586	5.33761	4.89035	-0.78934	0.0171138	1146	kdgA	2-dehydro-3-deoxyphosphogluconate aldolase 4-hydroxy-2-oxoglutarate aldolase family protein
106.66_k1n_00769	5.57693	5.67967	5.74554	5.57417	5.4901	5.27475	5.99511	5.9602	5.81943	5.53602	5.69107	5.09515	5.5372	5.60637	5.8313	5.08642	5.44087	6.16009	4.96747	5.40567	5.02596	-0.603685	0.0606419	1147	kdgK	pfkb carbohydrate kinase family protein
106.66_k1n_00770	5.46024	5.58313	5.50497	5.21061	5.91094	4.98184	5.80588	5.69043	5.68398	5.68378	5.64138	5.05667	5.48266	5.35195	5.62815	5.3017	5.30082	5.72849	4.73312	4.87402	4.75729	-0.512249	0.163676	1148	NA	ribose galactose isomerase
106.66_k1n_00771	6.19277	6.37273	6.25557	5.65294	6.20199	6.05468	6.89853	6.97442	6.81908	6.21257	6.33839	6.25558	6.6661	6.18306	6.92013	6.11713	5.96452	6.74817	5.57658	5.54915	5.81555	-0.910912	0.00308665	305	gno	gluconate 5-dehydrogenase
106.66_k1n_00772	5.4293	5.92924	5.50024	5.1651	5.56999	5.29767	5.87004	6.15495	5.8725	5.16319	5.36531	5.47267	6.11794	5.04439	5.94223	5.05019	5.17088	6.21474	5.23213	4.56508	5.28216	-0.878322	0.0366654	1149	manX_3	pts system fructose iia component family protein
106.66_k1n_00773	5.94404	6.48184	6.03543	5.89116	6.02982	5.82287	6.59794	6.68537	6.31549	6.31421	5.76834	5.98475	6.19417	5.66437	6.09204	5.74489	5.60822	6.58008	5.36903	5.01711	5.16726	-0.727441	0.0625169	1150	ugl	unsaturated glucuronyl hydrolase
106.66_k1n_00774	4.89353	4.90867	4.67955	4.62421	4.85933	4.52493	5.15186	5.04594	5.14114	4.72723	4.6889	4.50977	5.04508	4.35107	4.74381	4.82389	4.90208	5.17283	4.42002	4.30731	4.35044	-0.548112	0.147588	1151	levE	pts n-acetylgalactosamine-specific iib component
106.66_k1n_00775	5.42528	5.56094	5.32798	4.97925	5.06214	4.78788	5.76258	5.51882	5.40896	4.92784	5.28852	4.81191	5.13769	4.42083	5.24393	5.17406	4.52796	5.41995	4.88223	4.30676	4.73898	-0.92758	0.0267377	1152	agaC_2	pts system sorbose-specific iic component family protein
106.66_k1n_00776	6.65626	6.98051	6.63856	5.79711	5.78578	6.18326	7.05646	7.10873	6.94218	6.26854	6.14122	6.5348	6.70205	5.75602	6.7818	6.4392	6.0684	6.76022	6.11278	5.60851	6.08189	-0.997741	0.00100829	262	manZ_3	pts system mannose fructose sorbose iid component family protein
106.66_k1n_00778	4.37717	4.79686	4.55317	4.84495	4.0757	4.69687	4.68359	4.70969	4.50571	4.4192	4.68923	4.72482	4.66018	4.14377	4.83711	4.23529	4.17148	5.1806	4.53174	4.15478	4.19575	-0.106507	0.847968	1153	hepC	oligohyaluronate lyase
106.66_k1n_00779	11.0108	10.8655	10.8362	11.1604	10.7969	10.7354	10.8582	10.9859	10.7817	11.0445	10.9379	10.6842	11.0839	11.3721	11.0759	11.2326	11.283	10.866	11.0487	11.0638	11.0772	0.00951065	0.959439	1154	kdgR	bacterial regulatory laci family protein
106.66_k1n_00784	11.4474	11.3199	11.1931	11.9568	11.6364	11.2257	11.3462	11.0043	11.2663	11.458	11.4235	11.0076	11.0893	11.3498	11.0602	11.6101	11.202	10.6772	11.1824	11.7437	11.8232	0.298832	0.135837	1158	rsmH_2	s-adenosyl-methyltransferase
106.66_k1n_00785	8.12775	8.32333	8.13331	8.03812	8.23739	8.1614	8.13224	7.82607	8.02165	8.2821	8.22046	7.9639	7.79602	8.21835	7.77787	7.90384	7.80307	7.75477	8.13542	8.07956	8.23088	0.032446	0.862455	1159	ftsL	cell division protein
106.66_k1n_00786	11.8936	12.0078	11.9088	11.693	11.5531	11.9214	11.8825	11.943	11.9741	11.6765	11.5889	11.9105	11.7658	12.0347	11.8554	11.5988	11.6145	11.8525	11.586	11.6648	11.6628	-0.290245	0.000531095	807	pbpX	penicillin-binding protein 2x
106.66_k1n_00787	11.1338	10.9971	11.2757	10.7379	10.8174	10.9074	11.3309	11.4065	11.5068	10.8852	10.8247	11.0655	11.1496	11.2863	11.2435	10.9214	11.0465	11.2814	10.7315	10.7266	10.6034	-0.498595	2.87262e-05	612	mraY	phospho-n-acetylmuramoyl-pentapeptide-transferase
106.66_k1n_00788	10.3495	10.1	10.0458	10.2387	10.8197	10.1503	10.135	9.88217	9.96241	11.036	10.9895	10.0986	10.7479	11.8576	10.8412	11.4753	11.4031	12.228	9.00822	8.77266	9.01112	0.313144	0.63696	1160	clpC_2	atp-dependent clp protease atp-binding subunit
106.66_k1n_00789	10.0636	10.1529	10.0034	10.1509	9.88743	9.41903	10.0747	10.0986	9.98641	10.1698	10.0321	9.31596	9.806	10.3455	9.60851	9.58381	9.7263	9.47334	9.75333	10.1463	10.2905	-0.220643	0.282916	1161	luxS	s-ribosylhomocysteine lyase
106.66_k1n_00791	10.2172	10.4693	10.358	10.7829	10.6839	10.1488	10.3978	10.5251	10.3308	10.7494	10.7764	10.2373	10.1249	10.0957	10.0979	10.7508	10.7055	10.4004	10.3974	10.7015	10.7053	0.407724	0.00303218	794	dexB	glucan -alpha-glucosidase
106.66_k1n_00792	4.82412	4.86812	4.53191	4.19609	4.52268	4.90607	4.71202	4.72567	4.60226	4.62199	4.68066	4.94664	3.49554	4.88857	3.49994	3.80595	3.76491	3.50018	3.72625	3.75407	3.78058	-0.725218	0.571868	1162	NA	integrase core domain protein
106.66_k1n_00793	5.12722	5.28283	5.20463	4.9181	4.86562	5.23397	4.81767	5.21299	5.03596	5.20354	4.93235	5.05467	3.64413	5.05876	3.64976	4.02258	3.97396	3.74936	3.92793	3.96108	3.99256	-0.707228	0.555118	1163	NA	integrase core domain protein
106.66_k1n_00795	6.4845	6.42837	6.38679	6.73863	6.84227	6.64201	6.79448	6.8102	6.93196	6.98946	6.49342	6.68547	4.06678	6.60636	3.99541	4.74042	4.65475	3.99618	4.572	4.63179	4.6877	-0.469702	0.785268	1164	NA	transposase
106.66_k1n_00814	12.3783	12.4425	12.3789	11.9875	12.0182	12.836	12.3312	12.3613	12.6093	12.0908	11.9228	12.9129	13.329	11.8403	13.3291	12.8618	12.8841	13.5288	12.4115	12.3166	12.3851	-0.0483187	0.904533	1165	sarA_2	oligopeptide-binding protein sara
106.66_k1n_00815	10.024	9.96229	9.96665	11.1898	10.9062	10.0194	9.90188	10.0807	9.82352	11.4259	11.4233	10.1106	9.84472	9.4545	10.0311	11.087	10.8903	10.7859	12.241	12.1065	12.1046	1.9841	1.83877e-10	42	ysirk	endo-alpha-n-acetylgalactosaminidase
106.66_k1n_00816	11.894	11.9278	11.9071	11.5934	11.6452	11.2344	11.942	12.0876	11.9725	11.6438	11.6109	11.3467	11.9352	12.4262	11.9529	12.056	11.9855	12.3285	11.6841	11.9457	12.0165	-0.293133	0.109823	1166	ponA	penicillin-binding protein 1a
106.66_k1n_00817	12.5048	12.2783	12.6257	12.2309	12.0456	11.34	12.7038	12.8205	12.7754	12.258	11.8411	11.5118	12.5139	12.3381	12.3743	12.1258	12.0408	11.7298	11.6002	11.8979	11.7543	-0.884841	4.42236e-08	317	recU	recombination protein u
106.66_k1n_00818	7.77281	7.87409	7.8828	7.85009	8.34422	8.122	7.58529	7.42421	7.61477	7.74553	7.94513	8.14417	7.87943	7.37717	7.71849	8.03051	8.05547	8.46385	7.96531	7.67307	8.09934	0.545236	0.000716205	572	NA	pf06908 family protein
106.66_k1n_00819	12.7575	12.7212	12.6683	12.2587	12.4287	12.9719	12.4417	12.6019	12.4873	12.2389	12.3699	12.8621	13.1318	12.5394	12.9921	12.0708	12.3993	12.3044	12.509	12.1938	12.1412	-0.394352	0.02508	1167	gpsB	cell cycle protein gpsb
106.66_k1n_00820	9.88814	9.98007	9.94563	10.3577	10.215	10.3561	9.64919	9.76488	9.68052	10.2167	10.0114	10.1283	9.54652	9.71002	9.63133	9.61039	9.85046	10.2238	10.1894	10.2372	10.368	0.549349	1.83093e-05	566	rlmL	rna methyltransferase
106.66_k1n_00821	10.4041	10.6038	10.5007	11.0394	10.8378	11.0122	10.2594	10.4165	10.2684	10.8948	10.9985	10.8841	10.0453	10.182	10.0667	10.9831	10.791	10.8289	11.0157	11.2612	11.2719	0.909719	4.25931e-15	306	NA	holliday junction-specific endonuclease
106.66_k1n_00822	13.9494	13.9825	14.0461	13.5022	13.3565	13.7633	13.7828	13.8145	13.8051	13.23	13.3536	13.6167	13.81	14.0524	13.8313	13.2893	13.2526	13.4185	13.3654	13.5142	13.4979	-0.611169	2.17305e-10	507	gnd	6-phosphogluconate decarboxylating
106.66_k1n_00823	13.1105	13.0434	13.1018	13.3259	13.0746	13.0436	13.0406	13.0481	13.0726	13.1114	13.1048	12.9809	12.8702	13.0461	12.8988	13.1369	12.9013	12.8166	13.2173	13.3004	13.299	0.120477	0.240934	1168	arlR_2	response regulator
106.66_k1n_00824	10.4133	10.416	10.3952	10.4261	10.6248	10.7787	10.5128	10.4994	10.5289	10.6189	10.4957	11.003	9.42987	9.06782	9.41159	9.61548	9.4861	9.50866	10.6584	10.5007	10.2874	0.31715	0.362974	1169	toxA	choline-binding protein f
106.66_k1n_00825	11.138	11.3073	11.2057	11.5067	11.2424	11.905	11.4316	11.4966	11.4074	11.6388	11.6669	12.1959	10.2488	10.3365	10.0997	10.5138	10.4038	10.5257	11.7527	11.7236	11.6016	0.584068	0.0888784	1170	lytA_4	choline-binding protein f
106.66_k1n_00826	7.97916	8.19333	8.01931	8.31956	8.1171	8.29027	8.04426	8.11014	7.85704	8.30863	8.31226	8.35735	7.58567	6.39695	7.59751	8.09909	7.93433	8.30118	8.1602	8.31301	8.56081	0.609738	0.015271	1171	NA	major facilitator superfamily protein
106.66_k1n_00829	10.0606	9.76265	10.0482	9.33425	9.13853	9.16855	10.003	9.96169	10.0701	9.19133	9.00256	9.06527	9.79279	10.0702	9.6292	9.15662	9.17054	8.97406	9.10574	9.02009	8.79148	-1.1543	1.79151e-29	203	galK_2	mevalonate kinase
106.66_k1n_00830	9.72442	9.59491	9.61859	9.1456	9.09853	9.40617	9.64934	9.60977	9.64864	9.18984	9.05596	9.32759	9.59076	9.94639	9.61478	8.9214	9.12649	9.29959	8.8923	8.88196	8.95702	-0.740108	3.01086e-11	398	thrB_1	diphosphomevalonate decarboxylase
106.66_k1n_00831	9.53908	9.52744	9.57863	8.84374	8.69423	9.43277	9.52887	9.64125	9.6137	8.84655	8.75438	9.37701	9.64763	10.1989	9.54532	9.21127	8.71519	9.53492	8.85724	8.76814	8.97841	-0.852232	4.98344e-06	336	NA	phosphomevalonate kinase
106.66_k1n_00832	10.2293	10.4246	10.3554	10.1634	9.49711	10.2176	10.55	10.5635	10.6569	9.8201	9.93927	10.276	10.4575	10.7355	10.5032	9.97793	9.84346	10.3717	9.56035	9.61548	9.79066	-0.737598	4.07613e-06	399	fni	isopentenyl-diphosphate delta- type 2
106.66_k1n_00834	8.42985	8.36165	8.20459	8.03191	7.78723	8.12234	8.64505	8.70915	8.49841	7.96469	7.88622	7.95582	8.89947	9.60371	8.8852	8.24496	8.26665	8.67593	7.8758	7.99359	8.27654	-0.922939	6.77002e-05	296	liaS	histidine kinase- dna gyrase b- and hsp90-like atpase family protein
106.66_k1n_00835	7.21637	7.32503	7.22944	6.93597	6.86018	6.68934	7.61239	7.55915	7.27094	6.73865	6.95574	6.67853	7.29	8.5906	7.31801	7.07522	7.09578	7.46974	6.86535	6.89528	6.98912	-0.968195	0.000271694	274	liaR	response regulator
106.66_k1n_00836	7.92694	7.86917	7.82857	7.58349	8.01493	7.93413	8.01157	7.66538	7.97261	7.89079	8.03559	8.06555	8.1637	9.5503	8.02855	7.37347	8.10739	7.77346	7.94542	7.02423	6.91218	-0.222832	0.351852	1174	NA	trypsin family protein
106.66_k1n_00837	8.57004	8.56174	8.46935	8.2976	8.22646	8.78292	8.77561	8.57939	8.72163	8.15294	8.15801	8.78084	9.09704	10.8128	8.87613	8.56522	8.34965	8.7549	8.59016	8.20798	8.40841	-0.333139	0.0542278	1175	blaSE	choline binding protein g
106.66_k1n_00838	10.4961	10.5416	10.5064	10.1494	10.1388	10.3206	11.0343	10.7926	10.8311	10.1993	10.1608	10.5256	11.0833	7.1751	11.0199	10.5468	10.5519	10.5577	10.2804	10.2246	10.289	-0.458591	0.264992	1176	lytA_5	choline-binding protein f
106.66_k1n_00839	4.42268	4.49834	4.47028	4.95967	4.36795	4.72646	4.56848	4.56351	4.27074	5.02963	4.85398	4.73302	4.72287	4.39587	4.59003	4.75034	4.50477	4.77033	4.81835	4.90386	4.68601	0.707793	0.00330299	763	NA	integrase core domain protein
106.66_k1n_00840	5.67247	5.45606	5.47509	5.99633	5.95727	5.55664	5.5234	5.68362	5.50708	5.5191	5.75293	5.56201	5.75998	6.90487	5.63689	5.89557	5.78621	5.46946	5.59989	5.16375	4.99641	-0.403532	0.324273	1177	NA	issmu1
106.66_k1n_00847	14.1929	14.061	14.1175	14.2771	14.0081	13.6806	14.2484	14.2594	14.2235	14.2138	13.9306	13.775	13.987	13.8379	13.9922	14.1169	13.9634	13.6358	13.8423	13.9419	13.9336	-0.201198	0.113941	1178	tig	trigger factor
106.66_k1n_00848	9.33185	9.40927	9.25092	9.87148	9.80918	8.63772	9.37732	9.32714	9.32721	10.0795	9.96673	8.72229	9.05541	9.1468	9.23233	10.0914	9.93768	9.68987	9.80166	10.1248	9.96585	0.721147	0.00171268	762	recD2	family
106.66_k1n_00849	10.8028	10.8379	10.8912	10.7068	10.6719	10.238	10.8968	11.1336	11.0041	10.6609	10.7766	10.2923	10.8198	10.9299	10.8768	10.8621	10.7926	10.6512	10.5899	10.7718	10.8784	-0.33	0.00517588	704	spsB	signal peptidase i
106.66_k1n_00850	11.3277	11.3379	11.2775	11.0458	11.1879	10.6855	11.2372	11.4299	11.4426	11.1459	11.2123	10.7663	11.3972	11.0731	11.2728	10.9935	11.2208	11.1598	11.1643	10.7733	10.9627	-0.369736	0.00110334	799	rnhC	ribonuclease hiii
106.66_k1n_00851	11.0992	10.8547	10.9771	11.4452	11.0492	10.5018	10.9553	10.8019	10.9721	11.1968	10.9618	10.5167	10.8727	10.4655	10.8156	11.277	10.8827	10.5176	10.6145	11.2762	11.104	0.144763	0.481769	1179	NA	seryl-trna synthetase
106.66_k1n_00852	10.943	10.8777	10.9566	10.5522	10.4492	10.73	11.0062	11.0945	11.2336	10.4217	10.5053	10.8164	11.1971	11.0491	11.1698	10.6928	10.7556	11.1643	10.3689	10.3677	10.4394	-0.580249	2.19568e-05	544	NA	colicin v production family protein
106.66_k1n_00853	10.0461	10.1374	9.9792	10.4286	10.3539	10.4155	9.83691	9.98552	9.96173	10.4604	10.3725	10.3399	9.73924	9.7933	9.80285	10.5017	10.5399	10.6816	10.3349	10.2475	10.3207	0.673413	9.24972e-14	447	mutS2	2 family protein
106.66_k1n_00854	9.08719	9.18854	9.15397	8.93672	8.9416	9.37361	8.79887	9.17242	8.91063	9.06068	9.07749	9.20045	8.87994	9.25801	8.83096	9.38206	9.40391	10.4922	8.8938	9.1395	8.97376	0.409337	0.122204	1180	alsT	amino acid carrier family protein
106.66_k1n_00855	9.44314	9.50591	9.52566	10.067	9.7785	8.89503	9.20685	9.24176	9.1853	10.121	10.2212	8.98795	9.22107	8.26716	9.11553	9.81864	9.74847	9.09956	9.91323	10.1426	10.2259	0.816079	0.00208565	360	NA	alkylhydroperoxidase family core domain protein
106.66_k1n_00856	8.83729	8.54175	8.68517	8.16963	8.33153	7.85365	8.57633	8.58741	8.50714	7.95391	8.46226	7.76161	8.42848	8.73979	8.47028	8.33965	8.84238	8.61694	8.31433	8.04583	7.90603	-0.49375	0.0100016	1181	NA	c4-dicarboxylate transporter malic acid transport family protein
106.66_k1n_00857	12.5608	12.6225	12.7272	10.9107	10.6334	12.4393	12.4557	12.6039	12.6202	10.6655	10.7474	12.3711	12.261	11.3021	12.3437	10.6214	10.3477	11.8366	10.588	10.673	10.7536	-1.50581	7.30064e-05	114	serS	seryl-trna synthetase
106.66_k1n_00858	9.83152	9.97461	9.93275	10.1637	10.3267	9.90332	9.90255	10.0519	9.92872	10.3048	10.4414	10.0408	10.0392	9.82115	10.093	10.0862	10.3425	9.85564	10.6668	10.2571	10.1086	0.367006	0.0050209	800	NA	seryl-trna synthetase
106.66_k1n_00859	11.4777	11.4572	11.6476	11.5928	11.5612	11.0114	11.4195	11.5871	11.4595	11.5079	11.5746	10.9859	11.2813	10.9171	11.2107	11.3852	11.4872	10.9016	11.5843	11.5337	11.5516	0.0157536	0.942716	1182	yclM	aspartate kinase domain protein
106.66_k1n_00860	10.6586	10.9158	10.7124	12.03	12.1502	12.235	10.4079	10.6354	10.466	12.1888	12.2023	12.5264	11.3458	10.2269	11.2694	11.837	11.9068	12.4564	11.8143	11.5521	11.5349	1.71632	3.73554e-16	75	fabM	enoyl- hydratase isomerase family protein
106.66_k1n_00861	13.5542	13.5339	13.7055	13.6095	13.6672	14.2628	13.4329	13.6011	13.7068	13.4661	13.4562	14.2737	13.9368	13.1656	13.8506	13.414	13.5874	13.9602	13.3429	13.2491	13.1803	0.0656515	0.797897	1183	marR	marr family protein
106.66_k1n_00862	12.742	12.898	12.8981	13.1668	13.2765	13.4859	12.6665	12.8682	12.8948	13.0729	13.1671	13.6937	13.1198	12.385	13.2247	13.3627	13.4532	13.858	13.0011	12.9416	13.0307	0.596675	0.000640439	531	fabH	3-oxoacyl-
106.66_k1n_00864	11.527	11.9102	11.6013	12.8779	12.7948	12.6391	11.1276	11.2792	11.1494	12.7381	12.8137	12.6196	11.4798	10.9107	11.5961	12.637	12.5309	12.3565	12.5257	12.611	12.7372	1.64774	2.61261e-29	89	NA	enoyl-(acyl-carrier-protein) reductase
106.66_k1n_00865	11.3473	11.5195	11.447	12.4144	12.3875	12.174	10.8684	11.3077	11.1767	12.4547	12.3793	12.1982	11.3045	10.5978	11.4539	12.1998	12.3026	12.225	12.0712	12.0881	12.1559	1.34405	5.52548e-22	154	fabD	malonyl -acyl carrier protein transacylase
106.66_k1n_00866	11.0627	11.293	11.2878	12.5788	12.4802	12.1534	10.7855	11.1467	10.9981	12.5184	12.4615	12.2236	11.151	10.6144	11.3215	12.4031	12.2873	12.0857	12.2933	12.4457	12.4978	1.72204	3.06833e-42	72	fabG	3-oxoacyl-
106.66_k1n_00867	11.749	12.0323	11.94	12.9009	12.8826	12.8604	11.437	11.8181	11.6891	12.8498	12.9868	12.9417	11.8318	11.2859	12.0103	12.9875	13.0254	13.0776	12.9308	12.8408	12.9852	1.55611	3.24348e-42	107	fabF	3-oxoacyl-
106.66_k1n_00868	9.80646	10.2615	10.0245	11.3947	11.2668	10.8813	9.69643	9.89941	9.79751	11.2761	11.3603	10.8918	9.75153	9.46736	9.93544	11.2313	11.078	11.0636	11.3348	11.2261	11.298	1.80614	7.20416e-45	63	accB	acetyl- biotin carboxyl carrier protein
106.66_k1n_00869	10.3545	10.0784	10.5142	11.1146	10.8419	10.8326	10.076	10.612	10.474	11.0297	11.0154	11.0184	10.3815	9.2586	10.561	11.271	11.1119	11.2835	10.9956	10.8863	11.0742	0.988297	3.94424e-08	267	fabZ	beta-hydroxyacyl-(acyl-carrier-protein) dehydratase
106.66_k1n_00870	11.4722	11.8426	11.6661	12.6998	12.6162	12.6177	11.2999	11.6125	11.5139	12.5913	12.7205	12.7169	11.6025	11.1994	11.7394	12.7281	12.5876	12.7746	12.5931	12.703	12.8677	1.50259	9.04797e-51	115	accC	acetyl- biotin carboxylase
106.66_k1n_00871	10.9629	11.1385	11.1302	11.8393	11.8934	11.983	10.6508	11.1821	11.0192	11.8145	11.9791	12.1871	11.2603	10.5588	11.2546	11.8645	11.8715	12.2899	11.8946	11.8292	11.8196	1.21796	1.26641e-20	186	accD	acetyl- carboxyl beta subunit
106.66_k1n_00872	11.7869	12.014	12.0094	12.7924	12.7398	12.6588	11.7434	12.1506	12.0912	12.8477	12.8354	12.8439	12.043	11.1825	12.1132	12.6491	12.6729	12.8534	12.6911	12.6644	12.6223	1.07804	2.19902e-16	233	accA	acetyl- carboxyl alpha subunit
106.66_k1n_00874	6.69785	6.64241	6.4142	7.71994	8.88676	8.50342	6.52318	6.0062	6.45702	8.25079	8.21835	8.3025	7.14415	5.4464	7.08051	7.66452	8.33604	8.20245	8.99307	8.95594	8.84033	2.79031	5.51056e-19	14	abi	caax amino terminal protease family protein
106.66_k1n_00875	11.5936	11.5192	11.5339	11.0359	10.9996	11.475	11.6131	11.3812	11.6154	11.1783	11.2319	11.7096	12.0772	11.8194	11.868	11.1189	11.1568	11.4576	11.1023	11.1327	10.9917	-0.598491	4.89342e-05	528	NA	transcription antitermination factor
106.66_k1n_00876	10.2123	10.2003	10.1697	9.50908	9.57945	10.0444	10.1378	10.1096	10.0966	9.682	9.62789	10.0689	10.2154	10.2184	10.1413	9.58682	9.71379	9.74839	9.59086	9.66677	9.51794	-0.610742	1.24065e-08	508	NA	general stress gls24 family
106.66_k1n_00877	12.9176	12.822	13.1208	12.7127	12.4939	12.2692	13.0832	13.2932	13.1471	12.6377	12.5251	12.2757	12.777	12.7014	12.6752	12.5394	12.3257	11.834	12.3414	12.4895	12.556	-0.70495	1.10971e-06	430	efp	translation elongation factor p
106.66_k1n_00878	10.6303	10.669	10.5291	10.5327	10.1936	10.0156	10.4003	10.527	10.4645	10.2619	10.4857	9.94801	10.2149	10.809	10.2861	10.6341	10.4624	10.615	10.4634	10.6562	10.9397	-0.0722654	0.721376	1184	gatB	aspartyl glutamyl-trna amidotransferase subunit b
106.66_k1n_00879	9.35431	9.20374	9.30887	8.71898	8.52411	8.34242	8.93322	9.1732	9.09947	8.58286	8.84893	8.2269	8.81158	9.69749	9.06924	9.40617	9.15968	9.42437	8.90397	9.14149	9.25943	-0.373822	0.129634	1185	gatA	aspartyl glutamyl-trna(asn gln) a subunit
106.66_k1n_00880	9.19619	8.92576	9.06813	8.47016	8.4531	8.12195	8.85351	8.76452	8.87653	8.32452	8.42383	7.73543	8.48764	9.05112	8.59331	8.46783	8.47972	8.21802	8.3664	8.61664	8.61349	-0.733667	8.94243e-06	402	gatC_2	glutamyl-trna amidotransferase subunit c
106.66_k1n_00881	11.8458	11.8679	11.8717	12.0747	11.8741	11.877	11.8623	11.9792	11.9358	11.8447	11.6984	11.8573	11.9773	11.706	11.9025	11.7216	11.6891	11.8502	11.6798	11.8433	11.9426	-0.0668922	0.443005	1186	prfC	peptide chain release factor 3
106.66_k1n_00883	9.77338	8.86514	9.19163	10.8967	10.4308	8.11924	8.66159	8.76082	9.3401	11.0713	10.1609	8.01156	8.03262	5.63123	7.99013	10.1947	9.83804	8.31284	10.4245	9.86292	10.4535	1.75931	0.00953506	65	NA	transposase
106.66_k1n_00886	14.1755	14.1666	14.3138	14.1621	13.9517	13.8567	14.3287	14.3901	14.3715	14.1041	13.9838	14.0457	14.3216	14.169	14.3068	14.0651	13.953	13.9678	13.9412	14.0241	14.0982	-0.359258	2.61791e-08	690	NA	dak2 domain protein
106.66_k1n_00887	12.8616	12.8687	13.0664	12.1227	12.0294	12.576	13.1582	13.2022	13.2702	12.0726	12.0266	12.5961	12.9797	12.8621	12.9995	12.184	12.1029	12.3301	11.9776	11.9712	12.0397	-1.12525	2.94806e-18	216	ilvB	acetolactate large biosynthetic type
106.66_k1n_00888	9.86553	9.9957	9.98185	9.32875	9.06818	10.1472	10.0605	10.1163	10.1532	9.19257	9.21396	10.074	10.2262	10.2774	10.205	9.35511	9.20718	9.688	9.24347	9.03302	9.16686	-0.873845	2.04157e-05	323	ilvH	acetolactate small subunit
106.66_k1n_00889	11.7349	11.715	11.8065	10.8563	10.7342	11.6959	11.8773	11.9524	11.9425	10.869	10.7332	11.7441	11.9202	11.828	11.9336	10.9704	10.886	11.4499	10.7306	10.834	10.8781	-1.01721	1.44706e-07	257	ilvC	ketol-acid reductoisomerase
106.66_k1n_00890	10.2448	10.211	10.2138	9.10778	9.52827	10.9576	10.3097	10.3382	10.4324	9.36558	9.42866	11.0179	11.1143	10.5932	10.9896	9.14822	9.58996	10.4319	9.57565	9.32792	9.29758	-0.796064	0.0318355	1188	NA	threonine dehydratase
106.66_k1n_00891	11.7661	11.4187	11.5894	11.3915	11.3561	11.9233	11.6681	10.8553	11.8418	11.4869	11.4264	12.1422	12.2582	11.7042	12.2141	11.5189	11.4045	11.6483	11.4424	11.413	11.1528	-0.276736	0.231531	1189	NA	ketol-acid reductoisomerase
106.66_k1n_00892	9.83986	10.0239	10.0539	10.2665	10.055	10.5831	9.94484	10.098	9.93318	10.2862	10.142	10.6772	10.0642	9.73641	10.0416	10.1698	10.0023	10.3449	10.014	10.0168	10.1277	0.371057	0.00520868	798	ilvA	threonine dehydratase
106.66_k1n_00894	9.38179	9.32454	9.42387	10.1944	10.0979	9.20763	9.0011	9.42313	9.21504	9.92602	10.2234	9.43408	9.09801	8.65014	9.20484	10.1606	10.0512	9.73475	10.1401	10.4058	10.3645	1.13077	8.49051e-09	214	glnQ_3	abc transporter family protein
106.66_k1n_00895	9.68259	9.82389	9.90348	10.5307	10.2553	9.63767	9.56748	9.90829	9.66042	10.3281	10.1863	9.72863	9.40238	8.84169	9.47446	10.4262	10.0541	9.71208	10.0843	10.4203	10.4065	0.759616	0.000149492	390	yecS_2	amino abc permease 3-tm his glu gln arg opine family domain protein
106.66_k1n_00896	9.37236	9.67172	9.48061	9.82538	10.007	10.0138	9.41928	9.44742	9.38129	9.63587	9.7958	10.011	9.4243	9.79238	9.48829	9.89763	9.84436	10.1375	9.97555	9.63934	9.80661	0.534457	6.32033e-07	583	NA	threonine dehydratase
106.66_k1n_00897	7.88816	8.08581	8.01166	8.51179	8.42055	8.59714	7.88704	7.77146	7.67235	8.57768	8.49528	8.57906	7.78133	6.90554	7.93538	7.74214	8.36161	8.20265	8.77654	8.62926	8.64489	0.977581	8.24116e-07	270	catE	glyoxalase bleomycin resistance dioxygenase superfamily protein
106.66_k1n_00899	5.77828	5.88057	5.31217	6.36244	6.4051	5.26332	5.36028	5.37692	5.23041	6.41683	6.23457	5.13912	5.35586	4.67359	5.56429	6.15964	6.13255	5.67176	5.79969	6.05383	6.54205	1.22998	0.000813106	745	NA	3-ketoacyl-(acyl-carrier-protein) reductase
106.66_k1n_00900	2.64362	2.69386	2.6244	2.97799	2.91018	2.64712	2.48147	2.68464	2.70306	2.91418	2.98544	2.73805	2.59045	2.75565	2.7704	2.80241	2.8527	2.88426	2.62998	2.54134	2.87323	0.993321	0.0449729	1191	glpE_1	rhodanese-like domain protein
106.66_k1n_00901	10.932	11.1857	10.9654	11.1283	11.0159	10.9542	10.3799	10.5019	10.5492	10.7437	11.0517	10.647	10.0145	10.6622	10.2364	10.8892	10.7108	10.5002	11.0919	11.1037	11.2087	0.378145	0.0580624	1192	deoD_1	phosphorylase family protein
106.66_k1n_00902	7.87025	8.03311	8.00136	7.72753	8.09341	7.95115	7.49554	7.56807	7.78774	7.43283	8.11616	7.91484	7.22723	7.66761	7.28294	7.81026	7.66013	7.98527	8.12349	7.83483	7.92857	0.307494	0.112615	1193	NA	uncharacterized protein
106.66_k1n_00903	12.1845	12.1731	12.0859	11.4569	11.6089	12.0172	12.0337	11.9751	12.0298	11.4832	11.5201	11.9743	12.1691	12.3086	12.1203	11.4554	11.5929	11.8424	11.5169	11.343	11.3329	-0.671416	1.4127e-07	450	ktrB	cation transport family protein
106.66_k1n_00904	12.1088	12.0164	12.0584	12.0995	12.0916	11.7454	12.1738	12.3081	12.247	12.22	12.1185	11.9038	12.1081	11.9545	12.1092	12.2207	12.0411	11.6922	12.0026	12.0677	12.0596	-0.125814	0.255076	1194	ktrA	trka-n domain protein
106.66_k1n_00906	8.94366	8.89206	8.85893	8.33012	8.58104	8.82584	8.70639	8.58183	8.64927	8.4233	8.46466	8.6605	8.60974	8.62924	8.67837	8.56707	8.47145	8.52339	8.43931	8.38263	8.0087	-0.332466	0.0108967	1195	epsH_1	glycosyl transferase 2 family protein
106.66_k1n_00907	8.32159	8.3039	8.39205	8.73088	8.41447	8.22805	8.21544	8.26766	8.42236	8.4426	8.31509	8.21875	8.38552	7.95581	8.36209	8.43521	8.26904	8.45218	8.45996	8.32149	8.53468	0.151142	0.223673	1196	NA	glycosyl family 2
106.66_k1n_00908	5.29233	5.52358	5.05338	5.82669	5.53554	5.32705	5.37426	5.31897	5.04063	5.57954	5.75768	5.25368	5.2108	6.03219	5.33586	5.60177	6.13699	5.66911	5.73255	5.32286	5.5168	0.468079	0.135808	1197	NA	lpxtg-motif cell wall anchor domain protein
106.66_k1n_00909	9.38349	9.35659	9.43029	9.08415	9.24776	9.0259	9.37915	9.33835	9.3088	9.22795	8.98831	8.90656	9.31551	9.57822	9.36084	9.19257	9.06405	8.76199	8.70439	8.63301	8.50114	-0.579923	5.88274e-06	545	saeR	response regulator
106.66_k1n_00910	8.47731	8.51482	8.42124	7.69792	8.21374	8.50278	8.24052	8.3993	8.363	7.94932	7.96342	8.48811	8.57683	8.98217	8.73828	8.00967	8.26295	8.5168	7.75167	7.71819	7.75699	-0.60426	0.00317708	517	saeS	hamp domain protein
106.66_k1n_00911	14.07	14.0604	14.1594	14.5601	14.2678	13.9023	14.0167	14.1322	14.1069	14.0993	14.0907	14.0354	13.6084	13.3971	13.6103	14.1758	13.8499	13.9554	13.757	14.2052	14.141	0.223976	0.192284	1198	rpsD_1	ribosomal protein s4
106.66_k1n_00912	3.13869	2.99535	3.01625	3.29533	3.20166	3.54476	2.93695	3.09573	3.14273	3.29418	3.30297	3.36191	3.23665	4.87638	2.98682	3.25268	3.19517	3.3993	3.33573	3.05928	2.94569	0.863776	0.0341537	1199	NA	matrix-binding protein
106.66_k1n_00914	4.63265	4.81908	4.87709	4.75842	4.79835	4.24141	4.91082	4.96967	5.00067	4.40395	5.03632	4.40968	5.02188	4.55899	4.76052	5.11318	5.04044	4.77309	5.09512	4.90117	4.71842	-0.151941	0.712771	1200	yteP_1	binding--dependent transport system inner membrane component family protein
106.66_k1n_00915	4.04801	3.96974	4.00093	4.0512	3.92838	3.65298	3.7359	3.72866	4.07334	3.93342	3.87885	3.61136	3.89081	3.78298	3.63844	3.78679	3.90969	4.2624	4.04284	4.28763	4.3597	0.379932	0.396278	1201	araQ_2	binding--dependent transport system inner membrane component family protein
106.66_k1n_00916	5.54108	5.60497	5.66572	5.41825	5.87503	4.98713	5.49604	5.63006	5.74761	5.82939	5.58947	5.09892	5.79988	5.56108	5.75038	5.66802	5.62753	5.86684	5.79482	5.49434	5.85825	-0.0687416	0.839543	1202	NA	bacterial extracellular solute-binding family protein
106.66_k1n_00917	11.931	11.6267	11.8412	13.615	12.9621	11.8909	11.4001	11.2786	11.2961	12.7266	12.3564	11.8123	11.2994	10.4907	11.8906	12.8046	12.8189	11.7076	11.4348	12.6796	12.0233	1.38673	1.71412e-05	139	glpE_2	rhodanese-like domain protein
106.66_k1n_00918	6.95138	6.88103	6.9351	6.89638	7.18516	6.73542	6.84531	6.94881	6.63927	6.87484	6.85918	6.74962	7.09225	6.70584	6.98292	6.57405	7.38469	7.02254	6.72473	6.80256	6.54842	-0.0131489	0.955782	1203	NA	trna (5-methylaminomethyl-2-thiouridylate)-methyltransferase
106.66_k1n_00921	8.0684	7.27418	7.56383	5.72945	6.27797	5.85985	9.11355	9.17342	9.06898	6.36134	6.19221	6.21694	8.89259	9.85716	8.81855	6.61832	6.56565	7.59667	6.08646	5.91746	5.63074	-3.6273	6.22161e-16	2	DUF1700	membrane protein
106.66_k1n_00922	10.5867	9.67616	10.1749	8.62403	8.61579	8.11187	11.7512	11.5961	11.6342	8.7318	8.69518	8.53631	11.5688	11.6972	11.4611	8.68003	8.75184	9.43547	8.36187	8.08662	8.12032	-3.60325	1.65278e-31	3	padR	transcriptional regulator -like family protein
106.66_k1n_00923	7.63184	7.35793	7.61706	7.78069	7.76418	6.87001	7.59111	7.64912	7.6186	7.74458	7.9915	6.85429	7.22458	6.74651	7.33332	8.22879	8.13901	8.47809	7.92901	7.89322	8.0955	0.665534	0.0199402	1204	yycB	major facilitator superfamily protein
106.66_k1n_00924	10.9473	10.998	10.799	10.9765	11.1858	10.96	10.9617	10.3193	11.0188	10.7533	10.9295	10.7927	10.8768	11.257	10.8408	10.4933	10.9554	10.4916	11.1126	10.7942	10.4283	-0.0901225	0.640149	1205	pgaC	glycosyl transferase 2 family protein
106.66_k1n_00925	12.6978	12.6644	12.8083	12.2641	12.1097	12.3001	12.8563	12.9302	12.9423	12.0957	12.1996	12.3654	12.5948	12.7938	12.5825	12.1091	12.1445	12.372	12.2326	12.0624	12.0681	-0.757281	5.51277e-19	392	pglF	short chain dehydrogenase family protein
106.66_k1n_00926	8.93441	9.14738	8.84535	8.67099	8.75038	8.60826	9.11118	9.13868	9.18463	8.85893	8.8272	8.76418	9.10801	9.53858	9.25232	8.70388	8.97917	8.97432	8.4251	8.73545	8.63608	-0.557709	1.19266e-05	562	NA	haloacid dehalogenase-like family
106.66_k1n_00927	7.36068	7.36219	7.54929	6.80702	6.95582	6.95552	7.38865	7.56983	7.36437	6.68834	6.848	6.7613	7.27557	7.70503	7.22792	7.46139	7.01793	7.30614	6.76378	7.03942	6.92751	-0.709476	1.23495e-05	423	sdhA	l-serine iron-sulfur- alpha subunit
106.66_k1n_00928	9.02531	9.20555	9.41729	9.1868	8.90428	8.27613	9.47069	9.54597	9.21111	8.90189	8.61356	8.35794	8.67136	9.12945	8.94226	8.99352	9.09177	8.2467	8.69528	8.88718	8.7007	-0.609878	0.00260105	510	sdhB	l-serine iron-sulfur- beta subunit
106.66_k1n_00929	16.0951	15.9116	16.1346	14.9695	14.7437	14.5124	16.4974	16.3475	16.4641	15.2881	14.8468	14.885	15.8765	16.2465	15.8189	15.1574	14.7774	14.9033	14.9414	14.6196	14.7679	-1.70576	2.23787e-32	78	lytN	lysm domain protein
106.66_k1n_00931	8.45978	8.58188	8.5196	8.8046	8.8044	8.93935	8.59795	8.67297	8.60944	8.5707	8.79245	8.76377	8.91462	9.59235	8.87544	8.72682	8.9096	9.14817	8.66476	8.84233	8.49517	-0.0141261	0.959402	1206	NA	bacteriocin-associated integral membrane family protein
106.66_k1n_00932	9.11443	9.24599	9.08773	9.24647	9.16117	9.05911	9.30197	9.36448	9.28466	9.41363	9.35469	9.34527	9.41863	9.78159	9.3796	9.1675	9.25662	9.31308	9.14106	8.95733	9.13075	-0.175043	0.193238	1207	macB_3	abc transporter family protein
106.66_k1n_00933	4.65795	4.80161	4.32748	4.80245	5.36763	5.22869	4.4028	4.50449	4.27609	4.68634	4.96818	4.97887	4.44679	4.54841	4.40888	5.12229	4.79436	6.6604	4.92466	5.4361	5.16013	1.92203	5.50463e-06	45	artP_2	bacterial extracellular solute-binding 3 family protein
106.66_k1n_00934	5.55545	5.66109	5.52532	6.76985	6.60406	5.97893	5.15804	4.93999	5.39218	6.50363	6.06803	5.81576	5.25075	4.63894	5.19877	6.65574	6.41037	7.59803	6.81486	6.36101	6.56752	2.34904	4.60092e-12	26	argG	arginosuccinate synthase family protein
106.66_k1n_00935	9.43081	9.64036	9.5906	9.50951	9.7802	9.36749	9.66247	9.4982	9.55377	9.59841	9.50459	9.47352	9.96071	6.34504	9.84551	9.50979	9.22753	8.80318	9.47394	9.30922	9.40587	-0.137366	0.769629	1208	NA	membrane protein
106.66_k1n_00941	7.15632	7.53968	7.23485	6.85537	7.31563	7.862	7.28587	7.20122	7.22731	6.97702	7.2306	7.74156	7.59565	7.76073	7.57665	7.09092	6.99037	7.19478	7.48455	7.25959	6.4313	-0.216272	0.438154	1213	NA	argininosuccinate lyase
106.66_k1n_00944	15.6913	15.6847	15.6708	15.7566	15.7172	15.8015	15.7195	15.7412	15.6269	16.0578	16.0839	15.9428	16.006	14.7355	15.9683	15.7401	15.7797	15.7063	15.9338	15.85	15.8035	0.213723	0.21242	1215	lytB_4	choline binding protein a
106.66_k1n_00945	11.4951	11.5173	11.5676	11.5914	11.4385	11.6026	11.5307	11.7151	11.612	11.5625	11.5935	11.6003	11.3181	11.5954	11.3013	11.4791	11.5733	11.4412	11.6131	11.6841	11.7267	0.0725321	0.431557	1216	lepA	gtp-binding protein
106.66_k1n_00946	8.71098	8.71411	8.55159	8.71226	8.77171	8.59468	8.78475	8.67642	8.67169	8.67775	8.65274	8.51789	8.57216	8.95287	8.56073	8.90646	8.73618	8.61966	8.28999	8.6002	8.68849	-0.065769	0.595964	1217	pphA	calcineurin-like phosphoesterase family protein
106.66_k1n_00947	10.008	10.1983	10.0511	9.6991	9.71475	10.2305	10.0689	10.1584	10.063	9.50403	9.65266	10.082	10.075	10.4285	10.0826	9.57151	9.70539	10.1807	9.6177	9.77675	9.73442	-0.424365	0.00336024	789	recN	dna repair protein
106.66_k1n_00948	7.37972	7.49738	7.57367	7.39524	7.21299	7.77619	7.47763	7.4928	7.31272	7.02898	7.1982	7.71581	7.62697	7.82815	7.6452	7.25741	7.23734	7.54126	7.41604	7.09427	7.16754	-0.249633	0.179502	1218	argR_1	arginine repressor
106.66_k1n_00949	8.81248	8.8613	8.89897	8.58941	8.63982	8.85862	8.92088	8.91288	8.91828	8.34661	8.48685	8.82986	8.85596	9.23422	8.94037	8.51183	8.68657	8.87842	8.57487	8.4472	8.66837	-0.398416	0.000729855	677	tlyA	hemolysin family protein
106.66_k1n_00950	9.1279	9.14988	9.16903	8.86055	8.81987	9.13513	9.11055	9.18772	9.2157	8.80379	8.722	8.97354	9.14935	9.44129	9.12297	8.68059	8.38649	9.21774	8.83252	8.68888	8.90883	-0.449742	0.000518419	786	NA	geranyltranstransferase
106.66_k1n_00952	10.9304	10.9952	11.0211	10.506	10.7798	10.9021	10.9556	11.0526	10.9332	10.5258	10.4997	10.8103	11.0478	10.9473	10.9541	10.6477	10.7587	10.6433	10.5869	10.5333	10.4735	-0.445166	8.4766e-08	645	xseA	exodeoxyribonuclease large subunit
106.66_k1n_00953	11.7366	11.768	11.8481	11.7751	11.5681	11.3939	11.9511	11.9646	12.0393	11.3251	11.2301	11.429	11.9379	11.7505	11.8966	11.4661	11.3048	11.4098	11.2411	11.4036	11.4271	-0.61046	4.71349e-11	509	udk_2	uridine kinase
106.66_k1n_00956	9.46301	9.77275	9.50955	9.16963	9.32121	9.80851	9.63976	9.61047	9.58791	9.22846	9.40413	9.96541	9.70433	9.70659	9.61038	9.34299	9.21101	9.50888	9.22476	9.31615	9.3673	-0.255408	0.0960107	1220	truB	trna pseudouridine synthase b
106.66_k1n_00958	10.3082	10.3046	10.3336	10.1933	9.89891	9.99514	10.3767	10.5331	10.3957	10.1161	9.92871	10.0296	10.3877	10.1863	10.3697	9.84868	9.90341	9.62033	10.0149	10.0445	10.167	-0.502651	1.31142e-07	609	NA	pf09903 family protein
106.66_k1n_00959	5.56395	5.28001	5.42701	5.5393	5.59349	5.73112	5.2005	5.46914	5.05349	5.46682	4.98055	5.37212	5.38397	5.88543	5.40202	5.55692	5.47135	5.90284	5.14226	5.33515	5.10764	0.0996148	0.779248	1222	mdeA	o-acetylhomoserine aminocarboxypropyltransferase cysteine synthase family protein
106.66_k1n_00961	7.18885	7.27047	7.26644	6.84456	7.60218	7.60482	7.42211	7.45094	7.25936	7.82545	7.65212	7.7745	7.59359	7.96388	7.57118	7.95448	8.03487	8.71061	7.55907	7.12345	7.34321	0.449649	0.131088	1223	NA	formate nitrite transporter family protein
106.66_k1n_00962	12.2956	12.1948	12.2147	12.4053	12.3905	12.1311	12.8071	12.5528	12.719	12.868	12.6426	12.447	12.716	12.5809	12.5952	12.4539	12.4616	11.9644	12.4184	12.4238	12.2794	-0.148847	0.374869	1224	NA	sortase
106.66_k1n_00963	13.5457	13.536	13.6233	13.33	13.224	13.1016	13.6886	13.7043	13.7076	13.2907	13.2982	13.1483	13.5931	13.8069	13.6114	13.1808	13.1301	12.9516	13.2526	13.4135	13.4483	-0.54575	8.52806e-11	570	gyrA	dna a subunit
106.66_k1n_00964	14.8149	14.7042	14.8843	14.1578	13.9304	14.3553	14.754	14.7678	14.758	13.8974	13.9569	14.0349	14.8231	15.3012	14.7635	13.9274	13.8561	13.9458	13.8676	14.0461	14.1082	-1.10959	1.46933e-24	226	ldh	l-lactate dehydrogenase
106.66_k1n_00965	10.3517	10.2831	10.4705	10.3618	10.7624	11.3299	10.9754	10.9637	10.7382	10.896	10.8961	11.7223	11.6349	9.43886	11.3045	10.3922	10.8042	10.6686	11.0138	10.4965	9.95936	0.0432858	0.923616	1225	kcsA	ion transport family protein
106.66_k1n_00968	11.2474	11.2146	11.0854	11.6791	11.4471	11.5139	11.4604	11.3734	11.5435	11.6713	11.4149	11.6051	11.7299	11.9934	11.7002	11.5652	11.2253	11.4288	11.346	11.5474	11.6936	0.00470528	0.980251	1228	yycJ	metallo-beta-lactamase superfamily protein
106.66_k1n_00969	11.5552	11.58	11.4951	11.762	11.5376	11.7395	11.6696	11.6418	11.651	11.6645	11.6118	11.7065	11.7804	12.1704	11.8044	11.6261	11.4832	11.586	11.6022	11.7221	11.7367	-0.0940099	0.436912	1229	yycG_2	sensory box protein
106.66_k1n_00970	11.1391	10.9204	11.2044	10.9589	10.7959	10.8357	11.1317	11.3017	11.219	11.0187	10.913	10.7841	11.2753	11.3524	11.0683	10.884	10.8051	10.5254	10.9395	11.0452	10.8017	-0.431064	6.56672e-06	655	yycF	response regulator
106.66_k1n_00971	9.9175	10.055	9.99424	10.4215	10.3745	10.2186	10.0731	10.0977	9.88388	10.3116	10.1619	10.2098	9.86933	10.1369	10.0791	9.82061	10.1305	9.93494	10.218	10.3279	10.2229	0.260436	0.0119749	1230	yfhQ	a g-specific adenine glycosylase
106.66_k1n_00972	12.6054	12.5889	12.7406	13.104	12.9584	12.6423	12.4158	12.6038	12.5034	13.1498	13.0938	12.7343	12.1421	11.9429	12.2936	12.7542	12.5838	12.2966	13.1087	13.2073	13.3023	0.659256	0.00020881	463	fhs1	formate--tetrahydrofolate ligase
106.66_k1n_00973	10.1054	9.87852	10.1255	10.1164	10.2024	9.96068	10.1819	10.1655	10.0271	10.1741	10.0986	10.0912	10.146	9.84509	10.0617	10.1216	10.0495	9.88146	10.1705	10.1281	10.0051	0.0247564	0.819385	1231	coaBC_1	phosphopantothenate--cysteine ligase
106.66_k1n_00974	7.0891	7.34683	7.16185	7.42523	7.48394	6.75128	7.0556	7.08551	6.99076	7.50882	7.44652	6.71529	6.94242	7.06089	6.84791	7.70649	7.2829	6.98138	7.52423	7.30717	7.67641	0.42229	0.0494757	1232	coaBC_2	phosphopantothenoylcysteine decarboxylase
106.66_k1n_00975	9.83578	9.94953	9.6624	10.3734	10.3414	9.18969	9.91546	9.56383	9.63111	10.4904	10.5191	9.60944	9.47937	6.97055	9.62086	10.8043	10.6623	9.90524	10.6712	10.7444	10.586	1.09088	0.00348999	230	panT	membrane protein
106.66_k1n_00976	9.65619	9.77716	9.80467	9.35939	9.6404	9.52927	9.84587	9.94568	9.83173	9.57055	9.44859	9.7073	9.89487	7.53999	9.60326	9.29565	9.67508	9.74231	9.66777	9.45197	9.40428	-0.18509	0.555118	1233	niaX	membrane protein
106.66_k1n_00977	9.57029	9.54701	9.59011	9.66382	9.86822	9.49803	9.82679	10.0853	9.86782	9.79765	9.78337	9.58036	9.84167	8.337	9.70625	9.8071	9.86724	9.75616	9.71347	9.82037	9.56749	0.0796719	0.757649	1234	niaR	3h domain protein
106.66_k1n_00978	9.64876	9.73735	9.74558	9.49986	9.65034	9.75867	9.85106	10.0137	9.87235	9.70714	9.73789	9.93454	10.0687	8.72657	9.97877	9.7453	9.59039	9.83953	9.78364	9.5779	9.4767	-0.120843	0.558021	1235	mutX_2	mutt nudix family protein
106.66_k1n_00979	7.14852	7.14725	7.22706	6.99198	7.85717	7.4712	7.38692	7.09272	7.18878	7.56886	7.71824	7.56874	7.63634	7.35152	7.45348	6.93123	7.84063	7.34085	8.18652	6.77376	6.9517	0.317778	0.242079	1236	mshD_2	acetyltransferase family protein
106.66_k1n_00980	8.0481	7.98475	7.90056	7.5392	8.20669	8.36029	8.07688	7.63856	7.97952	7.84973	7.80689	8.47769	8.36854	8.41244	8.24977	7.64898	8.01673	8.02506	7.83853	7.33653	7.36565	-0.231273	0.3602	1237	NA	acetyltransferase
106.66_k1n_00981	10.0499	10.1704	10.1827	9.99396	9.60225	9.7595	10.0443	10.1391	10.1784	9.7068	9.90233	9.79335	9.83568	9.85453	9.93352	9.84614	9.95453	9.77393	9.76866	9.87388	10.0621	-0.287188	0.00348134	722	uvrB	excinuclease abc subunit b
106.66_k1n_00982	11.1485	11.0648	11.283	10.7991	11.0895	10.7661	11.3139	11.4497	11.2521	11.1656	11.1963	11.047	11.1544	11.0522	11.1449	10.8741	11.1645	10.6978	11.3106	10.7466	10.6719	-0.312254	0.0188977	1238	NA	caax amino terminal protease family protein
106.66_k1n_00983	11.4628	11.3645	11.4287	11.4952	11.7033	10.8809	11.561	11.4966	11.4994	11.5296	11.4932	10.8784	11.4852	12.0593	11.482	12.2401	12.1724	11.6786	11.6884	11.5418	11.5877	0.10907	0.670098	1239	glnP_2	amino abc permease 3-tm his glu gln arg opine family domain protein
106.66_k1n_00984	11.1961	11.047	11.0993	12.0225	11.788	10.1399	11.1535	11.2146	11.3013	11.711	11.6855	10.2682	10.832	11.294	10.9317	12.6236	12.2429	11.2992	11.5579	11.9118	11.9987	0.866894	0.00543427	752	artM	abc transporter family protein
106.66_k1n_00985	12.1427	12.1056	12.1738	12.0646	11.9682	11.5081	12.2836	12.4139	12.326	12.0577	12.0406	11.587	12.0891	12.1613	12.1629	12.3023	12.3301	12.0911	12.1011	12.0699	12.1905	-0.218326	0.123011	1240	zwf	glucose-6-phosphate dehydrogenase
106.66_k1n_00987	8.58058	8.57547	8.58769	8.81321	8.85603	8.95014	8.49262	8.61025	8.60718	8.85393	8.92884	8.99114	8.84381	7.66338	8.66118	8.43808	8.89108	8.65064	8.93615	8.72452	8.7945	0.395748	0.0202023	1241	hmpT	membrane protein
106.66_k1n_00988	8.39042	8.3807	8.37452	8.52214	8.5181	8.32249	8.16983	8.30623	8.26153	8.34591	8.50431	8.3828	8.19675	7.69402	8.20563	8.31064	8.28461	8.22594	8.24326	8.53268	8.79391	0.266143	0.0656569	1242	pdxK	phosphomethylpyrimidine kinase family protein
106.66_k1n_00989	8.89436	8.75298	8.87226	9.10046	8.93457	8.56701	8.64139	8.86851	8.72559	9.03229	8.97066	8.43102	8.65913	7.89916	8.52344	8.86761	8.96072	8.26202	9.08647	9.16738	9.12929	0.312282	0.138862	1243	truA	trna pseudouridine synthase a
106.66_k1n_00990	10.2943	10.2858	10.3267	10.9846	10.8984	10.3961	10.3072	10.4266	10.3058	10.8472	10.7069	10.425	10.1244	9.70196	10.192	10.6975	10.7683	10.5073	10.6451	10.6965	10.5591	0.615387	2.31012e-06	502	NA	major facilitator superfamily protein
106.66_k1n_00992	12.0149	11.7943	11.929	12.2552	12.1325	12.1735	11.7739	11.9476	12.0507	11.9217	11.9928	12.0207	12.0589	11.9042	12.005	11.9196	11.7425	11.6672	11.6801	11.9341	11.9449	0.0222421	0.876648	1245	NA	alkylphosphonate utilization operon protein
106.66_k1n_00993	10.723	10.7837	10.6811	11.1282	11.1293	10.968	10.6479	10.8017	10.7721	11.07	10.9043	11.0156	10.8506	10.6048	10.8097	10.884	10.787	10.7799	10.8588	10.9689	10.8983	0.285468	0.000273914	723	cmk	cytidylate kinase
106.66_k1n_00994	10.1412	10.2968	10.1184	10.8327	10.5179	10.7713	9.8584	9.85358	9.83922	10.7061	10.5017	10.5805	9.82392	9.86987	9.83814	10.3903	10.2311	10.0677	10.2308	10.4722	10.5583	0.727745	1.72757e-07	409	NA	30s ribosomal protein s15
106.66_k1n_00997	9.11147	9.03676	8.9593	9.17788	9.11093	9.49802	8.61221	8.61261	8.46994	9.04475	9.30236	9.26655	8.5831	8.8664	8.60021	8.78703	8.98222	9.09042	9.41256	8.81766	9.09688	0.519224	0.000962203	595	csbB	glycosyl transferase 2 family protein
106.66_k1n_00998	13.4077	13.4636	13.5302	13.1736	12.9428	12.8617	13.3245	13.3995	13.3155	13.1235	13.1562	12.7958	12.9932	13.1514	13.0455	13.1681	13.0343	12.5702	13.1899	13.1717	13.3045	-0.329679	0.0149743	1247	lnpD	udp-glucose 4-epimerase
106.66_k1n_00999	9.24225	9.2811	9.31596	8.93691	8.99632	8.91255	9.28659	9.41861	9.52787	9.04673	9.22749	9.01223	9.2127	9.55574	9.31499	9.21399	9.07179	9.03535	9.2383	9.30521	9.19215	-0.359211	0.000233477	691	hcnC	fad dependent oxidoreductase
106.66_k1n_01000	9.20118	9.22725	9.34651	9.30315	8.83904	8.87904	9.32084	9.4388	9.36619	9.10736	8.98173	8.84508	8.91727	9.21072	9.07975	8.93282	8.72498	8.75523	9.14997	8.9852	9.30079	-0.346786	0.0084333	697	NA	nif3 family protein
106.66_k1n_01001	9.8378	9.94508	9.86608	9.69035	9.82207	9.29837	9.81534	9.86681	9.84911	9.85079	9.88145	9.30649	9.42319	9.60655	9.44661	9.77084	9.84182	9.01484	9.87397	9.99274	9.86917	-0.054714	0.803476	1248	trmK	sam-dependent methyltransferase
106.66_k1n_01004	5.28009	5.26815	5.19283	5.75104	5.98027	5.4688	5.01642	4.72226	4.94341	5.27944	5.71209	5.33224	4.47073	4.6656	4.84606	5.23812	5.70711	4.96573	6.02219	5.99001	5.3467	1.37232	3.91841e-05	146	NA	lanthionine synthetase c-like family protein
106.66_k1n_01006	8.76967	8.74054	8.69525	9.32454	9.03355	8.45417	8.67404	8.70322	8.76451	9.28139	9.21449	8.62373	7.22309	7.22177	7.13094	7.59779	7.88671	8.01932	8.94536	9.20854	9.37166	0.662779	0.114727	1249	rapA_2	snf2 family protein
106.66_k1n_01007	12.0497	12.1508	12.0989	11.9644	11.9991	12.0255	12.0953	12.3281	12.3646	11.9402	11.9199	12.1187	12.2019	12.1037	12.1945	12.0585	12.1178	12.4965	11.7768	11.8644	11.7871	-0.211603	0.0822065	1250	yoaB	p-type had subic family protein
106.66_k1n_01008	9.77614	9.92055	9.9747	10.2208	10.085	9.02971	9.92686	9.79102	9.87	10.0714	10.0923	8.8707	9.52642	9.58766	9.46545	10.0712	9.89947	9.28728	10.0847	10.1042	10.2579	0.195551	0.462391	1251	plsC	1-acyl-sn-glycerol-3-phosphate acyltransferase
106.66_k1n_01009	13.3356	13.324	13.3012	13.6174	13.6439	13.8056	13.3622	13.1679	13.3278	13.5293	13.3109	13.7459	13.8757	13.3249	13.6579	13.2024	13.3356	13.3883	13.4455	13.299	13.1198	0.0592565	0.745909	1252	NA	cadmium resistance transporter family protein
106.66_k1n_01010	16.5712	16.4113	16.7033	16.8572	16.3118	16.4309	16.6162	16.7584	16.7896	16.4349	16.3241	16.5646	16.1388	16.0458	16.1418	16.085	15.8733	15.8977	16.0924	16.514	16.5803	-0.172336	0.408561	1253	rpsO	ribosomal protein s15
106.66_k1n_01011	3.1364	3.11448	3.11556	3.16554	3.39343	3.21979	3.23243	2.95426	3.03433	3.46544	3.47505	3.26399	3.23923	4.54593	3.22031	3.03441	3.59345	3.63396	3.1913	3.4113	3.2588	1.0031	0.020844	1254	NA	ywnb
106.66_k1n_01013	8.04811	7.94416	8.08172	7.71665	7.73565	8.22028	8.01198	8.03059	8.05079	7.74863	7.52841	7.97042	8.22277	8.47328	8.05134	7.14231	7.62084	7.85362	7.35603	7.26501	7.23831	-0.639322	0.00139819	479	NA	30s ribosomal protein s15
106.66_k1n_01014	10.3848	10.2531	10.345	10.3023	10.1089	9.80385	10.2517	10.415	10.311	10.1971	10.2273	9.75004	10.149	10.2701	10.1415	10.2911	9.93494	10.2994	10.0447	10.2187	10.4004	-0.188543	0.137283	1255	thrS	threonyl-trna synthetase
106.66_k1n_01015	8.15224	8.0685	8.11973	7.53353	7.44334	8.08285	8.00311	8.27013	8.14624	7.88709	7.67804	8.0291	8.04394	8.67865	8.04739	7.70769	7.85715	7.99917	7.99516	7.69274	7.33443	-0.559654	0.0012947	775	graS	histidine kinase- dna gyrase b- and hsp90-like atpase family protein
106.66_k1n_01016	8.23378	8.18752	8.34051	7.44358	7.36467	7.88958	7.94161	8.146	8.07978	7.76148	7.67601	7.80212	7.92511	8.38934	7.99681	7.90256	7.53448	7.74451	7.86669	7.84451	7.75933	-0.612791	3.30225e-06	504	graR	response regulator
106.66_k1n_01017	6.56487	6.57461	6.69355	6.68452	6.58655	6.28301	6.5434	6.72685	6.47134	6.21096	6.92367	5.95267	6.44486	6.60999	6.53923	6.86057	6.8809	6.69323	6.99242	6.68403	6.56575	0.0919147	0.724314	1256	NA	alpha beta hydrolase
106.66_k1n_01020	10.0747	9.94586	10.0622	9.87052	9.51718	9.50201	9.94743	9.91853	10.0094	9.63955	9.76282	9.35099	9.79667	10.3562	9.75762	9.70608	9.55575	9.37246	9.73634	9.60778	9.64253	-0.528696	7.69603e-06	777	NA	calcineurin-like phosphoesterase family protein
106.66_k1n_01021	9.67484	9.65862	9.63526	10.2727	10.0928	8.65328	9.74707	9.75032	9.59173	10.2429	10.0964	8.78239	9.38528	9.70316	9.29016	10.308	9.88027	9.05258	9.88651	10.1387	10.2575	0.42543	0.145148	1258	dtxR	metalloregulator
106.66_k1n_01024	13.2418	13.0173	13.1926	13.3551	13.347	13.0003	13.2226	13.1882	13.2165	13.3818	13.4231	13.0163	13.237	13.3355	13.2773	13.4513	13.4698	12.9005	13.2492	13.1835	13.0466	0.0439344	0.752648	1259	NA	pf04167 family protein
106.66_k1n_01025	8.67165	8.40537	8.58291	8.54371	8.51962	8.60508	8.65911	8.54793	8.66165	8.58084	8.18462	8.62049	8.96009	8.90096	8.83951	8.41634	8.12566	8.18621	8.56242	8.75596	7.92418	-0.365036	0.0220774	1260	recX	recx family protein
106.66_k1n_01026	9.91025	9.89679	10.0195	9.69639	9.63442	9.94613	10.0264	9.98039	9.89903	9.70936	9.43723	9.89939	10.141	10.6141	10.0813	9.65049	10.1096	9.55083	9.61942	9.46835	9.32061	-0.532615	0.000654038	585	rlmCD_1	23s rrna (uracil-5-)-methyltransferase
106.66_k1n_01027	14.8613	14.2264	15.0393	15.3092	15.0974	13.4563	15.0835	14.8708	15.0239	15.4978	14.8042	14.0554	14.1293	13.3207	14.3052	15.1034	14.9075	14.0689	14.3631	14.775	14.8898	0.214508	0.575546	1261	rpsT	ribosomal protein s20
106.66_k1n_01028	9.73789	9.69771	9.72225	9.59907	10.1222	9.40121	9.84476	9.95823	9.84823	9.96377	9.84444	9.51714	9.7649	9.56985	9.7523	9.56277	9.67895	9.67021	9.74128	9.61802	9.53257	-0.0923536	0.515057	1262	coaA	pantothenate kinase
106.66_k1n_01029	6.57425	6.61462	6.69507	7.66109	7.84451	6.71891	6.80598	6.80483	6.95084	7.61711	7.43815	6.85831	6.97041	6.41395	6.9873	7.48067	7.53731	7.07403	6.60859	7.38659	6.9386	0.868529	0.00040393	325	NA	membrane protein
106.66_k1n_01030	11.3585	11.1943	11.3172	11.2901	11.3283	11.0298	11.3122	11.3781	11.3921	11.0728	11.1252	11.1386	11.6437	10.7783	11.5197	11.0681	10.8813	10.9905	11.0891	10.995	10.7834	-0.356682	0.00673557	801	rsmC	methyltransferase small domain protein
106.66_k1n_01031	10.6848	10.8362	10.774	10.5797	10.4263	10.3847	10.7199	10.7679	10.7683	10.3793	10.2706	10.3866	10.6074	11.1501	10.6125	10.3007	10.3125	10.411	10.2216	10.366	10.4039	-0.545618	3.89346e-09	571	pdp	pyrimidine-nucleoside phosphorylase
106.66_k1n_01032	12.413	12.3109	12.4794	11.8672	12.0985	12.0244	12.3529	12.6347	12.4629	11.9903	12.0323	12.0342	12.39	12.2499	12.3952	11.6689	11.8812	11.6808	12.034	11.7544	11.7414	-0.669938	1.40306e-12	452	deoC1	deoxyribose-phosphate aldolase
106.66_k1n_01033	10.8692	10.8148	10.5789	11.3011	10.9472	10.3024	10.3953	10.4753	10.4322	11.1151	10.9388	10.0791	10.0986	10.7832	10.1651	10.8453	10.4711	9.82509	10.6376	11.2201	11.3768	0.407122	0.128945	1263	cdd	cytidine deaminase
106.66_k1n_01034	14.3932	14.162	14.3494	13.7887	13.6284	14.1977	14.2504	14.4294	14.26	13.5927	13.5162	14.1407	14.43	14.8663	14.4875	13.4939	13.3921	13.7	13.4685	13.7041	13.6109	-0.934053	1.02421e-09	287	tmpC	basic membrane family protein
106.66_k1n_01035	12.3593	12.2015	12.2489	12.7708	12.5107	12.0504	12.172	12.1263	12.2256	12.3311	12.304	11.9523	11.9452	12.3955	12.0942	12.2736	12.0595	11.8639	12.0849	12.3944	12.488	0.108889	0.521381	1264	mglA	abc transporter family protein
106.66_k1n_01036	10.9526	10.849	10.9713	10.5957	10.4549	10.6171	10.8918	11.0069	11.0467	10.5389	10.4521	10.6209	10.6388	10.981	10.736	10.4401	10.4598	10.8164	10.1904	10.3439	10.4845	-0.522824	4.56761e-07	592	mglC	branched-chain amino acid transport system permease component family protein
106.66_k1n_01037	11.9351	11.745	11.7234	11.9322	11.639	12.0324	12.0009	11.9671	12.0617	11.9178	11.7864	12.1121	11.9381	12.0573	11.9622	11.9212	11.7136	12.0733	11.6039	11.8537	11.7891	-0.0813439	0.494766	1265	NA	branched-chain amino acid transport system permease component family protein
106.66_k1n_01039	4.17147	4.20635	4.18204	4.33474	4.63727	4.21172	4.281	4.31897	4.16677	4.22359	3.96945	4.24291	4.31405	4.89636	4.25151	3.91832	4.49258	4.39078	4.39009	3.85793	3.77456	-0.287691	0.533445	1266	NA	issmu1
106.66_k1n_01040	4.43584	4.60156	4.57721	4.70132	4.9698	4.78497	4.69755	4.92866	4.60219	4.89299	4.81464	4.8401	4.6991	5.71466	4.56256	5.16769	4.43581	4.90833	4.76089	4.49812	5.08721	0.00054986	0.999312	1267	NA	integrase core domain protein
106.66_k1n_01041	9.31909	9.27578	9.2789	9.57859	9.75396	8.97133	9.30901	9.49448	9.39088	10.0445	9.83432	9.23118	9.57849	9.92303	9.44342	9.7733	10.0031	10.2457	9.70767	9.65535	9.45818	0.370452	0.0714042	1268	plsY	glycerol-3-phosphate acyltransferase
106.66_k1n_01042	10.7241	10.8797	10.6958	10.7428	10.7009	10.771	10.5384	10.5062	10.6912	10.4075	10.5753	10.574	10.2475	10.3975	10.4356	10.5101	10.5698	10.6472	10.4865	10.4086	10.592	0.00840578	0.958534	1269	parE	dna topoisomerase b subunit
106.66_k1n_01044	11.0339	11.2325	11.1012	10.8048	10.7273	11.1328	10.9119	11.0269	11.1169	10.6294	10.6659	11.1484	10.7349	10.9933	10.8691	10.8766	10.8578	11.201	10.6513	10.6777	10.9092	-0.179401	0.193707	1270	parC	dna topoisomerase a subunit
106.66_k1n_01045	11.67	11.799	11.8795	11.5626	11.5322	11.3103	11.7969	11.8309	11.9274	11.607	11.3502	11.3259	11.417	11.3855	11.5148	11.505	11.5288	11.4226	11.2838	11.4448	11.3861	-0.353178	0.00119246	694	ilvE	branched-chain amino acid aminotransferase
106.66_k1n_01046	9.93177	10.0596	9.90714	9.30198	9.88035	10.4731	9.97225	9.84209	10.0335	9.65104	9.67105	10.3652	10.0522	10.1023	10.0537	9.9472	9.84258	10.4122	9.76779	9.67294	9.69962	-0.0689331	0.767798	1271	sarA_3	oligopeptide-binding protein sara
106.66_k1n_01047	11.0594	11.1751	11.1382	10.5591	10.6561	11.4683	11.1297	11.2018	11.3238	10.4903	10.6798	11.5458	11.554	11.3699	11.556	10.604	11.1039	11.6006	10.7497	10.3394	10.3674	-0.471315	0.058004	1272	NA	membrane protein
106.66_k1n_01048	10.9839	11.1205	11.0718	10.4593	10.4826	11.2275	11.0594	11.146	11.2197	10.5249	10.4997	11.3565	11.1346	11.0736	11.1745	10.5953	10.7356	11.325	10.3757	10.4162	10.2845	-0.473478	0.020844	1273	NA	membrane protein
106.66_k1n_01049	12.3738	12.3652	12.4616	12.3896	12.3334	12.7188	12.8189	12.9253	12.9038	12.5079	12.371	13.0025	13.0261	12.3219	12.956	12.4861	12.5425	12.8803	12.2699	12.2829	12.0993	-0.26085	0.174944	1274	pcp_1	pyroglutamyl-peptidase i
106.66_k1n_01050	13.5262	13.3024	13.3596	13.9267	13.8938	12.9075	13.7342	13.1151	13.5946	13.881	13.6861	13.1398	13.4595	12.6277	13.3703	13.7352	13.7129	12.5508	13.4343	13.6007	13.2529	0.217145	0.400822	1275	NA	branched-chain amino acid aminotransferase
106.66_k1n_01053	15.8162	15.8099	15.8714	16.1005	15.9129	16.1649	15.9307	15.8621	15.9412	16.0048	15.9025	16.2282	15.9704	15.5962	15.8603	15.7772	15.7552	15.6101	15.7805	15.8414	15.9145	0.0986572	0.420703	1276	rpsA_1	30s ribosomal protein s1
106.66_k1n_01054	5.81363	5.77399	5.61685	6.66148	6.96924	6.59221	5.26439	5.419	5.44562	6.59042	6.26245	6.10311	5.42105	5.73457	5.63527	5.76082	6.08235	5.98702	6.5022	6.11089	6.29053	1.46128	2.53283e-09	124	NA	transposase
106.66_k1n_01056	8.437	8.43913	8.45257	8.76434	9.02574	9.23456	8.25248	8.3474	8.27412	8.35231	8.57494	9.00282	8.39449	6.02907	8.54751	7.8852	8.36261	9.1052	8.83133	8.27169	7.89371	0.573352	0.131832	1277	NA	transposase
106.66_k1n_01057	11.0889	11.1562	11.1825	10.9518	10.7707	10.4635	11.0229	11.0096	11.0421	10.7869	10.7654	10.3758	10.7602	10.8363	10.7515	10.7711	10.7587	10.159	10.7461	11.0721	10.9306	-0.346682	0.0220774	1278	msrC	gaf domain protein
106.66_k1n_01058	11.3868	11.3629	11.4131	11.0545	10.8955	11.217	11.3984	11.415	11.3999	10.9734	10.8859	11.1085	11.3409	11.569	11.3639	10.9326	10.8933	10.9661	10.8539	10.7287	10.8065	-0.605634	5.27957e-14	516	dnaX_1	dna polymerase subunit gamma and tau
106.66_k1n_01060	9.68121	9.52845	9.50742	10.4563	10.111	9.26651	9.69209	9.50235	9.34357	9.95352	9.56253	9.41497	9.20958	9.26981	9.69589	10.0642	10.1793	9.32437	9.08619	9.78837	9.14929	0.372488	0.133181	1279	NA	fes assembly atpase
106.66_k1n_01061	9.56283	9.44859	9.39919	10.1736	9.9139	9.73821	9.56784	9.45841	9.43895	10.3159	9.73753	9.70524	9.46075	9.53694	9.97263	10.082	9.92505	9.95033	9.47851	9.73433	9.81095	0.483706	0.000958925	780	sufB_1	assembly protein
106.66_k1n_01062	9.0405	9.00178	9.07563	9.51808	9.12881	9.01989	9.3099	9.20709	9.21994	9.66628	9.17455	9.2269	9.03025	9.07775	9.4381	9.64499	9.46162	9.65103	8.79939	9.34893	9.18354	0.253153	0.130861	1280	csd	cysteine subfamily protein
106.66_k1n_01063	6.83606	6.90365	6.80513	7.02818	7.13131	7.21001	6.9828	7.03495	7.02661	7.43834	6.89481	7.15532	6.93569	6.92597	7.38221	7.54516	7.85633	7.66263	7.28687	6.92612	6.49255	0.443669	0.0547205	1281	nifU	suf system assembly family
106.66_k1n_01064	9.56809	9.55135	9.54399	9.85935	9.61621	9.6368	9.83662	9.87255	9.65644	10.2574	9.68515	9.78859	9.46151	9.63978	9.75755	10.1995	10.0527	10.0027	9.47984	9.69593	9.53914	0.248354	0.112085	1282	sufB_2	assembly protein
106.66_k1n_01065	11.4389	11.2702	11.2694	10.9244	10.8573	11.0568	11.2232	11.1341	11.1716	10.8079	10.8531	11.0363	11.2976	11.4387	11.3106	11.1062	11.0856	10.9053	10.8628	10.7737	10.7792	-0.48291	3.52714e-09	622	dacA	d-alanyl-d-alanine carboxypeptidase
106.66_k1n_01067	9.8654	9.65468	9.91949	9.27803	9.55504	9.70086	9.89212	10.0431	9.86587	9.33289	9.31043	9.7668	10.1203	10.2848	9.92793	9.24991	9.49522	9.53807	9.25647	9.02861	9.09973	-0.754369	1.47537e-07	394	dinB_2	dna polymerase iv
106.66_k1n_01068	15.3785	15.2901	15.491	15.5671	15.2031	14.6614	15.4604	15.5642	15.011	14.934	14.9877	14.6265	15.0429	14.6415	15.2141	15.1249	15.0141	14.6271	14.4756	15.2919	15.1104	-0.335326	0.102155	1283	pflB	formate acetyltransferase
106.66_k1n_01071	3.33723	3.24557	3.42673	3.66968	3.98613	3.20726	3.55885	3.39327	3.76327	3.66843	3.90793	3.42648	3.45465	3.32985	3.47416	4.03711	3.79676	3.55999	3.84075	3.22529	3.90461	1.03293	0.0382864	1284	lacE_1	pts system lactose-specific eiicb component
106.66_k1n_01072	8.84205	8.91665	8.85615	8.25656	8.43869	8.41097	8.52719	8.86173	8.76919	8.28009	8.23229	8.31062	8.74881	9.12608	8.79248	8.65992	8.8284	9.24676	8.22613	8.46749	8.37779	-0.441638	0.0208119	1285	trkG	trk system potassium transporter
106.66_k1n_01073	10.7041	10.4888	10.567	9.61149	9.69361	9.94989	10.2379	10.2576	10.4247	9.43551	9.41317	9.77293	10.3297	10.5798	10.2531	9.9451	9.76473	9.90017	9.65256	9.59566	9.73197	-0.972155	1.84816e-16	271	trkA	trka-c domain protein
106.66_k1n_01074	9.41249	9.60579	9.51817	9.66848	9.23206	9.33415	9.44187	9.4626	9.45466	9.43187	9.27277	9.25745	9.33043	9.75073	9.37798	9.49591	9.15649	9.19725	9.20196	9.44663	9.30042	-0.2094	0.0572627	1286	salL	s-adenosyl-l-methionine hydroxide adenosyltransferase family protein
106.66_k1n_01075	8.94134	9.01166	8.96663	8.78892	8.6452	8.96316	8.91513	8.92889	8.99393	8.47001	8.66483	9.04642	9.10025	9.33064	9.04872	8.85457	8.48481	9.12108	8.72698	8.54988	8.55595	-0.367352	0.00917509	688	NA	membrane protein
106.66_k1n_01076	7.12468	7.15556	7.15829	7.20575	6.95957	6.70676	7.09468	7.11665	7.16193	7.26077	6.95671	6.77483	6.93783	7.07878	6.86695	7.1451	7.00783	7.10212	7.20283	7.00489	7.4559	-0.0310362	0.876441	1287	NA	chlorohydrolase
106.66_k1n_01077	10.5834	10.6744	10.7306	11.0531	10.8274	10.7665	10.6959	10.7273	10.6552	10.8566	10.7509	10.7269	10.6278	10.7062	10.6026	10.5936	10.7165	10.6053	10.6076	10.7777	10.6218	0.109726	0.198301	1288	ykoD_1	abc transporter family protein
106.66_k1n_01078	9.01845	8.96862	9.16213	9.15036	9.23125	9.19305	9.3315	9.22577	9.27599	9.44956	9.19707	9.28805	9.19218	9.31816	9.26339	9.015	9.2022	9.36261	9.21579	9.03858	8.67632	-0.0159302	0.921809	1289	ecfT_2	cobalt transport family protein
106.66_k1n_01079	8.29048	8.28789	8.05649	9.63075	9.20324	8.45569	8.18536	8.23586	7.97454	8.62064	8.55362	8.24369	8.30957	8.0264	8.12609	8.98973	8.42952	8.74325	8.51741	8.83042	9.11242	0.949935	6.0368e-06	281	NA	trna (cytidine uridine-2 -o-)-methyltransferase
106.66_k1n_01080	9.90635	10.0998	9.84002	9.83127	9.92455	9.62466	9.91017	9.8911	9.79039	9.56616	9.70798	9.45347	9.76422	10.8007	9.89263	10.0776	10.2724	10.1853	9.63851	9.94965	9.61898	-0.254218	0.235457	1290	ribU	riboflavin transporter
106.66_k1n_01081	8.38417	8.44514	8.30874	9.08413	8.87482	8.60284	8.35061	8.18277	8.18877	8.94488	8.54279	8.49537	8.48447	8.9481	8.5339	8.96102	8.68764	8.96002	8.68994	8.85373	9.00083	0.526035	0.000732792	588	NA	pap2 superfamily protein
106.66_k1n_01083	8.51639	8.51587	8.64831	9.47086	9.25702	9.34526	8.46271	8.71907	8.56645	9.03043	8.71168	9.24824	8.82388	9.68508	8.85667	8.84896	9.07261	9.32608	9.14264	9.07037	9.15265	0.47032	0.0294442	1292	NA	acetyltransferase family protein
106.66_k1n_01084	14.1945	13.9384	14.1419	14.3768	14.1658	14.1538	14.1581	14.2409	14.2842	14.295	14.0865	14.2821	14.6263	14.2379	14.5364	14.1161	13.9763	13.755	13.989	14.1776	14.1091	-0.1918	0.15053	1293	rpoE	dna-directed rna polymerase subunit delta
106.66_k1n_01085	10.7273	10.71	10.5948	10.103	9.97249	10.0799	10.6766	10.6698	10.4847	9.91695	9.97956	9.81388	10.2589	10.7836	10.2469	9.97084	10.3073	10.7051	9.98559	9.96854	9.99665	-0.666811	1.22524e-05	455	pyrG	ctp synthase
106.66_k1n_01086	10.6149	10.7249	10.5033	10.7597	10.5178	10.3423	10.5527	10.69	10.5886	10.6429	10.4939	10.3197	10.4379	9.8536	10.5166	10.6509	10.4415	10.5233	10.63	10.6885	10.8469	0.0796231	0.628577	1294	NA	na+ pi-cotransporter family protein
106.66_k1n_01087	9.41356	9.56843	9.38194	9.63264	9.2771	9.1524	9.48527	9.79358	9.41547	9.62901	9.60615	9.26532	9.83846	8.53716	9.84408	9.49214	9.53031	9.35583	9.69079	9.69824	9.80787	-0.00413555	0.987118	1295	strH_2	endo-beta-n-acetylglucosaminidase
106.66_k1n_01088	14.1176	14.039	14.0947	13.6837	13.4676	13.7223	14.0269	14.019	14.0471	13.5895	13.5834	13.6064	13.9279	14.5152	13.8753	13.5486	13.2481	13.8275	13.6323	13.7432	13.8487	-0.598428	2.22412e-07	529	pgk	phosphoglycerate kinase
106.66_k1n_01089	10.6628	10.6085	10.7555	9.89862	10.2468	10.7199	10.8003	10.8112	10.7621	10.3257	10.2228	10.7332	11.1534	10.9973	10.9083	9.60478	10.1827	9.9724	10.356	9.77929	9.65811	-0.859226	1.17295e-05	331	NA	membrane protein
106.66_k1n_01090	10.5953	10.5931	10.4901	11.2764	11.3662	10.821	10.4215	10.5665	10.3593	11.3356	11.1885	10.7097	10.6146	11.0738	10.5142	11.4235	11.3969	10.3896	11.3768	11.4045	11.4588	0.834375	3.72459e-06	350	glnR	hth-type transcriptional regulator glnr
106.66_k1n_01091	12.176	12.2174	12.1875	12.5196	12.5108	12.382	12.2604	12.3347	12.1509	12.4831	12.6721	12.4155	12.1786	12.6837	12.2239	12.9001	12.8888	12.3853	12.6643	12.7601	12.8357	0.469803	0.000172483	627	glnA	glutamine type i
106.66_k1n_01093	6.195	6.10158	6.24564	7.14653	7.2363	6.66124	6.2679	6.31862	6.20744	7.14335	7.16759	6.83786	6.23269	5.76365	6.31317	6.94784	7.28646	7.12254	6.97022	6.97025	6.65737	1.38309	2.60342e-17	142	NA	transposase
106.66_k1n_01094	13.7868	13.5227	13.6255	14.608	14.1145	13.17	13.9179	13.6728	13.6998	14.4549	13.958	13.159	13.8819	13.687	13.7563	14.6124	13.8799	12.981	13.5051	14.1064	14.2003	0.372533	0.180422	1296	NA	dna-binding family
106.66_k1n_01096	13.9869	13.8688	13.67	14.7046	14.3963	13.8155	13.6553	13.5963	13.8448	14.2476	14.1276	13.8099	13.6813	13.402	13.7475	14.4677	14.1114	13.7565	14.0402	14.4788	14.6008	0.697399	3.70643e-05	434	rplU	ribosomal protein l21
106.66_k1n_01097	12.3421	12.5069	12.0847	12.1618	12.3357	13.5971	12.2338	12.1873	12.2613	12.1011	12.188	13.4609	13.0797	12.8024	12.9212	12.1325	12.2564	13.2192	12.1803	12.0494	11.9478	0.11356	0.774501	1298	NA	ribosomal protein
106.66_k1n_01098	14.033	13.9105	14.1469	14.2967	14.0058	13.846	14.2201	14.2248	14.2068	14.0948	13.8018	14.0138	14.0252	13.8088	14.0486	14.1585	13.9374	13.8414	13.7218	13.9821	14.0148	-0.120442	0.30812	1299	rpmA	50s ribosomal protein l27
106.66_k1n_01099	10.8726	10.8737	10.9519	10.9959	10.9641	11.0899	11.2481	11.0096	11.0976	11.2285	11.0007	11.2562	11.3619	11.4524	11.3235	11.0369	11.0106	10.9485	11.1815	11.2635	11.2774	-0.0543611	0.715564	1300	ribF	riboflavin biosynthesis protein
106.66_k1n_01100	9.79473	9.84453	9.88433	10.1171	10.3824	9.97158	9.98059	10.0096	9.85008	10.3183	10.3133	10.0935	10.1448	9.84462	10.0211	9.96939	10.2923	9.9272	10.7471	10.4338	10.2226	0.430947	0.00139937	656	NA	membrane protein
106.66_k1n_01101	11.8502	11.6669	11.887	12.2383	12.2469	11.6547	11.9298	11.9003	11.9541	12.2136	12.0391	11.7096	12.1401	12.2213	11.9955	11.9442	12.022	11.3043	12.0307	11.9364	11.7832	-0.00630284	0.973845	1301	NA	degv domain-containing protein
106.66_k1n_01102	16.4821	16.0426	17.0384	16.3111	16.1289	16.1413	16.9378	17.0522	16.9275	16.2043	15.9597	16.3767	16.7329	16.0002	16.6804	15.9912	16.0754	15.9089	15.8965	16.0054	15.6649	-0.846673	2.69201e-06	341	hup	dna-binding protein hu
106.66_k1n_01103	10.9381	10.8558	10.9533	10.9188	10.8948	11.0022	10.9313	11.075	10.9644	10.9744	10.9346	11.1313	10.9162	10.8058	10.9247	10.5939	10.8261	10.5635	11.043	10.9589	10.9264	-0.029859	0.80903	1302	yheS_3	abc transporter family protein
106.66_k1n_01104	9.90093	9.92321	9.91413	9.91198	9.83816	10.3543	10.1537	10.148	10.1712	9.95899	10.0084	10.6052	10.2537	10.1582	10.1693	9.74795	9.86684	10.0186	10.0748	9.85443	9.77369	-0.0829711	0.640149	1303	NA	transcriptional rgg c-terminal domain protein
106.66_k1n_01105	7.53948	7.68142	7.54579	7.81218	8.14289	8.29702	7.69209	7.55057	7.76471	7.99192	8.08109	8.30206	7.86463	7.72838	7.70504	7.64127	8.14305	8.03041	8.06324	7.84891	7.8009	0.547594	2.38351e-05	568	NA	major facilitator superfamily protein
106.66_k1n_01106	11.7596	11.8291	11.8988	12.2329	11.7651	11.3757	12.2938	12.0786	12.1014	12.0018	11.5671	11.5842	11.7415	11.8708	11.7634	11.9689	11.6936	11.1798	11.5718	11.9158	12.0439	-0.218407	0.238531	1304	ligA	dna nad-dependent
106.66_k1n_01107	11.1176	11.1206	11.1284	11.0782	11.0471	10.9625	11.1967	11.2222	11.1632	11.1381	11.1293	11.0987	11.0902	11.6248	11.0446	11.052	11.1063	11.148	10.9709	11.1899	10.9451	-0.170782	0.0893111	1305	amyX	type i
106.66_k1n_01108	12.0616	12.2702	12.2116	13.0129	12.8828	13.0812	11.8935	12.0145	11.9925	13.2012	13.289	13.2547	11.8524	11.6811	11.8026	13.149	12.9051	12.9179	13.5989	13.4049	13.4728	1.62148	1.79145e-32	91	gapN	nadp-dependent glyceraldehyde-3-phosphate dehydrogenase
106.66_k1n_01109	9.37532	9.3769	9.25806	9.62222	9.7245	10.0226	9.36974	9.48394	9.32492	9.67545	9.83562	10.1222	9.60568	9.84567	9.67755	9.51776	9.61352	9.69659	9.9733	9.81587	9.81169	0.42228	0.00158149	659	glgB	#NAME?
106.66_k1n_01110	8.44185	8.8531	8.52503	9.30055	9.3945	9.57935	8.68891	8.60264	8.54611	9.21284	9.49773	9.59916	8.74903	9.30698	8.80492	9.22379	9.1377	9.14901	9.53935	9.55173	9.59566	0.917006	2.09306e-09	300	glgC	glucose-1-phosphate adenylyltransferase
106.66_k1n_01111	8.14347	8.32533	8.23903	8.66068	8.85	9.40794	8.34464	8.21897	8.08931	8.58362	8.80678	9.56757	8.55724	9.05355	8.49684	8.84524	8.6705	9.13469	8.90034	8.73706	9.13422	0.792767	0.000171024	371	glgD	glucose-1-phosphate subunit
106.66_k1n_01112	9.32352	9.20761	9.3767	9.83419	9.97872	9.92199	9.53725	9.69597	9.63034	10.1134	10.1092	10.2701	9.43328	9.53127	9.45492	9.97352	9.92554	9.78351	9.85966	10.0457	9.97661	0.706984	1.02822e-11	429	glgA	glycogen synthase
106.66_k1n_01113	4.00009	3.96741	3.86383	4.38068	4.46091	4.50319	3.72753	3.72597	3.75096	4.2282	3.76627	4.35214	3.82592	3.88535	3.59798	4.10985	3.74222	4.5941	4.44424	4.47564	4.60909	1.71517	9.66503e-07	76	serB	phosphoserine phosphatase
106.66_k1n_01114	6.53914	6.51391	6.40527	6.47351	6.72662	6.75765	6.65547	7.01575	6.83158	6.44527	6.92645	6.64303	6.74782	6.58865	6.81715	6.98201	7.289	6.78626	6.5433	6.35572	6.26129	0.0381289	0.886173	1306	glxK	glycerate kinase
106.66_k1n_01115	9.35918	9.39963	9.45479	9.65871	10.0475	9.43032	9.55666	9.56035	9.63963	9.74536	9.72719	9.56716	9.93452	9.2742	9.75271	9.43731	9.73041	9.38232	9.6004	9.23012	9.19983	0.0300507	0.884199	1307	NA	glycogen synthase
106.66_k1n_01116	15.7328	15.7537	15.8175	15.1818	14.8975	15.007	15.9157	15.976	15.8091	15.0533	14.969	15.1148	15.5374	15.8722	15.5938	15.156	14.9391	15.0114	15.0752	15.2268	15.3644	-0.920657	2.66281e-23	297	eno_1	phosphopyruvate hydratase
106.66_k1n_01117	9.71041	9.71869	9.83166	10.1096	10.1229	10.2142	9.82587	9.93562	9.78889	10.1658	10.0626	10.2824	10.0135	11.318	10.0177	10.3091	10.129	10.1379	10.3249	10.2203	10.1046	0.40479	1.75307e-06	673	NA	transposase
106.66_k1n_01118	8.91398	8.89351	8.87242	10.0739	10.1565	9.48682	8.92216	8.9275	8.91566	10.1694	10.1581	9.64115	9.03497	8.51452	9.02597	10.1251	9.75358	9.40906	9.95495	10.0785	10.1189	1.45033	1.38103e-22	129	NA	ribonuclease p
106.66_k1n_01119	12.7895	12.6156	12.6746	13.0218	12.6498	12.6552	12.963	12.9204	13.0111	12.9916	12.7744	12.879	13.0374	12.7907	12.9755	12.9485	12.6549	12.4059	12.6203	12.938	12.9382	-0.092222	0.498535	1308	NA	r3h domain protein
106.66_k1n_01120	10.7681	10.6732	10.8466	10.2213	10.4887	10.8022	10.9434	10.948	10.9453	10.415	10.4775	10.8856	10.956	11.2057	11.015	10.3539	10.4375	10.59	10.4041	10.2627	10.032	-0.613891	9.61837e-06	503	misCA	60kd inner membrane family protein
106.66_k1n_01121	12.7832	12.5759	12.6406	12.5394	12.8943	13.1731	12.6497	12.6847	12.7896	12.7449	12.6856	13.3122	13.351	12.7878	13.173	12.3196	12.5258	12.684	12.5334	12.0624	11.8662	-0.232729	0.350717	1309	rnpA	ribonuclease p protein component
106.66_k1n_01122	11.7823	11.625	11.7797	11.4681	11.519	11.3987	11.7855	11.665	11.7907	11.3275	11.2297	11.417	11.7517	11.6917	11.7052	11.2386	11.2341	11.2825	11.2026	11.3272	11.1555	-0.544607	1.84155e-15	574	ackA	acetate kinase
106.66_k1n_01123	11.1848	11.065	11.2362	11.1505	10.8591	10.7212	11.0445	11.2427	11.1896	10.8811	10.9339	10.5046	11.1928	11.4621	11.1513	10.9118	10.6961	10.1763	10.929	10.989	11.1951	-0.464642	0.00187732	632	NA	adenine-specific methyltransferase
106.66_k1n_01124	2.53948	2.69565	2.70948	2.75294	2.97397	2.61722	2.63063	2.67981	2.70406	3.16306	2.91537	2.5792	2.80948	2.74106	2.74933	2.86227	2.81704	2.89706	2.77527	3.1414	3.33877	1.30245	0.0179682	1310	ubiE	s-adenosylmethionine-dependent methyltransferase
106.66_k1n_01133	11.2236	10.8121	11.184	11.6581	11.3508	10.088	11.5086	11.0682	10.8468	11.0306	11.02	10.6838	10.7236	10.2605	10.925	11.118	11.486	10.5653	10.0887	10.6814	10.0339	-0.0828829	0.823214	1311	NA	superoxide dismutase
106.66_k1n_01134	11.926	11.8117	11.781	11.7683	11.7652	11.7907	11.8557	11.9444	11.855	11.8885	11.5349	11.8819	12.1272	12.0354	11.993	11.8287	11.5247	12.3086	12.1333	11.644	11.8904	-0.105201	0.472644	1312	yjmD	zinc-binding dehydrogenase family protein
106.66_k1n_01135	9.92751	10.0704	10.1043	11.6638	11.3549	11.2162	9.96276	10.2346	9.98008	11.6059	11.5743	11.3548	10.2624	10.5897	10.1712	11.5779	11.4657	11.4093	11.6871	11.7635	11.7903	1.87423	2.42455e-50	50	nagA	n-acetylglucosamine-6-phosphate deacetylase
106.66_k1n_01136	11.7731	11.8337	11.9625	11.265	11.2254	11.5362	11.9357	11.908	12.0061	11.1866	11.2614	11.5527	12.0078	12.0706	11.9645	11.2577	11.427	11.5357	11.2409	11.0935	11.1731	-0.822712	1.38046e-18	357	oatA	acyltransferase family protein
106.66_k1n_01137	10.3927	10.3854	10.2726	9.86936	9.7823	9.69868	10.1493	10.1762	10.1391	9.612	9.487	9.49735	9.6115	10.0979	9.77446	10.131	9.9003	10.5433	9.56032	9.73606	9.58918	-0.420305	0.035967	1313	tgt	queuine trna-ribosyltransferase
106.66_k1n_01138	8.60468	8.72493	8.42757	8.70917	8.95016	8.18904	8.5867	8.59562	8.4765	8.90755	9.11108	8.46314	8.85479	8.8486	8.7037	9.10555	9.17224	8.72652	9.08172	8.87976	9.26035	0.355208	0.050961	1314	NA	threonine synthase
106.66_k1n_01140	8.11989	8.13093	8.24269	7.67073	7.36492	7.61041	7.96771	8.11931	7.98128	7.51086	7.52087	7.35881	7.6198	7.59726	7.66671	7.72473	7.77973	7.41929	7.84416	7.75429	7.94828	-0.494682	0.00330942	615	pcp_3	pyroglutamyl-peptidase i
106.66_k1n_01142	4.66392	4.38917	4.75948	4.73049	4.32342	4.59991	4.48882	4.41091	4.60848	4.19924	4.05832	4.70382	4.47903	4.39271	4.84342	4.20353	4.71716	4.77282	4.08348	4.12496	4.63955	-0.246837	0.560202	1316	ohrR	transcriptional family
106.66_k1n_01143	13.2201	13.0217	13.066	11.2601	11.0703	10.3116	13.1451	12.966	13.2782	11.096	10.9842	10.1585	11.7579	13.9114	11.8161	11.5208	11.0965	11.9575	11.6082	11.1505	11.5213	-2.40447	5.13503e-14	25	lysM	lysm domain protein
106.66_k1n_01144	7.74907	7.89959	7.72729	8.13182	8.48466	8.5606	7.94764	7.99682	7.93192	8.36891	8.38074	8.57874	7.8256	8.12226	7.86959	8.1091	8.19254	8.21573	8.49321	7.9599	7.91833	0.599037	1.17295e-05	526	gph_2	haloacid dehalogenase-like family
106.66_k1n_01145	8.7838	8.98648	8.78953	9.09411	9.15238	9.23588	8.52222	8.60358	8.66053	9.02382	9.0656	9.25913	8.50953	9.04257	8.71351	8.58218	9.21822	8.99429	8.89727	8.71467	9.06143	0.416461	0.00295247	664	mepA_1	mate efflux family protein
106.66_k1n_01146	11.9633	12.0605	12.0835	12.2466	12.0071	12.7003	12.0765	12.2358	12.1916	11.9536	11.8486	12.713	12.5207	12.6701	12.4016	12.0729	11.9245	12.2139	11.8899	11.9487	12.0551	-0.129933	0.533912	1317	thrC	threonine synthase
106.66_k1n_01147	10.3991	10.4639	10.4937	10.268	10.6104	10.9567	10.4218	10.5812	10.5868	10.5874	10.5002	11.1165	10.6378	10.5346	10.6054	10.163	10.5193	10.5818	10.5088	9.83197	9.92148	-0.00763252	0.973845	1318	NA	glutamyl-trna synthetase
106.66_k1n_01160	10.4119	10.3594	10.3223	11.6965	11.4828	10.541	10.5973	10.5017	10.3628	11.2041	11.1847	10.699	10.7752	11.9351	10.9244	11.3493	11.3048	11.0162	11.1346	11.5153	11.2031	0.560911	0.0464979	1319	NA	lysyl-trna synthetase
106.66_k1n_01164	8.36847	8.5267	8.13462	9.36453	9.43434	8.92158	8.72848	8.53602	8.58483	9.57575	9.3299	9.29481	9.2427	9.86725	9.25099	9.30586	9.2612	9.17458	9.06931	9.36586	9.14612	0.484521	0.070598	1323	yxlF_1	abc transporter family protein
106.66_k1n_01165	5.0133	4.89601	4.83039	4.99261	5.35776	5.29981	4.99925	4.82272	5.1895	5.29382	5.14649	5.21625	5.1516	5.63076	5.29938	5.23749	5.17418	5.91124	5.41046	5.19506	4.8074	0.396348	0.243033	1324	glnH_1	abc substrate-binding family 3
106.66_k1n_01166	5.23096	5.47329	5.5072	5.78792	5.58157	5.60028	5.33923	5.16343	5.16854	5.69247	5.45492	5.56723	5.30853	5.6858	5.22798	5.70401	5.56207	6.31267	5.8125	6.29391	5.75777	0.892702	0.000400964	314	tcyC_1	abc transporter family protein
106.66_k1n_01169	3.15361	3.34654	3.19047	3.78797	3.45009	3.3685	3.22948	3.33863	3.28702	3.45441	3.32079	3.26132	3.3829	3.91638	3.1505	3.45987	3.09231	3.70621	3.42206	3.46804	3.51243	0.416372	0.456973	1325	glnM_2	amino abc permease 3-tm his glu gln arg opine family domain protein
106.66_k1n_01171	12.4047	12.441	12.558	12.0284	11.8759	11.8507	12.3964	12.4301	12.3723	11.7608	11.8351	11.7894	12.3485	12.3752	12.2465	12.0422	11.8595	11.9236	11.9215	11.9604	12.1493	-0.638482	9.46173e-19	481	lysS	lysyl-trna synthetase
106.66_k1n_01172	12.2653	12.2267	12.2799	12.4321	12.0142	12.1664	12.3848	12.3579	12.3056	12.1324	11.9285	12.1879	12.4752	13.0647	12.4597	12.2935	12.1214	12.3489	11.8362	12.0487	11.9152	-0.43187	0.00433117	654	NA	l-lactate oxidase
106.66_k1n_01173	6.89632	6.86127	6.78434	6.67016	7.50713	7.58115	6.84972	6.88937	6.75813	7.32454	7.16317	7.40676	7.26201	6.82957	7.46389	7.43679	7.76948	9.06066	6.82084	7.00272	6.74417	0.926596	0.0163051	1326	tenA_1	transcriptional regulator
106.66_k1n_01174	6.86821	6.98339	6.67314	8.09732	7.78835	7.58564	7.27236	6.86099	6.74648	8.2233	7.65927	7.60427	7.31744	7.04669	7.44837	8.33405	8.26739	9.21344	7.55296	7.52333	7.58492	1.5203	2.28158e-07	111	thiM_1	hydroxyethylthiazole kinase
106.66_k1n_01175	6.75957	6.36945	6.55507	7.11078	7.20543	7.25783	6.58633	6.57823	6.12655	7.71028	7.06295	7.22466	6.77934	6.7026	7.11398	7.90861	7.53328	8.66211	6.74545	7.29154	7.05217	1.35744	1.26236e-05	151	thiE_1	thiamine-phosphate pyrophosphorylase
106.66_k1n_01177	7.09343	6.88654	6.69185	6.82228	7.35353	6.79664	6.9621	7.00958	6.78295	7.3518	7.46142	6.84723	7.23508	8.29409	7.48719	8.1242	7.82833	9.39201	7.32514	6.90169	7.72119	0.747996	0.122565	1328	ykoD_2	abc transporter family protein
106.66_k1n_01179	5.71299	5.59209	5.70147	6.42478	6.64734	6.09901	5.81968	5.93912	5.63662	6.7526	6.53653	6.01497	5.75356	7.16144	5.90801	6.89867	7.37903	7.9453	6.27916	6.40327	6.55241	1.27606	0.0026529	170	tenA_2	tena thi-4 pqqc family protein
106.66_k1n_01180	5.04688	4.98438	5.0555	5.38175	5.68655	5.18769	4.88261	5.07207	4.64946	5.41962	5.68485	5.15917	5.30421	5.89771	5.10594	5.85001	5.64969	6.92635	5.78841	5.00675	5.70911	1.17263	0.0064844	197	NA	thiamine- transporter family protein
106.66_k1n_01181	6.16341	5.87416	5.81714	6.41914	6.40486	6.25045	6.03069	5.65115	5.62393	6.76155	6.55842	6.31972	6.17785	7.30934	6.24798	7.24972	6.98561	8.4638	6.19273	6.24056	6.56653	0.553909	0.13756	1330	thiM_2	hydroxyethylthiazole kinase
106.66_k1n_01182	6.60572	6.39418	6.69496	7.07603	7.34804	6.35894	6.31725	6.82122	6.04327	7.29557	7.41126	6.47164	6.6832	7.2012	6.65456	7.43995	7.17708	8.7376	6.71697	6.9712	7.04933	1.11478	0.00344319	224	thiE_2	thiamine-phosphate pyrophosphorylase
106.66_k1n_01183	10.781	10.5788	10.7287	11.3859	10.9373	10.0719	10.7931	10.475	10.3692	11.0718	10.8307	10.2049	10.5202	10.0572	10.8022	11.0462	11.2211	10.5417	10.4371	10.7489	10.4538	0.296335	0.210086	1331	thiD	phosphomethylpyrimidine kinase
106.66_k1n_01184	6.27188	6.36465	7.59116	6.18786	6.31272	7.80831	6.26428	6.3214	6.38907	6.15527	6.23497	6.36058	6.20197	5.34497	6.21874	6.49192	6.54391	7.01579	5.92901	5.74702	5.50966	0.0961951	0.876441	1332	copY	copper transport family
106.66_k1n_01185	5.24708	5.00483	5.96406	5.39811	5.79601	6.50643	5.13338	5.2522	5.15378	5.94005	5.7362	5.31296	5.2391	4.67666	5.31844	5.81176	5.61539	6.1186	5.47493	5.26746	5.67219	1.03222	0.00380536	252	NA	copper-translocating p family atpase
106.66_k1n_01186	7.59358	7.77411	9.08231	7.92966	7.88128	9.56369	7.52086	7.69651	7.68629	8.0823	7.89823	8.0139	7.56633	7.09141	7.86407	7.97194	8.17896	9.06874	7.75905	7.91984	7.84406	0.995751	0.00190168	751	pacS	copper-translocating p-type atpase
106.66_k1n_01187	14.4178	14.3196	14.2768	14.5989	14.1926	13.7317	14.379	14.1985	14.1885	14.1436	13.7338	13.6916	14.1301	13.8397	14.451	14.5058	14.2246	14.2571	12.9502	14.0973	13.6555	-0.26657	0.264127	1333	pox5	pyruvate oxidase
106.66_k1n_01188	8.85127	8.62786	8.81941	9.77673	9.5997	9.16495	8.64432	8.82262	8.6145	10.0673	9.37589	9.05528	8.69087	8.23755	8.8169	9.6076	9.90647	9.7753	8.73327	9.42993	8.63006	1.12169	4.76027e-07	219	NA	glyoxalase family protein
106.66_k1n_01190	11.2057	11.3546	11.2577	11.6483	11.6297	11.6413	11.1016	11.1725	11.2248	11.5912	11.7869	11.6186	11.0658	11.0471	11.0081	11.5573	11.5292	11.5138	11.6817	11.6887	11.7247	0.632199	1.7106e-19	488	NA	abc transporter family protein
106.66_k1n_01191	10.27	10.1566	10.176	10.2274	10.1752	10.4747	9.8033	9.95397	9.99387	10.0529	10.2628	10.4063	9.95584	10.1159	10.1121	10.0937	10.1516	10.3965	10.1748	10.1446	10.2305	0.240301	0.0209949	1334	cca	poly a polymerase head domain protein
106.66_k1n_01192	12.383	12.3714	12.4471	12.204	11.9398	12.0367	12.4823	12.5265	12.5774	12.0289	12.1062	12.1582	12.4465	12.385	12.4977	12.3765	12.1488	12.1845	12.0002	12.1995	12.2444	-0.424372	7.90022e-09	658	dapB	dihydrodipicolinate reductase
106.66_k1n_01193	11.9026	11.9608	11.982	11.4059	11.3922	11.9928	11.9621	12.0256	12.0172	11.3341	11.4429	11.967	11.984	12.2999	12.0336	11.5423	11.5418	11.9159	11.4774	11.4428	11.3602	-0.570836	3.26902e-05	551	NA	degv family protein
106.66_k1n_01194	11.847	11.6102	11.9715	12.1357	11.9408	11.258	11.9168	11.9708	11.9288	12.0828	11.8871	11.3014	11.7283	11.6129	11.6332	11.9542	11.8911	11.0048	11.9136	12.0533	11.9396	0.0218989	0.934424	1335	NA	transposase
106.66_k1n_01195	11.614	11.6015	11.4744	11.2382	11.0151	11.272	11.5103	11.4948	11.5329	11.1643	11.1378	11.1785	11.4122	11.8739	11.5128	11.2566	11.2408	11.2113	11.156	11.2814	11.4225	-0.468361	2.61791e-08	630	glmM	phosphoglucosamine mutase
106.66_k1n_01197	12.0325	11.8369	11.9573	11.3722	11.6304	11.6548	11.9566	11.7561	12.0201	11.6782	11.5647	11.5665	12.0701	12.0062	12.0574	11.2032	11.6377	11.3667	11.4413	11.0777	11.0445	-0.683187	1.65002e-08	443	disA	disa bacterial checkpoint controller nucleotide-binding family protein
106.66_k1n_01198	10.1373	10.3616	10.3157	9.92391	9.8658	9.8904	9.98731	10.4207	10.1681	10.0652	10.1758	9.85385	10.0559	9.80122	10.0742	10.0638	10.1504	9.96234	10.2596	9.97916	10.1719	-0.173487	0.17236	1336	yumC	ferredoxin--nadp reductase 2
106.66_k1n_01199	9.76735	9.76292	9.63193	9.68945	9.70096	9.63926	9.74564	9.81366	9.71904	9.79012	9.97544	9.45627	9.54296	9.96103	9.63404	9.83065	9.79494	10.0541	9.82785	9.89663	10.0685	0.113655	0.373187	1337	whiA	sporulation regulator c terminal domain protein
106.66_k1n_01200	9.69645	9.85122	9.68004	9.45751	9.48592	9.39951	9.66744	9.77225	9.60281	9.47726	9.61806	9.18564	9.26508	9.78475	9.47251	9.74547	9.82879	9.77469	9.69115	9.63785	9.83575	-0.0686867	0.670098	1338	NA	transporter
106.66_k1n_01201	9.33773	9.49717	9.38188	9.08073	9.00559	9.33419	9.41138	9.50773	9.26051	9.21724	9.29764	9.08786	8.98016	9.68883	9.31514	9.24963	9.417	9.47331	9.22324	9.4765	9.68789	-0.11141	0.478741	1339	NA	p-loop atpase family protein
106.66_k1n_01202	12.3624	11.9606	12.4014	12.423	12.1926	11.7465	12.0817	12.13	12.1581	12.3208	12.2052	11.725	12.1696	12.4534	12.0834	12.2908	12.2831	11.5848	12.2945	12.4207	12.4459	-0.0240125	0.913444	1340	yabJ	endoribonuclease l-psp
106.66_k1n_01203	10.2999	10.3557	10.2601	9.42718	9.4141	10.0407	10.1375	10.2463	10.1038	9.46565	9.58364	9.72045	10.0386	10.7912	10.1235	9.5418	9.84117	9.94516	9.62838	9.52756	9.4061	-0.856055	1.37911e-08	332	engB	gtp-binding protein
106.66_k1n_01204	12.1809	12.1426	12.1634	11.9163	11.7169	11.9126	12.0657	12.0603	12.0595	11.574	11.6726	11.6794	12.0972	12.7585	12.1344	11.8016	11.6725	11.7335	11.7255	11.8421	12.0815	-0.566152	7.3042e-06	556	clpX	atp-dependent clp atp-binding subunit
106.66_k1n_01206	12.4847	12.4559	12.5217	12.4894	12.2149	11.9015	12.3087	12.1973	12.2525	12.1108	12.1295	11.7257	12.1219	12.2659	12.1453	12.1549	12.087	11.5367	12.172	12.2531	12.3342	-0.262712	0.0841728	1341	dhfR	dihydrofolate reductase
106.66_k1n_01207	16.7252	16.4487	16.7235	15.4185	15.2496	15.5771	16.9506	16.8395	16.8109	15.5077	15.3239	15.6272	16.7836	15.6239	16.5606	15.9269	16.1408	15.917	14.9981	15.1572	15.4051	-1.43494	1.26102e-11	132	dps	dna protection during starvation protein
106.66_k1n_01208	14.5961	14.6619	14.6059	14.6863	14.5946	14.8344	14.6956	14.6328	14.6337	14.7277	14.7331	14.8334	14.6972	14.9432	14.6674	14.5945	14.5275	14.4138	14.6356	14.6505	14.6305	-0.0333874	0.750313	1342	lytB_5	#NAME?
106.66_k1n_01209	13.748	13.9276	14.1173	12.8977	12.8993	13.3738	13.9121	13.9061	13.8499	12.8218	12.9941	13.3148	13.5414	13.4649	13.5343	12.6366	12.7548	12.9012	12.754	12.8342	12.6826	-1.14897	2.73565e-15	204	tpiA	triose-phosphate isomerase
106.66_k1n_01210	9.14508	8.86443	8.92081	9.20787	9.22822	9.0972	8.49185	8.62268	8.75435	9.50656	9.44091	9.05168	8.52388	8.74543	8.59045	9.11659	9.44165	9.26482	9.37586	9.25085	9.05637	0.702003	9.75999e-08	431	dnaD	dna replication protein
106.66_k1n_01211	9.82676	9.79038	9.64563	9.98916	10.1938	10.4585	9.3948	9.35663	9.24345	10.1281	10.3142	10.2329	9.51128	9.63169	9.45122	9.94151	9.87298	10.2208	10.3757	10.1816	10.0733	0.853315	1.16328e-11	333	metA	homoserine o-succinyltransferase
106.66_k1n_01212	12.4092	12.1613	12.2486	12.4328	12.3246	11.5515	12.3272	12.3892	12.4957	12.3801	12.4292	11.7402	12.0747	12.0205	12.1118	12.5504	12.3732	11.8369	12.2243	12.3122	12.4441	-0.00844589	0.972358	1343	apt	adenine phosphoribosyltransferase
106.66_k1n_01213	9.03942	9.07185	9.16034	10.4093	10.3477	8.98485	9.08024	9.06139	9.02195	10.2207	10.0967	8.95918	8.92301	7.86028	8.93055	9.98361	9.56331	8.61363	10.2534	10.2253	9.98954	1.33794	7.73792e-06	156	rebM	methyltransferase domain protein
106.66_k1n_01214	10.388	10.3795	10.4412	10.3733	10.5759	10.4318	10.4925	10.6562	10.4207	10.492	10.3593	10.5208	10.6125	10.4981	10.654	10.5037	10.5767	10.6804	10.1639	10.1732	9.88384	-0.126469	0.358434	1344	sugC_2	abc transporter family protein
106.66_k1n_01217	11.0174	11.2976	11.2301	9.07377	9.28477	8.78239	11.0955	11.5145	11.1496	8.94611	9.01059	8.51061	10.8057	11.2169	10.89	9.11548	9.15662	9.23338	9.13778	8.67407	8.88442	-2.90241	2.17954e-87	11	lacR_2	deor-like helix-turn-helix domain protein
106.66_k1n_01218	10.887	11.2	10.9514	9.0656	9.02504	8.87442	11.1988	11.2517	11.0106	8.82298	8.70204	8.65437	11.0395	11.5935	11.0821	8.83888	8.84681	9.26743	8.60479	8.65628	8.71113	-3.09695	2.95804e-109	9	lacC_1	1-phosphofructokinase
106.66_k1n_01219	12.3185	12.4575	12.4755	9.82518	9.90099	9.79593	12.3665	12.6868	12.3372	9.8329	9.75431	9.54675	12.1741	12.412	12.2678	9.83874	10.0143	10.3424	9.48955	9.47496	9.81498	-3.42628	1.01092e-135	5	fruA	pts fructose iia component domain protein
106.66_k1n_01220	12.2003	12.1762	12.2415	11.8492	11.8801	11.834	12.3659	12.4803	12.4135	11.8578	11.9746	11.9284	12.3294	12.5081	12.3305	11.8855	11.8606	11.8938	11.855	11.7793	11.7722	-0.640175	8.47062e-23	477	ftsK	ftsk family protein
106.66_k1n_01222	11.1395	11.0383	11.081	10.85	11.0114	10.9271	10.9786	11.1975	11.2432	10.8643	10.757	10.9801	11.0285	10.7089	11.0662	10.7479	10.7156	10.8973	10.9118	10.8212	10.7454	-0.273954	0.00282633	727	iscS_1	aminotransferase class-v family protein
106.66_k1n_01223	10.5615	10.6869	10.5471	10.5569	10.4268	10.7871	10.6805	10.703	10.7179	10.5477	10.5127	10.8083	10.8	10.9957	10.692	10.5008	10.2893	10.8339	10.5122	10.629	10.6635	-0.151983	0.193707	1346	thiI	thiamine biosynthesis trna modification protein
106.66_k1n_01224	8.46269	8.38653	8.46131	8.34173	8.42199	8.2238	8.49922	8.40213	8.47279	8.3066	8.08096	8.13014	8.19707	8.34744	8.31872	8.4884	8.42376	8.35265	8.05663	8.23879	8.36732	-0.162687	0.112751	1347	axe1-6A_2	esterase family protein
106.66_k1n_01226	5.64374	5.40788	5.47461	5.08031	5.16554	5.37439	5.40978	5.32647	5.50916	5.17324	4.74131	5.41612	5.23961	5.76671	5.25315	5.26268	4.94282	5.57257	5.56771	5.33384	5.3109	-0.372687	0.170245	1349	NA	esterase family protein
106.66_k1n_01227	8.24746	8.27238	8.11233	8.14191	8.23758	8.29236	8.12856	8.50919	8.51053	7.88458	8.2001	8.26158	7.95696	8.20773	8.21655	8.33249	8.09442	8.73683	8.33067	8.14951	8.07889	0.00273774	0.988063	1350	NA	carbamoylphosphate synthase large subunit
106.66_k1n_01228	10.4446	10.4157	10.515	10.1231	10.1179	10.4854	10.5198	10.5754	10.3858	10.3156	10.1722	10.5714	10.7556	10.6776	10.6493	9.95676	10.2503	10.0627	10.3471	10.0795	10.0829	-0.435769	0.000180582	651	hsdM	n-6 dna methylase family protein
106.66_k1n_01229	8.26865	8.5594	8.33744	7.70623	8.00756	8.90609	8.48937	8.33211	8.23627	7.8191	8.06635	8.96046	8.74933	8.6122	8.62901	7.86872	8.29357	8.25469	8.19051	7.94675	7.83984	-0.345415	0.179159	1351	NA	type i restriction modification dna specificity domain protein
106.66_k1n_01230	9.2827	9.43302	9.33717	8.81949	9.06428	9.80738	9.67826	9.36455	9.41628	9.28676	9.26504	10.0926	9.90265	8.98566	9.76466	9.01206	9.45951	9.48543	9.46145	9.2319	8.99468	-0.139308	0.589565	1352	NA	type i restriction-modification protein subunit s
106.66_k1n_01233	5.79273	5.66714	5.73742	6.07149	6.00494	6.01671	5.90886	6.07715	5.96755	6.01527	5.78832	6.1016	6.1058	4.37834	6.07482	6.31983	6.00987	5.64028	5.52817	5.80875	6.0718	0.247713	0.582342	1354	xerC_3	phage n-terminal sam-like domain protein
106.66_k1n_01234	4.89714	4.62041	4.50479	4.38249	4.42282	4.65071	4.43116	4.56012	4.3997	4.09512	3.88336	4.29815	4.34311	3.53829	4.38645	4.02271	4.05529	3.98935	3.90752	3.94733	3.76618	-0.915596	0.145913	1355	NA	type i restriction modification dna specificity domain protein
106.66_k1n_01235	12.024	11.9956	12.0052	11.1078	11.2576	12.2222	12.235	12.2489	12.2119	11.2891	11.4386	12.4057	12.5813	12.921	12.4525	11.3236	11.4531	11.8924	11.6844	11.4492	11.3624	-0.914776	9.98443e-05	303	hsdR_2	type iii restriction res subunit
106.66_k1n_01238	5.95562	6.09474	5.94717	5.8109	5.76532	5.89853	6.13766	6.11588	5.9416	5.62849	5.9228	6.13812	6.29788	4.61411	6.20682	5.80844	6.0504	5.7819	5.8609	5.93366	5.35754	-0.29021	0.450499	1356	NA	integrase core domain protein
106.66_k1n_01239	4.90719	5.24762	5.10052	4.93752	5.45754	5.4586	5.27165	4.93451	5.34913	5.52941	5.27009	5.41607	5.32385	4.01665	5.30604	5.02499	5.42433	5.15555	5.61628	5.02174	5.03026	0.422106	0.391935	1357	ntpD	v-type d subunit
106.66_k1n_01240	4.82537	4.67127	4.50983	4.73643	4.56333	4.83894	4.42102	4.86626	4.51849	5.04244	4.89247	5.1257	4.9583	3.80015	4.86365	4.90534	5.64328	5.02557	4.68647	4.47839	4.76725	0.703736	0.168775	1358	ntpB	v-type sodium atpase subunit b
106.66_k1n_01241	4.3365	4.63106	4.65482	4.46681	4.9876	4.63297	4.80692	4.53798	4.57655	5.26286	5.01208	4.92844	4.68511	3.77217	4.6879	4.34679	4.61081	4.97327	4.80526	4.83509	5.12675	0.791566	0.0950431	1359	ntpA	v-type sodium atpase catalytic subunit a
106.66_k1n_01243	3.3821	3.67808	3.45949	3.95628	3.83613	3.82233	3.64889	3.38938	3.45261	3.77999	4.288	3.79646	3.55932	3.17413	3.54258	3.62245	3.75207	4.07465	4.30198	3.7326	4.0182	1.76304	5.50704e-05	740	ntpC	atp synthase (c ac39) subunit
106.66_k1n_01249	5.70483	5.5444	5.72377	6.47001	6.41639	5.87936	5.61107	5.60727	5.72011	6.30165	6.43006	6.20282	5.56821	4.25393	5.62127	5.94475	6.12174	5.93069	6.28336	6.53368	6.70348	1.37392	0.000521757	145	afr_1	oxidoreductase nad-binding rossmann fold family protein
106.66_k1n_01250	5.3401	5.47075	5.50236	5.64837	6.0363	5.77854	5.51924	5.41606	5.32871	5.7764	5.85557	6.09922	5.51986	4.17738	5.31607	5.96229	5.99173	6.09199	5.69532	5.91335	5.58556	1.07106	0.00601798	749	nanB_1	sialidase b
106.66_k1n_01251	3.04	2.84542	3.03905	3.02148	3.17087	3.47788	3.02446	2.81544	3.10418	2.84024	3.18196	3.21432	3.18033	2.74861	3.11785	3.59179	3.42991	3.15315	3.53368	3.16924	3.10682	1.33918	0.0245297	1360	NA	beta-d-galactosidase
106.66_k1n_01253	3.41362	3.37848	3.54556	3.83714	3.32447	3.7753	3.25753	3.22467	3.37334	3.32729	3.5569	3.49424	3.59999	3.0362	3.55385	3.45141	3.87406	3.80074	3.51613	3.38709	4.03598	1.05416	0.0513693	1361	nanA_1	n-acetylneuraminate lyase
106.66_k1n_01254	2.9893	3.07074	3.11229	3.34563	3.0598	3.16359	3.17954	2.97849	3.1209	3.46065	3.22036	3.25934	3.10475	2.79604	3.04647	3.37777	3.12956	3.28389	3.45054	3.51077	3.14741	1.23703	0.00561561	744	nanE_1	n-acetylmannosamine-6-phosphate 2-epimerase
106.66_k1n_01256	4.59467	4.38719	4.26209	4.61706	4.56087	4.52331	4.42682	4.00066	4.25039	4.51834	4.53139	4.74072	4.50397	3.62613	4.23486	3.92567	4.80053	4.30844	5.01174	4.66007	4.73645	0.894537	0.0770491	1362	NA	caax amino terminal protease family protein
106.66_k1n_01257	4.40842	4.03033	4.3218	4.10439	3.89582	4.45038	3.96962	3.94377	4.05737	4.21947	4.5205	4.54048	4.47062	3.48439	4.14354	4.32879	4.23641	4.06245	4.08341	4.06323	4.11284	0.348103	0.536775	1363	NA	uncharacterized protein
106.66_k1n_01259	9.03104	8.98843	8.87211	8.02834	8.23715	9.0694	9.44797	8.66464	9.22687	7.9305	8.33076	9.64389	10.0974	5.70784	9.65409	8.43659	8.87154	8.81625	8.83718	8.44495	8.17929	-0.729909	0.147879	1364	NA	membrane protein
106.66_k1n_01260	7.48376	7.58622	7.4308	6.25941	6.84616	7.53964	7.80582	7.47952	7.5176	6.54249	7.22578	7.84559	7.85768	4.73772	7.72353	6.93776	7.0351	7.19928	7.57007	6.82635	6.57585	-0.572791	0.276459	1365	yxdL_3	abc transporter family protein
106.66_k1n_01261	7.0941	7.2234	7.03634	6.14415	6.80694	7.34719	7.49648	6.6759	7.05976	6.06769	6.19654	7.57124	7.73922	4.55433	7.46599	6.60737	6.31648	7.31044	7.14494	6.42487	6.09528	-0.551206	0.351852	1366	irtB	abc transporter family protein
106.66_k1n_01262	9.34729	9.37929	9.3612	8.30681	8.56564	9.36689	9.63359	9.4781	9.4343	8.67861	8.57519	9.63688	10.0619	5.69846	9.82263	8.8699	9.01302	9.30159	9.03827	8.4821	8.54461	-0.71966	0.146725	1367	NA	lantibiotic synthetase
106.66_k1n_01270	13.858	13.6749	13.911	14.6097	14.3188	14.2708	13.7747	13.9848	13.9678	14.3863	14.03	14.3221	13.8487	13.2051	13.8391	14.3177	14.2358	14.1352	13.9367	14.1021	14.125	0.586184	1.03077e-05	539	rplL	ribosomal protein l7 l12
106.66_k1n_01271	13.5288	13.4662	13.4874	13.3945	13.4268	13.9847	13.4425	13.2113	13.4118	13.1265	13.1193	14.2073	13.2294	12.6108	13.4575	13.086	13.2424	13.8027	13.0598	12.9999	12.7612	0.117105	0.684746	1368	rplJ	50s ribosomal protein l10
106.66_k1n_01272	11.3966	11.547	11.5443	11.7412	11.5713	11.8397	11.0376	11.219	11.3174	11.5575	11.737	11.9776	11.0773	10.7276	11.2336	11.6986	11.7048	11.3829	11.8759	11.6727	11.8274	0.624863	5.61581e-06	493	mtaD	chlorohydrolase
106.66_k1n_01273	8.75058	8.82613	8.72216	8.85103	8.82217	8.8604	8.75776	8.87268	8.80444	8.89233	8.96234	8.91137	8.77703	8.7656	8.85738	9.24112	9.15722	9.22098	8.83196	8.97542	8.92272	0.257477	0.00530857	733	NA	abc transporter transmembrane region family protein
106.66_k1n_01274	8.11338	8.13132	7.94976	8.40502	8.38787	8.30544	8.00091	8.05162	7.93238	8.36426	8.11671	8.09384	7.91944	8.16578	8.0866	8.82909	8.75	8.76533	8.4407	8.45823	8.8592	0.660837	7.11127e-06	459	msbA_2	multidrug abc transporter atp-binding protein
106.66_k1n_01275	11.772	11.6566	11.631	11.1371	11.0494	11.3415	11.6533	11.705	11.6136	11.2567	11.3089	11.2668	11.5858	12.2952	11.6994	11.4439	11.4135	11.6472	11.1358	11.2074	11.2554	-0.607511	2.69201e-06	512	msrAB1	peptide methionine sulfoxide reductase 1
106.66_k1n_01276	10.822	10.7227	10.8498	10.3985	10.2013	10.4771	10.7629	10.9757	10.9545	10.3278	10.2452	10.3352	10.7857	11.2261	10.9349	10.4951	10.4895	10.688	10.2478	10.3583	10.4523	-0.672713	5.06298e-11	448	thrB_2	homoserine kinase
106.66_k1n_01277	12.2099	12.0962	12.3579	12.169	11.8679	11.5267	12.4656	12.4697	12.3663	11.8638	11.7232	11.571	12.0756	12.1625	12.2129	11.9836	11.9171	11.5544	11.6152	11.7847	11.8536	-0.635162	1.2421e-07	483	hom	homoserine dehydrogenase
106.66_k1n_01278	12.4778	12.4234	12.3698	12.8388	12.7018	12.0797	12.362	12.3612	12.413	12.8424	12.7721	12.1596	12.3004	12.108	12.3069	12.7786	12.741	12.0279	12.7204	12.7127	12.6585	0.356602	0.0230076	1369	mecA	negative regulator of genetic competence family protein
106.66_k1n_01279	12.5816	12.5257	12.5899	12.727	12.7498	12.7842	12.9189	12.5249	12.989	13.0241	12.9018	13.2103	13.0839	12.5578	12.9669	12.8832	12.94	12.7029	12.8622	12.8927	12.6947	0.138011	0.338031	1370	NA	prephenate dehydratase
106.66_k1n_01280	10.66	10.5621	10.6007	10.2053	10.3396	11.0679	10.8913	10.7088	10.8481	10.3626	10.3901	11.2899	10.8847	11.0542	10.8379	10.4025	10.5112	10.8386	10.4242	10.3437	10.1809	-0.27767	0.181446	1371	NA	membrane protein
106.66_k1n_01281	10.1583	10.1034	10.1714	10.0632	10.1356	10.2238	10.288	10.0642	10.1746	9.91614	9.87512	10.3342	10.2158	10.2287	10.1974	10.0961	9.85545	9.90418	9.91261	9.99174	9.93419	-0.19631	0.0446549	1372	epsJ_1	glycosyl transferase 2 family protein
106.66_k1n_01282	10.4753	10.4708	10.3838	10.1065	10.1092	10.7056	10.5173	10.2821	10.5409	10.1585	10.2319	10.77	10.6636	10.6821	10.6183	10.2243	10.1559	10.3308	10.1756	10.0563	9.95375	-0.326438	0.030248	1373	pglJ	glycosyl transferases group 1 family protein
106.66_k1n_01283	11.3507	11.2351	11.5536	11.5398	11.2993	11.2153	11.6346	11.5984	11.5351	11.3523	11.369	11.2192	11.3771	11.1893	11.3007	11.3649	11.2124	10.7651	11.3343	11.308	11.3005	-0.194562	0.127364	1374	NA	licd family protein
106.66_k1n_01285	10.2584	10.4439	10.3637	10.1702	9.97225	10.3265	10.2482	10.2738	10.3213	9.69831	10.0331	10.287	10.0844	9.96327	10.1255	10.0153	9.91835	10.0984	10.2663	10.0973	10.1871	-0.183658	0.140514	1376	pheA	prephenate dehydratase
106.66_k1n_01286	9.68186	9.94198	9.76211	9.60601	9.44555	9.9246	9.77482	9.47991	9.66888	9.43204	9.51342	9.86791	9.51233	9.57499	9.60572	9.5184	9.39905	9.4534	9.81827	9.62497	9.69041	-0.0685975	0.640149	1377	aroK	shikimate kinase
106.66_k1n_01287	11.7056	11.8322	11.7947	11.4806	11.2984	11.624	11.5763	11.6772	11.6735	11.3006	11.4238	11.4658	11.4008	11.5282	11.5033	11.3143	11.2001	11.1925	11.3687	11.3988	11.6047	-0.323666	0.00127817	707	aroA	3-phosphoshikimate 1-carboxyvinyltransferase
106.66_k1n_01288	10.6171	10.4795	10.6754	10.4645	10.4019	10.6601	10.8781	10.9741	10.862	10.704	10.5952	10.8669	10.7172	10.275	10.729	10.704	10.788	10.543	10.4817	10.3517	10.3425	-0.159421	0.26451	1378	NA	3-phosphoshikimate 1-carboxyvinyltransferase
106.66_k1n_01289	10.514	10.5762	10.3918	10.0569	9.94646	10.6458	10.3067	10.4481	10.4665	10.0316	10.1866	10.464	10.3092	10.725	10.4845	10.365	10.2958	10.655	10.123	10.1747	10.4931	-0.220649	0.136444	1379	NA	prephenate dehydrogenase
106.66_k1n_01290	10.7111	10.8406	10.6608	10.2891	10.3116	10.8811	10.4899	10.6371	10.5541	10.2809	10.2827	10.7187	10.4374	10.9616	10.6835	10.5377	10.5087	10.7062	10.4238	10.2806	10.5383	-0.234807	0.0934374	1380	aroC	chorismate synthase
106.66_k1n_01291	10.3928	10.259	10.338	9.87037	9.63128	10.1371	10.0568	10.1238	10.1841	9.79971	9.49328	10.0101	9.89088	10.4687	10.1801	9.97518	9.6327	10.1544	9.64967	9.84876	9.97806	-0.478425	0.000495243	782	aroB	3-dehydroquinate synthase
106.66_k1n_01292	10.493	10.3788	10.6384	10.1094	9.9259	9.91467	10.7125	10.96	10.8254	9.95747	10.0735	9.98253	10.4262	10.5876	10.4815	10.147	9.92416	10.0042	9.96631	9.92761	10.0277	-0.84873	8.19704e-18	338	aroE	shikimate 5-dehydrogenase
106.66_k1n_01293	10.016	10.2698	10.1168	9.26352	9.33947	9.82011	10.1364	10.2772	10.1774	9.44367	9.48287	9.69492	10.2525	10.9531	10.218	9.22445	9.49656	9.79128	9.49202	9.28486	9.54899	-1.07223	1.55435e-11	237	aroD	3-dehydroquinate dehydratase
106.66_k1n_01294	12.0203	12.0445	12.0654	11.2579	11.3993	11.6428	12.0369	12.13	12.0665	11.284	11.3724	11.4838	11.8742	12.1189	11.9662	11.3007	11.4956	11.4052	11.3228	11.0847	10.9777	-0.916136	6.66426e-21	302	rlmI	methyltransferase
106.66_k1n_01296	7.43379	7.68752	7.49317	7.82534	7.6215	7.17461	7.33903	7.53656	7.33127	7.72658	7.82686	7.2725	7.25772	7.03556	7.31132	8.29248	7.99369	7.47671	7.86723	8.12441	7.83209	0.583106	0.00461995	541	ecsA_2	abc transporter family protein
106.66_k1n_01297	7.044	7.17233	7.15028	7.76314	7.92067	7.05635	6.9891	6.97412	7.04994	7.98697	7.83674	7.19062	6.86082	6.1437	6.95483	8.24326	8.09158	7.8814	8.05714	8.0959	8.30066	1.44353	1.35498e-09	131	amyS	alpha-amylase
106.66_k1n_01298	11.0604	11.1822	11.1506	11.2387	11.1254	11.1739	10.9877	11.0898	11.1347	10.9686	11.087	11.0248	10.7136	10.4572	10.8579	10.9347	11.064	11.1179	10.9787	11.0273	11.1791	0.134597	0.300381	1381	alaS	alanyl-trna synthetase
106.66_k1n_01299	9.83938	9.59201	9.82113	9.96927	9.90654	10.2717	9.65191	9.55202	9.8342	9.5312	9.66232	10.0127	9.87629	8.99644	9.87383	9.50195	9.38569	9.74663	9.54789	9.72473	9.69814	0.107478	0.605569	1382	NA	udp-n-acetylenolpyruvoylglucosamine reductase
106.66_k1n_01300	9.57339	9.55631	9.45292	9.36973	9.42876	9.63703	9.66562	9.81895	9.74153	9.59286	9.74717	9.68282	9.25452	9.27305	9.18698	9.45473	9.44613	9.86586	9.47201	9.56977	9.72411	0.100086	0.515057	1383	potD_2	bacterial extracellular solute-binding family protein
106.66_k1n_01301	8.22077	8.34338	8.26738	8.00534	8.23112	8.26	8.27205	8.35191	8.22632	7.99195	8.31843	8.27444	7.46236	7.7299	7.74673	7.89405	8.03562	8.46112	8.33407	7.89633	8.52451	0.143251	0.511699	1384	ydcV	binding--dependent transport system inner membrane component family protein
106.66_k1n_01302	7.5979	7.71766	7.64231	7.37913	7.56159	7.67222	7.4482	7.55395	7.57134	7.44611	7.69261	7.56959	6.9709	6.85152	6.76043	7.34816	7.59325	7.52593	7.413	7.60218	7.6884	0.228267	0.300026	1385	potB	binding--dependent transport system inner membrane component family protein
106.66_k1n_01303	9.72318	9.86171	9.74805	9.64308	9.54997	9.64728	9.56174	9.66841	9.69483	9.49509	9.58814	9.59635	8.96313	9.20935	9.22189	9.24138	9.25793	9.74315	9.6534	9.81592	10.1034	0.111535	0.589602	1386	potA	abc transporter family protein
106.66_k1n_01304	10.4241	10.2515	10.4213	10.4391	10.3415	9.91784	10.2243	10.3463	10.4889	10.2818	10.2751	9.88906	9.92118	9.61093	9.99525	9.95939	10.0177	10.09	10.1132	10.3736	10.2204	-0.0604406	0.759069	1387	murB	udp-n-acetylenolpyruvoylglucosamine reductase
106.66_k1n_01306	10.7925	10.8489	10.8136	10.6482	10.587	10.4175	10.7646	10.7083	10.7119	10.5461	10.5648	10.2397	10.5176	10.6472	10.5609	10.6335	10.4227	10.0408	10.6009	10.6371	10.5863	-0.282398	0.0131062	1388	aldC	alpha-acetolactate decarboxylase
106.66_k1n_01307	8.20726	8.40182	8.39617	8.74501	8.60899	7.74625	7.98884	8.28348	8.31342	8.57836	8.70469	8.00222	7.87146	7.99432	8.05814	8.86813	8.75058	8.65249	8.96158	8.81484	8.83697	0.659432	0.00109141	462	yjiR	bacterial regulatory gntr family protein
106.66_k1n_01308	10.5929	10.6051	10.8318	11.6119	11.5645	12.0109	9.89331	10.2941	10.2128	11.5829	11.513	11.8417	10.2315	9.2511	10.2246	11.4909	11.4793	11.9218	11.9263	11.7236	11.7986	1.89487	5.96946e-21	49	glnH_2	bacterial extracellular solute-binding 3 family protein
106.66_k1n_01309	11.8711	11.9526	11.8527	11.7729	11.6666	12.0885	11.9335	11.9853	11.9891	11.8182	11.8509	12.1565	12.0345	12.3529	12.0001	11.8344	11.5845	11.7644	11.8327	11.9693	11.9798	-0.1798	0.132631	1389	NA	phosphate transport system regulatory protein
106.66_k1n_01310	10.6413	10.6571	10.678	10.1793	10.0726	10.508	10.572	10.7471	10.6864	10.1334	10.2511	10.5272	10.3551	10.784	10.4083	9.88996	10.0876	10.424	10.339	10.2522	10.1824	-0.492987	3.30053e-05	617	pstB3_1	phosphate abc atp-binding protein
106.66_k1n_01311	9.71993	9.94387	9.85875	9.62197	9.56886	9.6296	9.91352	9.98628	9.75939	9.47789	9.77111	9.55884	9.29407	10.0368	9.46947	9.79222	9.47002	9.79194	9.68188	9.84347	10.121	-0.126013	0.448284	1390	pstB3_2	phosphate abc atp-binding protein
106.66_k1n_01312	10.1923	10.2227	10.1593	9.78582	9.85693	10.0791	10.005	10.0779	10.0608	9.82588	10.1299	9.99582	9.88815	10.3689	10.0109	9.94133	10.0975	10.3978	10.0634	10.206	10.1008	-0.0867184	0.516552	1391	pstA_1	phosphate abc permease protein
106.66_k1n_01313	10.6229	10.7551	10.6904	10.3782	10.4072	10.469	10.3011	10.6107	10.517	10.3556	10.4615	10.3918	10.3657	10.7609	10.4933	10.3181	10.4562	10.6443	10.415	10.3913	10.5178	-0.188966	0.0518316	1392	pstC_1	phosphate abc permease protein
106.66_k1n_01314	10.6946	10.7235	10.7471	10.5203	10.4868	11.0107	10.4614	10.6644	10.6403	10.435	10.5559	10.8827	10.6732	11.1024	10.7238	10.6815	10.6077	10.834	10.6776	10.7385	10.8706	-0.0258192	0.874242	1393	pstS1	phosphate binding family protein
106.66_k1n_01316	9.906	9.95388	10.0485	9.86119	9.77947	10.1534	10.0646	10.2415	10.2731	9.9862	10.0033	10.1867	10.2961	10.2165	10.2408	9.59182	9.49701	9.68657	9.78507	9.57505	9.79005	-0.402062	0.00328435	675	rsmF	nol1 nop2 sun family protein
106.66_k1n_01317	9.87557	9.97966	9.92121	9.66362	9.96271	10.2064	10.031	10.2348	10.115	9.90287	10.0622	10.4275	10.205	10.1901	10.0993	9.40961	9.84798	9.82279	10.0859	9.64621	9.36227	-0.228827	0.208309	1394	suhB	inositol monophosphatase family protein
106.66_k1n_01319	13.0838	13.0896	13.1751	13.3967	13.6477	13.3204	13.2989	13.5677	13.3845	13.8709	13.5714	13.5277	13.4418	13.1028	13.1933	13.2516	13.485	12.7898	13.5177	13.2762	13.0995	0.204666	0.224256	1396	spxA_3	regulatory protein spx
106.66_k1n_01321	9.88759	9.88709	9.83392	9.31947	9.2887	9.31106	9.65532	9.78042	9.8501	9.11961	9.46007	9.13683	9.59591	10.0584	9.86834	9.44446	9.49851	9.6813	9.39702	9.46353	9.7103	-0.572153	1.02336e-06	548	yutF	haloacid dehalogenase-like family
106.66_k1n_01322	9.14824	9.06993	9.05784	8.7857	8.40055	8.67045	9.01552	9.06171	9.04286	8.63374	8.59594	8.63216	8.8683	9.87335	9.0838	8.8342	8.71889	8.98626	8.616	8.69514	8.95411	-0.631635	0.000131693	489	NA	acyl-acp thioesterase family protein
106.66_k1n_01323	10.6297	10.6734	10.5308	10.1878	10.429	10.3415	10.4708	10.429	10.5382	10.3201	10.3926	10.166	10.4921	11.1591	10.6414	10.3524	10.4287	10.3007	10.4171	10.1429	10.1824	-0.444334	0.000200359	646	hemN	radical sam superfamily protein
106.66_k1n_01324	11.7061	11.5288	11.6102	11.4736	11.5151	11.6242	11.6996	11.7901	11.7503	11.5777	11.5263	11.6018	11.9744	11.5655	11.9796	11.5482	11.6123	11.371	11.5472	11.502	11.2344	-0.305808	0.00171268	716	NA	prolipoprotein diacylglyceryl transferase
106.66_k1n_01326	10.2021	10.2789	10.171	9.7324	9.84819	10.5222	10.1535	10.092	10.145	9.61543	9.83435	10.3759	10.203	10.6555	10.323	9.6692	9.85836	10.2557	9.94484	9.60697	9.63186	-0.412159	0.0259261	1398	lgt	prolipoprotein diacylglyceryl transferase
106.66_k1n_01327	11.5816	11.6928	11.7327	11.7128	11.6099	11.0298	11.588	11.6047	11.562	11.4462	11.4299	10.9778	11.1899	11.5214	11.3419	11.5801	11.4674	10.9489	11.5947	11.7135	11.6022	-0.122604	0.491764	1399	hprK	hpr kinase phosphatase
106.66_k1n_01331	8.50392	8.76019	8.74877	10.2635	10.337	9.5965	8.73087	9.13058	8.9179	10.292	10.3172	9.80023	8.62137	8.40247	8.69023	10.0307	10.2657	9.8766	10.0621	10.1215	9.8074	1.85211	1.37128e-34	58	nagB	glucosamine-6-phosphate deaminase
106.66_k1n_01332	9.05204	9.01432	9.05428	9.1994	9.34938	8.61424	8.97607	9.1778	9.09368	9.40126	9.43266	8.65668	8.62423	8.57563	8.7905	9.53712	9.40912	9.04701	9.31966	9.3923	9.30237	0.420877	0.020844	1400	queA	s-adenosylmethionine:trna ribosyltransferase-isomerase
106.66_k1n_01333	8.45255	8.4712	8.48269	8.92814	8.67844	8.68035	8.91135	8.8985	8.7868	8.82274	9.09201	8.87211	8.75039	5.96256	8.65988	8.85179	8.83301	9.00491	9.21218	9.11024	9.08566	0.51712	0.157758	1401	lytA_6	choline binding protein
106.66_k1n_01335	8.28018	8.28775	8.25034	8.11497	8.14657	8.50946	8.57997	8.54379	8.53872	8.33427	8.2848	8.73471	8.54997	9.38662	8.44686	8.30614	8.28683	8.83213	8.55829	8.2527	8.17689	-0.267292	0.240795	1402	ydaF_3	acetyltransferase family protein
106.66_k1n_01336	9.24547	9.43362	9.26895	9.39692	9.33382	9.36075	9.48537	9.68493	9.55942	9.47167	9.45255	9.43351	9.45951	10.363	9.58224	9.43812	9.52013	9.81454	9.55735	9.32035	9.60272	-0.178153	0.356601	1403	nadE	nh -dependent nad(+) synthetase
106.66_k1n_01337	10.7599	10.6933	10.6548	10.6803	10.5083	10.4839	10.9407	10.8944	10.8616	11.0928	10.7696	10.6172	10.8584	11.6565	10.8554	11.009	10.6693	10.9281	10.7615	10.8411	10.9419	-0.212381	0.242497	1404	pncB2	nicotinate phosphoribosyltransferase
106.66_k1n_01338	6.00144	6.1956	5.84794	5.82337	6.0105	6.2202	6.0765	5.90676	5.91302	5.74548	6.20966	6.24719	6.17857	7.21004	6.26913	6.08381	5.78914	6.33856	6.23063	6.05367	5.943	-0.331707	0.310782	1405	NA	membrane protein
106.66_k1n_01341	7.9394	7.71596	7.88767	7.92772	8.19313	8.99904	7.88805	7.86807	7.90744	7.79585	7.92721	9.08994	9.06585	9.4138	8.78777	7.80403	8.12995	8.72357	8.043	7.86505	7.77917	-0.21905	0.612574	1407	yxlF_2	abc transporter family protein
106.66_k1n_01342	8.24328	8.37308	8.16413	8.46663	8.49741	8.87488	8.04419	8.14265	8.28687	8.16876	8.53778	8.84219	7.96399	8.27148	7.98016	8.22432	8.35	8.45161	8.08846	8.32375	8.61341	0.454387	0.00330299	639	NA	peptidase u32 family protein
106.66_k1n_01343	12.5683	12.6095	12.5932	11.7617	11.6266	12.6413	12.3425	12.5746	12.5652	11.557	11.4712	12.6114	12.4689	12.351	12.4272	11.5929	11.6227	12.1047	11.4449	11.651	11.9148	-0.787169	0.000231529	373	yhbU_2	peptidase u32 family protein
106.66_k1n_01346	9.99076	10.0661	9.83949	9.46608	9.9618	10.7699	10.3553	9.62645	10.1014	9.94	9.84192	11.0468	11.2782	10.7267	10.9147	9.36013	10.0907	10.0592	10.0348	9.27735	8.98895	-0.52349	0.163312	1408	yhdJ	d12 class n6 adenine-specific dna methyltransferase family protein
106.66_k1n_01347	10.0498	10.0422	10.1915	10.5903	10.7128	10.5586	10.2782	9.46008	10.2327	10.7111	10.4619	10.7844	10.4056	9.65957	10.3849	10.2503	10.46	9.89834	10.5757	10.4483	10.4013	0.532075	0.00301094	776	soxS	bacterial regulatory helix-turn-helix family protein
106.66_k1n_01348	5.72589	5.70933	5.69517	6.07844	6.29921	6.46649	5.5434	5.27548	5.39827	6.07579	5.64688	6.41804	6.05758	5.63228	5.79535	6.09767	5.76635	6.23677	6.27388	5.97403	5.20505	0.82798	0.00254178	355	irtA	abc transporter family protein
106.66_k1n_01349	5.29856	5.66408	5.51911	5.77799	5.76573	6.15873	5.26652	5.19343	5.18892	5.89092	5.73129	5.90802	5.6765	5.15087	5.72243	5.55791	5.53365	6.04564	5.95492	5.97845	5.06558	0.796358	0.00254079	368	NA	abc transporter family protein
106.66_k1n_01350	4.43304	4.2775	4.22829	4.358	4.67545	4.32543	4.46789	4.08505	4.13066	4.72236	4.04592	4.20869	4.37523	4.00634	4.63703	4.30414	4.62905	4.58413	4.57173	4.20392	4.25488	0.341221	0.366614	1409	NA	integral membrane tigr02185 family protein
106.66_k1n_01352	6.19746	5.75253	6.10542	5.51159	5.74391	5.71788	6.31171	5.98939	6.09317	5.98195	5.80696	6.1856	6.14384	6.80201	5.83826	5.96288	6.06321	5.95932	5.7989	5.68097	5.66422	-0.58924	0.0227144	1411	ykoD_3	abc atp-binding protein
106.66_k1n_01356	4.31672	4.31666	4.44083	4.74178	4.34829	4.25184	4.06575	4.21366	4.13932	4.51587	4.79465	4.4937	4.29335	4.25246	4.3083	4.60354	4.62818	4.66565	4.46652	4.53857	4.78782	0.878858	0.000904439	320	NA	transposase
106.66_k1n_01358	13.4384	13.3061	13.3382	13.087	13.0228	13.4277	13.0635	13.0924	13.1986	13.0096	12.9101	13.3533	13.2485	13.0312	13.3076	12.9081	12.9133	12.8752	12.9446	12.9366	12.9557	-0.252151	0.0351195	1412	guaA	gmp synthase
106.66_k1n_01359	10.3646	10.3613	10.5165	10.1224	10.1878	9.91984	10.5969	10.8093	10.5953	10.2296	10.1878	9.99288	10.3586	10.1618	10.1829	9.98825	10.184	9.57245	10.1926	9.77625	10.0251	-0.555815	5.53659e-05	564	yvoA	transcriptional family
106.66_k1n_01360	8.72748	9.02464	8.94684	9.50412	9.21503	8.96605	8.88673	8.97246	8.90709	9.31232	9.52833	8.98952	8.69032	9.72027	8.71025	9.18176	9.30392	9.00225	9.30431	9.32382	9.34556	0.361932	0.0523263	1413	yicL_1	membrane protein
106.66_k1n_01361	8.3296	8.60732	8.41317	8.64752	8.64971	8.91047	8.37365	8.46419	8.44414	8.67631	8.80648	8.91778	8.60046	9.73867	8.5782	8.53243	8.91723	8.93494	9.02308	8.70472	8.48357	0.0983258	0.729065	1414	NA	beta-lactamase family protein
106.66_k1n_01363	7.70363	7.80051	7.84882	7.5013	7.49986	7.84161	7.95554	7.98318	7.81297	7.64603	7.81303	8.01614	8.28502	8.70813	8.11134	7.81733	7.59655	7.88673	7.42102	7.02994	7.65545	-0.571704	0.00760738	549	NA	platelet activating factor
106.66_k1n_01364	8.50467	8.43704	8.50325	8.13639	8.17594	8.21971	8.39181	8.55349	8.53325	8.45664	8.05782	8.33528	8.60034	9.45482	8.66221	8.09732	8.41148	8.25492	8.39011	8.34308	8.37306	-0.565258	0.00159946	558	ybiV	cof-like hydrolase family protein
106.66_k1n_01366	12.0451	11.8188	12.084	12.5073	11.9846	11.3275	12.17	12.0303	12.0577	12.2077	11.9848	11.5681	11.9662	12.4089	11.9286	12.4012	11.9734	11.5936	11.8423	12.2858	12.3955	-0.0127795	0.962691	1416	def_2	peptide deformylase
106.66_k1n_01367	10.7191	10.7488	10.664	10.7135	10.4295	9.87147	10.8279	10.6886	10.7392	10.5792	10.3113	10.0723	10.7167	10.5985	10.6682	10.7105	10.5486	10.2373	10.4427	10.6421	10.6858	-0.336076	0.0188977	1417	NA	rna 2 -o ribose methyltransferase substrate binding family protein
106.66_k1n_01368	10.9928	11.0827	10.9257	11.8547	11.5217	10.8185	10.8881	10.749	10.7142	11.7709	11.5106	10.8014	10.6369	10.7945	10.6256	11.4244	11.2744	10.6622	11.4401	11.7356	11.7127	0.809648	4.30615e-05	362	trxB	thioredoxin-disulfide reductase
106.66_k1n_01370	9.65846	9.52166	9.72612	9.70865	9.58306	9.7422	9.76133	10.007	9.84784	9.76471	9.84028	9.84056	9.73558	9.61681	9.72064	9.69479	9.78996	9.57061	9.81792	9.72424	9.60511	-0.0174327	0.884199	1418	tcyC_2	abc transporter family protein
106.66_k1n_01371	9.33743	9.48192	9.40299	9.28249	9.29915	9.5234	9.46119	9.49099	9.43255	9.33831	9.19652	9.58813	9.43639	9.43757	9.43778	9.3118	9.39054	9.41591	9.17319	9.27962	9.47216	-0.0876261	0.335154	1419	yxeN	amino abc permease 3-tm his glu gln arg opine family domain protein
106.66_k1n_01372	8.00818	8.12904	7.93227	8.24493	8.29891	8.6086	8.05775	7.77943	7.83941	8.30487	8.21745	8.48824	7.89123	8.3494	8.19989	7.86153	8.15591	8.0883	8.29601	8.34761	8.08022	0.348228	0.0191574	1420	mgsR	arsenate reductase
106.66_k1n_01373	7.4027	7.47728	7.39103	7.94208	7.57124	8.07387	7.27073	7.47396	7.41398	7.91069	7.63365	7.9628	7.50527	7.79327	7.58129	7.55152	7.91598	7.58938	7.34025	7.72208	7.60991	0.417282	0.00647242	662	ogt	methylated-dna-
106.66_k1n_01374	9.00346	9.2783	9.30493	9.62885	9.34977	9.34029	9.06147	9.01315	8.94733	9.27187	9.19413	9.15375	8.97706	9.4975	8.98815	8.96085	8.92243	8.61325	9.07081	9.35822	9.28145	0.0975031	0.612574	1421	NA	gnat family
106.66_k1n_01375	7.09835	7.46766	7.44206	7.34945	7.72173	6.84006	7.14574	7.50289	7.14795	7.38899	7.27939	6.98645	7.36436	7.00243	7.52229	7.36603	7.8009	7.35041	7.624	7.74451	7.73795	0.218006	0.335346	1422	NA	bs_ykrk family protein
106.66_k1n_01376	8.64954	8.88773	8.84589	9.47768	9.57042	8.60574	8.56176	9.12978	8.85061	9.45626	9.68764	8.74939	9.02379	8.52659	9.09936	9.45303	9.57982	9.21117	9.8537	9.7478	9.72229	0.852319	3.64046e-05	335	NA	channel hemolysin iii family protein
106.66_k1n_01377	9.25908	9.05211	8.91761	9.20925	9.10556	8.6364	8.98611	8.91601	8.82213	9.15667	9.00669	8.51444	8.83215	9.30748	8.94988	9.72665	9.36423	9.47151	9.15843	9.13286	9.24934	0.228758	0.254586	1423	pdxT	pyridoxal 5 -phosphate glutaminase subunit pdx2
106.66_k1n_01378	9.5558	9.47008	9.3626	9.20162	9.05814	9.13617	9.2505	9.31468	9.18096	9.07716	9.22968	8.96633	9.29531	9.94242	9.17617	9.4355	9.39109	9.75457	9.17154	8.95906	9.26427	-0.243248	0.17236	1424	pdxS	pyridoxine biosynthesis protein
106.66_k1n_01379	13.7425	13.701	13.7394	13.3571	13.3277	13.4661	13.7749	13.8374	13.7622	13.3047	13.2214	13.5033	13.5396	13.2321	13.481	13.1399	13.1648	13.3729	13.1835	13.2974	13.2749	-0.469882	5.1689e-06	626	NA	nadh oxidase
106.66_k1n_01380	8.76744	8.68463	8.782	9.19878	9.45509	8.82658	8.87237	9.01225	8.97643	10.0241	9.56614	8.99171	8.97531	8.60927	8.95204	9.62468	9.43576	9.75253	9.45587	9.32775	9.33624	0.83182	1.64915e-06	352	apbE	apbe family protein
106.66_k1n_01381	7.44703	7.38497	7.33954	8.17521	8.35616	7.50965	7.42498	7.35085	7.34618	8.42288	8.32002	7.68971	7.65485	7.11985	7.30646	8.14605	7.96043	8.44376	8.06236	8.46854	8.46654	1.20754	1.19547e-11	188	azr_1	nadph-dependent fmn reductase family protein
106.66_k1n_01382	10.1909	10.0875	10.2442	11.2206	11.0591	10.0328	10.2124	10.5839	10.5242	10.929	11.0815	10.3654	10.219	9.75619	10.2312	11.042	10.6291	11.0092	11.2456	11.2816	11.3702	1.00308	8.13117e-07	260	azr_2	nadph-dependent fmn reductase family protein
106.66_k1n_01383	9.6067	9.56096	9.84075	9.53252	9.00178	9.3141	9.98057	9.9968	9.90365	9.24731	9.20347	9.34938	9.50232	9.42046	9.3697	9.35578	9.39593	9.23295	9.18909	9.40014	9.42536	-0.548514	4.24831e-05	567	NA	pf05979 family protein
106.66_k1n_01384	11.3261	11.3962	11.3393	11.1259	10.9969	11.4883	11.3227	11.3201	11.2513	10.9248	10.9889	11.3289	11.2595	10.8621	11.2666	10.9305	11.0327	11.1264	11.0743	11.2288	11.1971	-0.180538	0.139758	1425	glyS	glycyl-trna beta subunit
106.66_k1n_01385	9.86102	9.94068	9.85947	9.71396	9.7495	10.1285	9.7935	9.8	9.75074	9.59521	9.69507	9.83819	9.74249	9.44515	9.77398	9.38604	9.49708	9.60876	9.81997	9.74613	9.9412	-0.0472698	0.76117	1426	glyQ	glycine--trna alpha subunit
106.66_k1n_01386	9.82835	9.67899	9.81088	9.22927	9.58052	10.037	9.73816	9.81296	9.76297	9.50943	9.32154	9.88059	9.91228	9.41158	9.8872	9.02449	9.5812	9.40405	9.37982	9.07973	8.7936	-0.425382	0.0296634	1427	NA	elongation factor tu
106.66_k1n_01387	10.4744	10.5288	10.4111	10.4033	10.6586	10.8696	10.4668	10.5455	10.4464	10.6432	10.6964	11.0357	10.7447	10.8191	10.6119	10.3229	10.4993	10.5077	10.7753	10.5366	10.4637	0.093291	0.521364	1428	yvgN	aldo keto reductase family protein
106.66_k1n_01388	13.6759	13.5786	13.7195	13.6784	13.485	13.3727	14.0365	14.0371	13.9486	13.6063	13.496	13.6419	14.122	14.3121	14.066	13.4339	13.3796	13.1218	13.4034	13.3716	13.3148	-0.680597	7.61873e-08	444	pgdA	peptidoglycan c deacetylase
106.66_k1n_01389	3.98856	3.39997	3.38114	3.67294	3.66271	3.49086	3.47204	3.00702	3.63975	3.67088	3.4041	3.6565	3.82777	9.68431	3.91115	3.66422	3.55978	4.21827	3.11104	3.53087	3.60058	-0.0922496	0.860703	1429	NA	ribose-phosphate pyrophosphokinase
106.66_k1n_01390	9.6163	9.68147	9.89913	9.18863	9.53023	8.91299	9.73729	9.89295	9.60756	9.37688	9.29008	8.79558	9.27305	9.52414	9.3318	9.24589	9.38142	8.93694	9.45973	9.3801	9.27372	-0.536618	0.000592598	581	ycjS	gfo idh family
106.66_k1n_01391	9.75488	9.79011	9.74323	9.72709	9.8234	9.29647	9.81354	9.75586	9.67451	9.86618	9.78848	9.20447	9.59596	10.3379	9.63583	9.81343	9.72608	9.71341	9.59658	9.62006	9.69787	-0.192906	0.232696	1430	cshA_1	dead deah box helicase family protein
106.66_k1n_01392	5.00794	4.82657	4.91505	5.46979	4.99916	4.93379	4.79014	4.62552	4.42736	5.09219	5.36364	4.7482	4.69744	5.13865	4.59394	5.34125	5.10211	4.86196	5.5838	5.16998	4.83086	0.815205	0.00979241	754	NA	glycyl-trna synthetase subunit alpha
106.66_k1n_01395	8.14098	8.67091	8.3593	10.188	10.5436	9.11599	8.54089	8.6582	8.39219	10.6031	10.6526	9.53848	8.49842	10.1761	8.37594	10.2555	10.4732	9.84425	10.0424	10.295	10.1154	1.86961	2.39044e-08	52	nadC	nicotinate-nucleotide diphosphorylase
106.66_k1n_01398	10.6679	10.5384	10.6846	9.90544	10.399	10.6851	10.8822	10.7596	10.9615	10.2678	10.318	10.8318	11.2288	11.0179	11.0493	10.0106	10.4987	10.1497	10.221	9.44629	9.1535	-0.86038	0.000318915	330	gmuR	hth-type transcriptional regulator gmur
106.66_k1n_01399	9.34295	9.34232	9.45958	10.4948	10.732	10.1263	9.2837	9.51289	9.30905	10.543	10.6815	10.3488	9.57285	8.06863	9.46346	10.3248	10.2884	9.60368	10.8645	10.7154	10.6603	1.58577	3.186e-12	103	gmuD_2	6-phospho-beta-glucosidase gmud
106.66_k1n_01400	8.1722	8.3798	8.3184	9.54737	9.70855	9.11818	8.29942	8.14301	8.17026	9.51136	9.6127	9.3443	8.57715	7.51514	8.47685	9.48033	9.32139	8.66657	9.85506	9.79115	9.79418	1.75385	1.15196e-18	66	licC_3	pts lactose cellobiose iic component family protein
106.66_k1n_01401	6.14827	6.1856	6.10541	7.31155	7.55594	6.65977	6.00909	6.13035	5.91046	7.15111	7.27028	6.72396	6.23746	5.37373	6.12038	7.13476	7.0067	6.28525	7.42641	7.51098	7.56577	1.86402	3.91381e-13	53	licB_2	pts lactose cellobiose specific iib subunit
106.66_k1n_01402	7.97681	8.32626	8.15337	9.64874	10.0182	8.77195	8.23717	8.53736	8.07593	9.79178	10.0646	9.22938	8.35958	7.33003	8.15792	9.62165	9.86181	8.62336	10.0746	9.9296	9.6229	2.10702	2.60342e-17	33	gmuA	oligo-beta-mannoside-specific phosphotransferase enzyme iia component
106.66_k1n_01403	10.7836	10.9828	10.7156	11.7045	11.6532	11.7113	10.6534	10.7935	10.6954	12.1224	11.8241	12.0787	11.0861	12.2303	10.9784	13.0284	12.3317	13.5894	12.1424	12.4518	12.4174	1.72301	3.12895e-07	71	adhE	aldehyde-alcohol dehydrogenase 2
106.66_k1n_01405	10.3702	10.301	10.4413	9.71525	10.1865	10.6197	10.332	10.3975	10.3973	9.91707	10.1339	10.6225	10.6004	10.4844	10.5894	9.87761	10.2807	10.1718	10.4455	9.82249	9.79745	-0.354504	0.0413954	1432	yfkJ	low molecular weight phosphotyrosine phosphatase family protein
106.66_k1n_01407	13.088	13.1773	13.1593	12.3866	12.3445	13.0361	13.0152	13.1554	12.9466	12.3475	12.503	12.8219	12.8252	13.1798	12.8651	12.4434	12.3587	12.502	12.5851	12.5795	12.7626	-0.632243	7.14385e-07	487	tkt_1	transketolase
106.66_k1n_01408	5.3729	5.29677	5.27198	5.54766	5.01452	5.02607	5.30994	5.53903	5.38009	5.27994	4.93371	5.03091	5.17597	4.99602	5.20644	5.3247	5.20077	5.07851	5.27278	5.16825	5.35625	-0.269142	0.270158	1434	ulaG	l-ascorbate-6-phosphate lactonase ulag
106.66_k1n_01409	5.79613	5.68994	5.85011	5.82483	6.24738	6.27329	5.88426	5.58407	5.80646	6.25794	5.77118	6.54866	6.15798	5.58846	6.11299	6.13915	6.22804	6.36782	5.59385	5.77588	5.66818	0.519208	0.0534047	1435	licR_2	prd domain protein
106.66_k1n_01414	2.44844	2.51349	2.32303	2.58739	2.64802	2.3538	2.65566	2.42063	2.22556	2.44139	2.44558	2.46716	2.45472	2.39231	2.4848	2.5382	2.28826	2.48552	2.46138	2.57608	2.29279	0.192713	0.783103	1436	ulaB	ascorbate-specific phosphotransferase enzyme iib component
106.66_k1n_01416	2.97022	3.3615	3.01878	4.00872	3.26524	3.27562	2.9714	2.93807	2.94822	4.12233	3.68552	3.27126	3.21978	2.96633	3.0351	3.52853	3.45482	3.61093	3.73012	3.2462	3.65529	2.51923	1.15081e-06	20	bglA_2	6-phospho-beta-glucosidase
106.66_k1n_01417	10.4961	10.4096	10.4086	10.5064	10.3751	9.9206	10.0462	10.2746	10.0302	10.3678	10.5	9.81803	9.81237	10.1677	9.96016	10.457	10.1861	9.77691	10.5358	10.6846	10.782	0.223688	0.279027	1437	gmuF	mannose-6-phosphate class i
106.66_k1n_01418	6.79533	7.12054	6.6795	7.41618	7.69234	7.10521	6.56982	6.50541	6.59434	7.42572	7.47567	6.9821	6.33331	7.86521	6.65672	7.51963	7.06053	7.25359	7.47581	7.64971	7.86806	0.840008	0.00360916	346	NA	sodium:neurotransmitter symporter family protein
106.66_k1n_01419	6.75085	6.89745	6.53746	7.24412	7.22812	6.59376	6.4564	6.58059	6.42299	7.25424	6.95785	6.57331	6.30395	4.62161	6.62172	7.40265	7.21985	6.95118	7.32897	7.14723	7.53738	1.07653	0.00794214	748	mta	family transcriptional regulator
106.66_k1n_01420	10.3908	10.2063	10.4735	11.0443	11.0277	10.0916	10.7322	10.6098	10.4895	11.121	11.0718	10.311	10.3545	6.60824	10.4881	10.7872	10.7876	9.92539	11.0469	11.1161	10.7382	0.622601	0.216212	1438	mutX_3	nudix family
106.66_k1n_01421	10.398	10.2721	10.2806	9.73234	9.79498	9.84261	10.2503	10.3713	10.2495	10.0317	9.9177	9.81001	10.1519	10.3253	10.1531	9.40573	9.85422	9.66474	9.82939	9.6662	9.84593	-0.652903	5.27957e-14	468	NA	hi0933 family protein
106.66_k1n_01422	11.6096	11.7599	11.6496	13.2042	13.1515	12.1722	11.5784	11.7073	11.6612	13.4721	13.3688	12.8823	11.8068	11.6345	11.7838	12.9923	12.9233	12.9096	13.2327	12.8692	13.128	1.83949	9.49249e-35	61	NA	family domain protein
106.66_k1n_01423	8.76212	8.81676	8.73136	8.52687	8.75905	8.69553	8.79368	8.90432	8.88892	8.907	8.75712	8.80394	9.05024	9.323	8.85934	8.39116	8.61203	8.45542	8.55953	8.99983	8.76916	-0.309591	0.0269015	1439	mtrR	bacterial regulatory tetr family protein
106.66_k1n_01424	8.44501	8.60093	8.66721	7.89518	7.42198	8.20539	8.65904	8.77723	8.58538	7.92571	8.06711	8.22593	8.32988	9.48272	8.38488	7.93565	7.90229	7.78457	7.96187	7.93684	8.29795	-1.03727	2.92803e-07	251	ribD_2	cytidine and deoxycytidylate deaminase zinc-binding region family protein
106.66_k1n_01425	13.0106	13.1416	13.1476	12.6394	12.5047	12.9495	13.2354	13.2125	13.2324	12.4687	12.5182	13.0387	13.3445	13.3401	13.2419	12.477	12.5188	12.5083	12.3647	12.3761	12.3259	-0.843754	8.63623e-12	344	upp	uracil phosphoribosyltransferase
106.66_k1n_01426	13.0665	13.0075	13.1339	12.9517	12.8331	12.6709	13.2472	13.3223	13.2439	12.9756	12.9129	12.8381	13.2217	12.8902	13.2251	13.1443	13.0307	12.7006	12.9075	12.9532	12.9618	-0.325936	0.000598227	706	clpP	atp-dependent clp protease proteolytic subunit
106.66_k1n_01427	11.4668	11.3634	11.2904	12.1156	12.1467	11.7392	11.5687	11.4538	11.2886	12.2859	12.0623	11.877	11.7158	11.6861	11.6542	12	11.9403	11.0394	12.1393	12.1036	11.9501	0.633932	9.31917e-05	485	NA	pf09902 family protein
106.66_k1n_01428	11.8347	11.818	11.9448	11.684	11.5959	11.6044	12.033	12.1695	12.1279	11.5449	11.4807	11.6888	11.8952	11.2087	11.8508	11.8629	11.6363	11.9905	11.3893	11.3664	11.4935	-0.369683	0.0146651	1440	braC	receptor ligand binding region family protein
106.66_k1n_01429	8.94469	8.95683	8.83975	8.71045	8.7667	9.26364	8.56617	8.6608	8.51365	8.44449	8.87095	9.11828	8.66217	8.72301	8.49482	8.65923	8.84278	9.50406	8.88789	8.82151	8.66378	0.286824	0.127789	1441	livH_1	branched-chain amino acid transport system permease component family protein
106.66_k1n_01430	8.88813	9.02266	9.03631	8.9102	8.95175	9.28099	8.66556	8.61794	8.79766	8.77853	8.92236	9.16168	8.66568	8.81308	8.74002	9.01257	9.29218	9.71552	9.08708	8.79076	9.06513	0.420637	0.00975851	660	livH_2	branched-chain amino acid transport system permease component family protein
106.66_k1n_01431	8.56665	8.7128	8.66265	8.69315	8.57652	9.12282	8.19011	8.4262	8.4364	8.88747	8.77211	8.89253	8.32043	8.68238	8.51587	9.01665	9.13332	9.40367	8.72081	8.94593	9.01686	0.623856	2.4101e-05	495	lptB	abc transporter family protein
106.66_k1n_01432	10.4085	10.4148	10.3249	10.4599	10.5532	10.8541	10.119	10.2732	10.2682	10.4002	10.6361	10.852	10.5094	10.1495	10.4707	10.6499	10.7359	11.2307	10.5142	10.3751	10.3554	0.447375	0.00252763	643	livF	abc transporter family protein
106.66_k1n_01433	8.37551	8.44577	8.55989	9.07117	9.11994	8.59648	8.63222	8.50867	8.43661	8.91613	9.17473	8.64398	8.28132	8.97348	8.22966	9.11368	8.89627	8.74331	8.94433	9.36838	8.82318	0.637081	7.66906e-05	768	NA	cbs domain pair family protein
106.66_k1n_01434	12.7423	12.4223	12.5129	12.3072	12.3314	12.3098	12.6082	12.5669	12.6517	12.3123	12.2812	12.2146	12.4236	12.4422	12.499	12.0876	12.1312	12.0258	12.1135	12.1071	12.0133	-0.469719	1.1425e-08	628	prfB	peptide chain release factor 2
106.66_k1n_01435	10.6301	10.6769	10.5997	10.3062	10.2217	10.8132	10.6894	10.683	10.6414	10.2709	10.3324	10.765	10.6954	11.0311	10.615	10.1366	10.0914	10.5245	10.2704	10.4165	10.2081	-0.420849	0.00246598	792	ftsE	cell division atp-binding protein
106.66_k1n_01436	12.7101	12.6552	12.7601	13.0798	13.0788	12.4611	12.9637	12.8836	12.9518	13.1922	13.0191	12.6709	12.6787	12.6399	12.6327	12.9901	12.9979	12.5338	12.8877	12.957	12.8135	0.183596	0.186675	1442	ftsX	permease family protein
106.66_k1n_01437	14.8435	14.9249	14.9491	14.7557	14.5753	14.8119	14.7988	14.8602	14.8587	14.5115	14.5265	14.7774	14.6996	14.9929	14.7647	14.6416	14.4796	14.6586	14.4518	14.7746	14.8445	-0.264172	0.00275143	810	ptsI	phosphoenolpyruvate-protein phosphotransferase
106.66_k1n_01438	15.5708	15.6107	15.5695	15.7218	15.7011	16.2827	15.6654	15.6412	15.7702	15.8181	15.6387	16.1509	16.3655	16.343	16.1051	15.5287	15.4134	15.5586	15.434	15.4703	15.3331	-0.245345	0.259841	1443	ptsH	phosphocarrier protein hpr
106.66_k1n_01440	11.7508	11.7668	11.7992	11.6135	11.4416	11.1068	11.6776	11.9234	11.7468	11.6089	11.6018	11.2718	11.483	11.6897	11.5255	11.8216	11.6901	11.6052	11.8094	11.9748	11.8532	-0.100898	0.525992	1444	nrdE2	ribonucleoside-diphosphate alpha subunit
106.66_k1n_01441	9.5999	9.61072	9.38108	10.6814	10.3784	9.10661	9.29874	9.56777	9.36033	10.4025	10.2667	9.33329	9.42089	9.63683	9.39872	10.6129	10.3667	9.97799	10.5609	10.9695	10.7181	1.22614	4.75069e-07	184	nrdF	ribonucleotide small chain family protein
106.66_k1n_01442	11.5888	11.5694	11.6729	11.2644	11.6581	11.5802	12.0518	11.8285	11.8259	11.5747	11.4794	11.965	12.1718	11.0139	12.02	11.421	11.8226	11.4911	11.5543	11.1347	10.954	-0.35857	0.0754972	1445	lacR_3	lactose phosphotransferase system repressor
106.66_k1n_01446	4.57129	4.5957	4.49753	5.35407	5.06529	4.79079	4.19547	4.28145	4.60858	4.69293	5.05435	4.71111	4.63361	4.18144	4.57234	5.16427	5.07961	4.70327	4.37754	4.71985	4.91711	1.13079	0.000284998	213	licT_2	prd domain protein
106.66_k1n_01447	8.48171	8.28295	8.31979	8.30144	8.36416	8.41996	8.43467	8.49105	8.54667	8.33059	8.34033	8.49203	8.40452	8.56188	8.50869	8.54738	8.48738	8.42293	8.17847	8.4854	8.19252	-0.0863923	0.379851	1446	lacD	tagatose -diphosphate aldolase
106.66_k1n_01448	7.05225	6.79245	6.90308	6.6253	6.94008	6.94733	6.95156	6.97275	6.8466	6.69219	6.48896	7.09793	7.051	7.06166	7.00733	7.34781	7.21175	7.35749	6.67283	6.71699	6.77405	-0.0210337	0.934964	1447	lacC_2	tagatose-6-phosphate kinase
106.66_k1n_01449	7.06676	7.00493	6.93174	6.50877	6.63618	6.83338	6.95289	6.94587	6.97991	6.18806	6.30376	6.76785	6.61146	6.71412	6.78873	6.84539	6.4727	6.83379	6.63037	6.96948	7.07231	-0.318805	0.0889746	1448	lacB	galactose-6-phosphate subunit
106.66_k1n_01450	7.2933	7.35319	7.21333	7.20904	6.75752	7.44424	7.36351	7.60723	7.50201	6.96064	6.90152	7.29114	7.55966	7.30815	7.38866	7.33775	7.02517	7.37842	6.91721	6.94999	7.2863	-0.382466	0.0191176	1449	lacA	galactose-6-phosphate subunit
106.66_k1n_01451	5.23617	5.28506	5.30348	5.15859	4.95975	5.6859	5.24209	5.35046	5.05335	5.39585	4.92516	5.57148	5.51712	5.20052	5.62458	5.17572	5.34931	5.63796	5.07701	5.49487	5.04086	0.0500111	0.892095	1450	NA	aldose 1-epimerase
106.66_k1n_01452	7.05865	6.94675	7.02215	7.05444	6.5053	6.70983	7.25411	7.16035	6.98981	6.51618	6.7967	6.77622	7.11412	7.92361	7.03146	6.94248	6.50122	7.05418	6.43913	7.21357	6.31921	-0.697557	0.00359915	764	NA	transposase dde domain protein
106.66_k1n_01453	5.3983	5.50328	5.23887	5.73008	5.71778	5.14747	5.41273	5.56929	5.27242	5.40869	5.50532	5.28425	5.36156	6.79913	5.4465	5.30661	5.48174	5.50588	5.48722	5.63162	5.89476	0.175638	0.462889	1451	NA	transposase is1381
106.66_k1n_01455	9.3775	9.45621	9.30328	9.44938	9.2754	9.18572	9.29797	9.42842	9.34603	9.36022	9.34205	9.0409	9.09862	9.48619	9.23201	9.64855	9.4002	9.66503	9.19793	9.39225	9.70388	0.0819813	0.579064	1452	rexB	atp-dependent nuclease subunit b
106.66_k1n_01456	9.1773	9.27573	9.10884	9.04546	9.03834	9.07725	9.27996	9.33797	9.2319	8.95023	9.14894	9.00581	9.10384	9.48855	9.23531	9.51509	9.22171	9.89338	9.27286	9.17358	9.17006	-0.0174677	0.936749	1453	addA	recombination helicase
106.66_k1n_01458	11.9404	11.9678	11.8805	11.6541	11.7335	11.9938	12.3577	12.199	12.1645	11.7046	11.6979	12.0925	12.3928	10.6658	12.3752	11.9627	11.9102	12.0889	11.7015	11.5772	11.5421	-0.343123	0.135789	1455	iga_2	immunoglobulin a1 protease
106.66_k1n_01462	11.7557	11.6266	11.6703	11.5058	11.3308	11.0744	11.8089	11.6687	11.6556	11.4421	11.395	11.0436	11.7529	12.2512	11.8979	11.8308	11.5828	11.6918	11.1334	11.328	11.2816	-0.525102	0.000477858	591	clpE	atp-dependent clp protease atp-binding subunit
106.66_k1n_01463	14.8738	14.887	15.223	15.8121	15.3735	13.8374	15.3503	15.4945	15.3964	15.5225	15.1681	14.0571	14.6083	14.5802	14.6713	15.7103	15.0176	13.9019	14.8558	15.5152	15.5207	0.178404	0.645713	1456	NA	pf08796 family protein
106.66_k1n_01464	8.00531	8.03032	7.99365	7.16602	7.44139	7.81182	7.84785	7.80728	7.7475	7.26856	7.56074	7.7558	7.65321	7.5528	7.69467	7.43993	7.69017	8.28713	7.21312	6.93757	7.47704	-0.378915	0.107014	1457	artQ	amino abc permease 3-tm his glu gln arg opine family domain protein
106.66_k1n_01465	8.84876	8.73693	8.95235	8.6442	8.68518	9.02441	8.59149	8.79864	8.64023	8.46133	8.3638	9.06286	8.85134	8.56215	8.77906	8.969	8.46282	9.21947	8.43173	8.76887	9.04803	0.062882	0.76484	1458	glnQ_4	phosphate abc atp-binding protein
106.66_k1n_01466	9.31624	9.33924	9.22208	9.44008	9.21976	9.54397	9.03767	9.24984	9.20408	9.13681	9.13431	9.4253	9.01911	9.04538	9.05495	9.19573	9.31956	9.84123	9.41818	9.18843	9.48484	0.297231	0.0266995	1459	folD	tetrahydrofolate dehydrogenase nad -binding domain protein
106.66_k1n_01467	9.88931	9.79409	9.96763	9.86452	9.78083	9.64184	9.92133	10.0324	10.0208	9.97427	9.77218	9.54254	10.0166	10.2298	10.0094	9.97512	9.93982	9.81403	9.70611	9.80415	9.87848	-0.250796	0.0103435	1460	nnrD	carbohydrate kinase
106.66_k1n_01468	9.65348	9.50087	9.58802	9.38214	9.28533	9.11001	9.73062	9.63522	9.7093	9.20039	9.27795	8.97784	9.57089	10.249	9.48925	9.26721	9.0615	9.34641	9.0663	9.36464	9.29931	-0.657134	6.20711e-07	466	rpiA	ribose 5-phosphate isomerase a
106.66_k1n_01469	9.30487	9.32934	9.26087	9.20549	9.16049	9.20102	9.31526	9.34382	9.1094	8.86936	8.97735	8.93967	9.17312	9.80041	9.25103	9.32258	9.29397	9.44021	9.06414	9.03913	9.39285	-0.229482	0.116499	1461	deoB	phosphopentomutase
106.66_k1n_01470	7.58445	8.0195	7.81024	7.52897	7.69739	8.24767	7.79673	7.75076	7.75849	7.76944	7.89399	8.03888	7.9494	8.69621	7.94616	7.86334	7.9524	8.34478	7.9439	7.53456	7.48074	-0.106727	0.692757	1462	NA	phosphopentomutase
106.66_k1n_01471	8.60146	8.69421	8.48475	7.98505	8.31025	8.62116	8.52176	8.51268	8.52773	8.16559	8.36599	8.4217	8.57255	9.34999	8.60831	8.53092	7.95581	9.03727	8.31374	8.06052	8.15464	-0.441584	0.0444678	1463	punA	purine nucleoside phosphorylase inosine and guanosine-specific
106.66_k1n_01472	7.18186	7.08069	7.03957	6.8647	7.21761	7.17624	7.08948	7.03157	6.95284	7.01669	7.11001	7.3238	7.16464	7.91725	7.15054	7.09153	6.73013	7.65024	6.9011	7.29944	6.97751	-0.106517	0.692757	1464	NA	topology modulation protein
106.66_k1n_01473	7.0519	7.00994	6.87898	6.81966	6.90457	6.99112	7.18243	6.83173	6.82148	6.85767	6.499	6.90702	6.98055	7.65987	7.15281	7.32245	7.34436	7.65185	6.96329	6.78417	6.93093	-0.0797244	0.785271	1465	NA	platelet aggregation factor sm-hpaf
106.66_k1n_01474	7.85105	8.03381	7.93301	7.98554	7.93855	8.06989	8.05806	8.29819	7.83505	8.03132	7.94549	7.97917	7.86933	8.70069	7.93112	8.31972	8.25765	8.64569	7.93761	7.91835	8.02611	0.0289311	0.911111	1466	ply_1	platelet aggregation factor sm-hpaf
106.66_k1n_01475	8.92713	8.96214	8.95404	9.75281	9.58821	9.20248	9.0707	9.11091	9.0382	9.58633	9.43196	9.20151	9.14234	9.24834	9.05322	9.69273	9.56566	9.51066	9.25239	9.73528	9.829	0.664319	6.29036e-08	456	deoD_2	purine nucleoside phosphorylase
106.66_k1n_01476	5.11382	5.10623	4.92444	5.53174	5.65711	5.23843	4.97068	4.64533	4.65231	5.37154	5.5846	5.21504	4.86543	7.49533	4.74702	5.54891	6.08893	5.69153	5.54017	5.60811	5.56666	1.23829	2.70614e-06	743	NA	dna topology modulation protein
106.66_k1n_01477	12.3229	12.3051	12.4302	12.2683	12.4333	12.3539	12.8221	12.9254	12.7922	12.512	12.3371	12.5938	12.8689	12.6836	12.7627	12.1879	12.2544	12.2622	12.2196	12.1435	11.8687	-0.501807	0.000278628	610	yecD	isochorismatase family protein
106.66_k1n_01478	12.2816	12.1529	12.384	12.514	12.475	12.0357	12.3976	12.493	12.3884	12.4881	12.3283	12.0908	12.3816	12.4263	12.3084	12.097	12.0625	11.8514	12.3563	12.433	12.3476	-0.114911	0.396726	1467	codY	gtp-sensing transcriptional pleiotropic repressor
106.66_k1n_01479	11.2631	11.2402	11.1637	12.2825	11.9159	11.6138	11.242	11.1542	11.2464	12.1611	11.5677	11.5853	11.3037	10.5445	11.5933	11.9058	11.8045	11.9044	11.4861	11.8586	11.8639	0.843779	1.71853e-07	343	cshA_2	dead deah box helicase family protein
106.66_k1n_01480	10.3058	10.2095	10.1802	11.2317	10.9843	11.1135	10.4181	10.0846	10.0351	11.2144	10.8424	10.9917	10.7893	9.22314	11.1117	10.6444	10.9998	10.3391	10.4792	11.1173	10.6129	0.739437	0.00348214	759	yhjX	major facilitator superfamily protein
106.66_k1n_01481	11.0378	10.9363	11.1049	10.6638	10.4308	9.74434	11.0122	10.9893	10.8678	10.4513	10.3523	9.52505	10.7597	10.8544	10.7728	11.1948	11.1497	10.9935	10.2491	10.4286	10.5846	-0.476991	0.0573007	1468	lpd_2	pyridine nucleotide-disulfide oxidoreductase family protein
106.66_k1n_01482	9.93903	9.70941	9.71287	9.79871	9.69528	8.96744	9.74318	9.58326	9.46243	9.66119	9.55931	8.85491	9.48271	10.4711	9.66759	9.8654	9.73944	9.73879	9.30452	9.86321	9.84098	-0.243667	0.300381	1469	murC_2	mur ligase middle domain protein
106.66_k1n_01483	10.2646	10.1794	10.193	10.3296	10.1097	9.5669	10.2364	10.401	10.3451	10.3821	9.99425	9.8226	10.4151	10.4546	10.3408	10.4832	10.2219	10.2006	9.84287	9.96986	10.0261	-0.291438	0.0491069	1470	cobQ	cobb -like glutamine amidotransferase domain protein
106.66_k1n_01484	11.018	11.1515	11.1523	10.5102	10.3314	10.1715	11.132	11.2989	11.1979	10.4352	10.6418	10.2246	11.2451	11.1747	11.042	10.8237	10.63	10.65	10.4917	10.7586	10.6147	-0.837546	4.97285e-14	348	pepQ	xaa-pro dipeptidase
106.66_k1n_01487	12.0705	11.8296	12.0551	10.6819	11.3569	11.8439	12.0659	12.0071	12.103	11.1788	11.2806	11.8537	12.087	7.24715	11.9977	10.4451	11.2924	11.3777	11.2407	10.6449	10.155	-0.896737	0.136689	1471	cat	chloramphenicol acetyltransferase
106.66_k1n_01489	3.94595	4.07825	4.08686	4.01617	3.89336	3.96345	3.90091	3.7108	3.82843	3.61688	4.02577	3.79244	3.67761	3.30275	3.71396	4.33102	4.0274	4.22899	3.87701	3.85448	3.7162	0.471089	0.388447	1473	NA	nitroreductase
106.66_k1n_01491	4.4241	4.0649	4.41106	4.29798	4.77612	4.52411	4.47208	4.27855	4.41852	4.7444	4.42575	4.73906	4.50504	3.64322	4.57026	3.93354	4.5706	4.92838	4.4099	4.41065	4.73552	0.655087	0.21242	1475	yheS_4	abc transporter family protein
106.66_k1n_01492	4.58331	4.61384	4.52728	4.52886	4.72156	4.89246	4.60916	4.23476	4.66449	4.58142	4.42061	4.88258	4.72922	3.73827	4.44201	4.65054	4.62167	5.18952	5.08723	4.52662	4.5897	0.693857	0.147588	1476	NA	macrolide-efflux protein
106.66_k1n_01495	10.5476	10.8038	10.6342	11.3754	11.4785	11.5638	10.1239	10.2651	10.1794	11.4227	11.5805	11.4254	10.1381	10.0231	10.2108	11.1732	11.1845	11.1886	11.7129	11.6521	11.585	1.48728	3.44044e-24	118	NA	abc transporter transmembrane region family protein
106.66_k1n_01496	11.8188	11.951	11.8929	12.5092	12.5455	12.1924	11.7352	11.8832	11.8442	12.5401	12.5931	12.1267	11.6809	11.6191	11.6696	12.1939	12.2302	12.0275	12.483	12.5169	12.3999	0.779856	1.29715e-12	380	mutS	dna mismatch repair protein
106.66_k1n_01497	12.4197	12.1074	12.4595	13.1684	13.0711	12.4312	12.5064	12.5813	12.5246	13.2008	12.9167	12.5399	12.6138	12.3728	12.5137	12.9523	12.9197	11.9904	12.7368	12.7892	12.7327	0.486405	0.00520868	779	argR_2	arginine repressor
106.66_k1n_01498	11.8742	11.9914	11.8721	11.7703	11.8022	11.6089	11.7131	11.8591	11.8044	11.9145	11.9727	11.4912	11.6297	11.8738	11.696	11.7232	11.7934	11.4098	11.8556	11.8073	11.9385	-0.0672058	0.589068	1477	argS	arginyl-trna synthetase
106.66_k1n_01499	9.99832	10.0036	9.91426	10.1393	10.0732	10.2639	9.91938	9.96534	9.91058	10.0039	9.99394	10.3791	10.0112	9.74765	9.99691	10.1535	10.0647	10.0631	10.0046	10.0961	9.81884	0.215924	0.0205728	1478	NA	cytidine deoxycytidylate deaminase family protein
106.66_k1n_01500	11.2974	11.3583	11.3251	11.3965	10.9859	11.2346	11.2465	11.2881	11.2928	11.2111	11.059	11.294	11.1634	11.1081	11.1473	11.2881	11.0573	11.112	11.0827	11.2528	11.4724	-0.0513771	0.635464	1479	gltX	glutamyl-trna synthetase
106.66_k1n_01501	12.5171	12.5429	12.6791	12.6864	12.6354	12.2491	12.5809	12.6746	12.4495	12.7263	12.6569	12.3298	12.0926	12.014	12.1959	12.8116	12.6259	12.3041	12.566	12.6719	12.6747	0.200169	0.18628	1480	pgi	glucose-6-phosphate isomerase
106.66_k1n_01502	7.66299	7.78347	7.96497	7.38917	7.17761	7.56302	7.39456	7.88515	7.36326	6.88913	6.88946	7.33035	7.67219	6.41039	7.44355	7.24713	6.9791	6.85569	6.99387	7.54018	7.46371	-0.545297	0.0404266	1481	NA	glutamine amidotransferase class-i family protein
106.66_k1n_01503	10.8667	11.0948	10.8817	12.1593	12.027	11.7712	10.4743	10.6423	10.6225	11.9236	12.0332	11.7217	10.497	10.428	10.6296	11.8967	11.7257	11.5177	12.051	12.1915	12.3542	1.70311	1.65278e-31	81	NA	abc transporter transmembrane region family protein
106.66_k1n_01505	9.79973	9.88479	9.87623	9.48464	9.88882	9.60869	10.1072	9.38966	9.78768	9.67033	9.6842	9.60184	10.1138	10.2196	10.1516	9.76115	10.1516	9.92293	9.92122	9.27535	8.85021	-0.346885	0.0903552	1483	dsbD_2	cytochrome c biogenesis transmembrane region family protein
106.66_k1n_01506	10.5885	10.4882	10.5122	10.384	10.3278	9.99044	10.933	10.7884	10.8294	10.2573	10.0593	10.013	10.8506	10.7873	11.108	10.7735	10.6129	10.4302	10.168	10.3903	10.1685	-0.621884	3.39049e-05	497	resA	thioredoxin family protein
106.66_k1n_01507	10.5065	10.41	10.5958	10.6247	10.5911	10.3894	10.3173	10.3448	10.3918	10.536	10.3977	10.2844	10.1666	10.2243	10.1379	10.4627	10.484	10.5473	10.7111	10.5265	10.4803	0.207578	0.0403551	1484	yhdG	amino acid permease family protein
106.66_k1n_01508	9.01383	9.16884	9.43442	9.65312	10.0533	9.9374	8.77887	9.05809	9.00699	9.8735	9.92581	9.90425	9.01015	8.72944	9.43822	9.90841	9.83233	10.6444	10.0901	9.97036	9.81021	1.23487	7.31432e-14	182	znuA_1	lipoprotein
106.66_k1n_01509	6.20553	6.25553	5.88291	6.78787	6.37539	6.20724	5.81004	5.91543	5.69564	6.69789	6.79105	6.25394	5.8264	6.27558	5.77129	6.3612	6.49933	6.46266	6.74842	7.19257	6.68225	1.10269	1.18635e-06	228	NA	membrane protein
106.66_k1n_01512	10.0523	9.88274	9.97435	10.4708	10.1422	9.93135	9.9105	10.1311	10.1382	10.1404	10.1731	10.0157	9.84984	9.79488	9.88528	10.2078	10.2612	10.0396	10.0324	10.0838	9.95805	0.223066	0.0346142	1486	dtd	d-tyrosyl-trna deacylase
106.66_k1n_01513	11.9205	12.0905	11.9757	11.8421	11.6976	11.7417	11.801	11.8444	11.8688	11.7247	11.7765	11.7086	11.5644	11.8016	11.6765	11.788	11.7864	11.7318	11.8259	11.7438	11.8988	-0.099883	0.267816	1487	relA	bifunctional ppgpp synthase hydrolase
106.66_k1n_01514	8.52401	8.60502	8.45519	8.48208	8.56197	8.16199	8.53338	8.43613	8.41664	8.45671	8.4529	7.91916	8.23476	8.90046	8.33153	8.78918	8.80341	8.70129	8.49463	8.73582	8.90489	0.0755249	0.725357	1488	NA	metallo-beta-lactamase superfamily protein
106.66_k1n_01515	12.5972	12.6458	12.6706	12.2931	12.1282	12.3439	12.4123	12.5453	12.543	12.171	12.2345	12.2717	12.2123	12.7367	12.4264	12.2031	12.225	12.3504	12.1982	12.2692	12.3465	-0.380729	5.30286e-06	683	pepO	endopeptidase o
106.66_k1n_01516	7.74104	7.90608	7.65583	10.4056	10.5769	8.93174	7.73728	7.99411	8.01111	10.8917	11.0629	9.27254	8.00393	7.01738	7.87997	10.705	10.543	10.1567	10.5619	10.513	10.4416	3.67892	1.09266e-41	1	znuC_1	abc transporter family protein
106.66_k1n_01517	6.20561	6.51749	6.25276	8.2053	8.39201	7.52825	6.57273	6.99358	6.71223	8.64004	8.95393	7.93564	6.72934	6.72638	6.64502	8.64508	8.88727	9.0612	8.52242	8.399	8.57386	2.84791	1.82027e-34	13	mntB	abc 3 transport family protein
106.66_k1n_01518	7.56121	7.72349	7.73736	10.3015	10.4755	8.75073	7.84706	8.07214	7.92113	10.7529	10.9305	9.37535	8.03352	7.69767	7.94405	10.478	10.5678	10.1007	10.3898	10.3887	10.392	3.4755	2.48869e-45	4	psaA	manganese abc transporter substrate-binding lipoprotein
106.66_k1n_01519	9.48081	9.35074	9.44892	9.20962	9.13669	8.42649	9.48935	9.4764	9.14383	9.46664	8.99334	8.50365	9.42491	8.96965	9.86903	9.84042	9.77204	9.28801	8.5122	9.25582	8.71084	-0.341268	0.216212	1489	tpx	thiol peroxidase
106.66_k1n_01520	10.3443	10.4902	10.3198	10.3667	10.2907	10.5604	10.4449	10.4779	10.4018	10.3311	10.681	10.58	10.3053	10.6823	10.4012	10.5068	10.4699	10.5768	10.7579	10.7359	10.8266	0.180248	0.11186	1490	NA	permease family protein
106.66_k1n_01521	9.39003	9.50957	9.4537	9.12149	9.388	10.0118	9.28026	9.35719	9.43566	9.18091	9.40497	9.85714	9.69685	9.89175	9.54788	9.18717	9.20377	9.46879	9.58097	9.63664	9.60508	-0.0186507	0.93756	1491	NA	abc transporter family protein
106.66_k1n_01522	9.94017	10.0822	10.0169	9.83822	9.65484	10.0403	9.86961	10.137	9.96343	9.80436	9.83166	10.1349	10.0663	10.2659	10.0948	9.8109	9.77713	9.66953	9.84267	9.82045	9.83752	-0.278088	0.00583091	726	NA	fibronectin type iii domain protein
106.66_k1n_01523	14.9243	14.98	15.067	14.2241	14.1606	14.0569	14.9808	15.1956	15.1011	14.2539	14.1674	14.191	15.0196	14.7005	14.9209	14.2017	14.1405	14.0515	14.1105	14.0773	14.1665	-1.1156	1.7079e-56	223	gpmA_2	#NAME?
106.66_k1n_01525	4.10456	4.3941	4.07895	4.06835	4.27821	4.27198	3.95346	3.99339	3.95193	4.42189	3.94634	4.35043	4.1306	4.20033	4.06964	3.92864	4.39045	4.05748	4.23445	3.65704	3.89355	0.183283	0.64723	1492	NA	membrane protein
106.66_k1n_01526	11.3565	11.3689	11.3849	11.3097	11.1901	11.2957	11.1995	11.2813	11.2884	11.173	11.1659	11.0736	10.98	11.0724	11.0724	11.1315	11.1019	11.2002	11.0858	11.295	11.3197	-0.0439235	0.680241	1493	ileS	isoleucyl-trna synthetase
106.66_k1n_01527	11.8847	11.827	11.8211	11.6675	11.6059	11.738	11.8602	12.0301	11.9377	11.5877	11.5732	11.7739	11.9567	12.2545	11.9298	11.5409	11.6322	11.7035	11.6628	11.7018	11.7096	-0.387174	4.42402e-07	679	divIVA	diviva family protein
106.66_k1n_01528	11.8403	11.8371	11.7809	11.8447	11.9408	12.187	11.9259	11.7756	11.8579	12.0105	11.9664	12.2221	12.2179	12.5517	12.1354	11.8049	11.8044	11.7695	11.9864	11.9295	11.7117	-0.102895	0.532786	1494	rpsD_2	s4 domain protein
106.66_k1n_01529	9.08138	9.18157	9.21453	8.00778	8.57066	8.82081	9.08788	9.33859	9.3012	8.42734	8.58228	8.76685	8.85917	9.43426	8.9827	7.88024	8.28581	8.6638	8.49927	8.24203	8.56468	-0.968087	6.52305e-09	275	NA	membrane protein
106.66_k1n_01530	12.0392	12.0376	12.1117	12.3982	12.0557	12.2355	12.1365	12.1375	12.0711	11.9039	11.9533	12.0987	12.104	12.5608	12.0561	11.83	11.6893	11.67	12.0307	12.1141	12.1124	-0.166069	0.247397	1495	sepF	cell division protein
106.66_k1n_01531	10.9735	10.969	10.9865	10.6324	10.7514	11.4674	11.0598	11.0583	10.9952	10.6579	10.7637	11.3346	11.1295	11.7407	11.1923	10.725	10.7007	11.0408	10.8577	10.7983	10.8621	-0.312154	0.0939665	1496	NA	isoleucyl-trna synthetase
106.66_k1n_01532	13.2332	13.3771	13.3884	13.0128	12.7861	12.9546	13.336	13.4206	13.3114	12.8177	12.9809	12.9746	12.9879	13.406	13.084	12.9353	12.8436	12.8726	12.8978	13.0707	13.1619	-0.459671	2.95742e-07	636	ftsZ	cell division protein
106.66_k1n_01533	14.0142	14.024	13.9707	14.4162	14.0637	13.9889	14.1076	13.9601	14.0564	14.0835	13.9675	13.9622	14.2269	14.3829	14.1597	14.1156	13.7908	13.6139	13.9494	14.2893	14.2766	-0.0607896	0.699434	1497	ftsA	cell division protein
106.66_k1n_01534	10.9104	10.8208	10.8206	10.7592	10.9472	10.624	10.9878	10.8572	10.959	10.8384	10.7626	10.6696	10.8427	10.3868	10.7885	10.9526	10.8836	10.8571	10.7813	10.6409	10.6846	-0.0575959	0.635464	1498	NA	integral membrane family protein
106.66_k1n_01535	7.55602	7.66716	7.56727	7.13207	7.20083	7.75484	7.32546	7.39441	7.40351	6.95976	6.8975	7.41641	7.60992	8.05483	7.53183	6.98944	6.87305	7.64485	7.06554	7.06449	7.16311	-0.53872	0.0126381	1499	NA	nudix domain protein
106.66_k1n_01536	9.39129	9.49801	9.449	8.96275	9.01407	8.98556	9.33292	9.38036	9.32589	8.73713	8.95265	8.80964	9.30086	9.79727	9.20229	8.92358	8.77127	9.23189	8.81904	9.02239	8.711	-0.685008	6.37035e-09	440	murF	udp-n-acetylmuramoyl-tripeptide--d-alanyl-d-alanine ligase
106.66_k1n_01537	12.6932	12.5267	12.6857	12.7756	12.3355	11.9958	12.6941	12.6863	12.7021	12.5202	12.4362	12.0112	12.4178	12.4342	12.4044	12.5424	12.1173	11.8679	12.2105	12.4769	12.5168	-0.323612	0.0360012	1500	ddl	d-alanine--d-alanine ligase
106.66_k1n_01538	10.8034	10.6114	10.7395	10.7982	10.5353	10.5354	10.7117	11.0587	10.9531	10.8021	10.8616	10.5546	10.89	10.753	10.8558	10.8033	10.6276	10.6052	10.72	10.7918	10.8802	-0.153555	0.137874	1501	recR	recombination protein
106.66_k1n_01539	11.2156	11.1744	11.3096	11.041	10.9757	11.1436	11.1511	11.4031	11.2725	11.0749	11.0304	11.1695	11.0972	11.1819	11.1365	11.079	11.1418	10.9738	10.9371	10.97	10.9172	-0.237683	0.000790099	735	penA	penicillin-binding protein 2b
106.66_k1n_01540	10.2191	10.2837	10.1593	9.98393	10.0015	9.83401	10.2293	10.2226	10.2349	10.068	10.0668	9.96958	10.5362	10.6181	10.3113	10.2342	10.3246	10.4467	10.0181	10.1028	10.2127	-0.282409	0.0226589	1502	ybbH	helix-turn-helix rpir family protein
106.66_k1n_01541	7.59672	7.8994	7.6813	6.90395	6.91204	7.59121	7.55861	7.5974	7.62278	7.60062	7.66125	7.74002	7.59134	7.78586	7.71055	7.37608	7.48033	7.97974	7.15506	7.15825	7.5573	-0.291471	0.168399	1503	bglK_2	rok family protein
106.66_k1n_01542	6.92567	6.97406	6.79821	6.80466	7.25163	6.95985	6.56027	6.62558	6.51816	6.80174	7.08012	6.91501	6.69247	7.05847	6.70147	7.11636	7.06953	7.47899	6.94769	7.28954	7.07413	0.496048	0.00466496	614	nanA_2	n-acetylneuraminate lyase
106.66_k1n_01546	5.61017	6.1883	5.89878	6.20109	6.16213	6.01119	5.85006	6.11283	6.13548	5.805	6.02353	5.89513	5.86002	6.48517	5.98597	6.46117	6.18918	6.77925	6.44144	5.87417	5.59969	0.238852	0.438616	1505	araQ_3	binding--dependent transport system inner membrane component family protein
106.66_k1n_01547	6.14056	6.5362	6.05488	6.28524	6.37292	6.43064	6.21927	6.28594	6.14626	6.3838	6.06582	6.23158	6.1483	6.78587	6.33982	6.75693	6.42867	6.76974	6.16957	6.50119	6.67347	0.211551	0.369601	1506	lacF_3	binding--dependent transport system inner membrane component family protein
106.66_k1n_01548	8.75269	8.86594	8.79421	8.58716	8.34528	8.63213	8.90675	8.80658	8.71384	8.632	8.71121	8.79084	8.89499	9.58624	8.84242	8.95436	8.82401	9.24024	8.33995	8.71628	8.76491	-0.280317	0.152438	1507	yesO_1	bacterial extracellular solute-binding family protein
106.66_k1n_01549	8.43841	8.46212	8.285	7.90318	8.22148	8.6705	8.32468	8.37026	8.35701	7.85175	7.93636	8.7075	8.85938	9.23792	8.81903	8.49478	8.74531	8.93358	8.32895	7.97751	8.03669	-0.334857	0.209234	1508	ptsG_2	pts glucose-like iib component domain protein
106.66_k1n_01550	8.13154	8.36712	8.18303	8.24237	8.20846	8.31195	8.08944	8.223	8.13397	8.06521	7.93112	8.07865	8.2213	8.90052	8.23366	8.81407	8.61703	8.66658	8.1845	8.36576	8.35746	0.0613255	0.796198	1509	nanE_2	n-acetylmannosamine-6-phosphate 2-epimerase
106.66_k1n_01551	6.36065	6.66309	6.06292	5.95217	5.79471	5.83667	6.34201	6.34737	6.40977	6.07845	6.21383	6.33051	6.6213	5.57449	6.77683	6.43442	6.45747	6.65374	5.71284	6.41044	5.8529	-0.371627	0.237118	1510	afr_2	oxidoreductase nad-binding rossmann fold family protein
106.66_k1n_01552	6.45029	6.62128	6.14751	5.64631	6.13373	5.98451	6.23946	6.16291	5.95396	6.00144	5.85549	5.94543	6.67119	5.37989	6.51613	5.79945	6.11492	6.82135	5.80805	5.38546	5.82337	-0.514327	0.150461	1511	nanB_2	sialidase b
106.66_k1n_01553	4.86575	4.80615	4.6202	4.08296	3.74361	3.94242	4.70114	4.17897	4.34612	4.0818	3.75005	4.34059	4.86761	4.03712	5.00139	4.18573	4.28124	4.92606	3.76598	4.00178	4.39354	-1.3016	0.0290508	1512	ycjP_1	binding--dependent transport system inner membrane component family protein
106.66_k1n_01554	5.10835	5.38334	5.02367	4.71211	4.96425	4.79982	5.04909	4.96183	4.80613	5.0608	4.66109	4.34046	5.36801	4.59739	5.70201	4.98117	4.87113	5.75536	4.48598	5.02436	5.2164	-0.414324	0.378413	1513	ycjO	binding--dependent transport system inner membrane component family protein
106.66_k1n_01555	6.72287	6.65014	6.37152	6.01593	6.30347	5.83749	6.61866	6.38968	6.28018	6.04747	6.22384	5.71723	7.27655	5.54319	7.19704	6.8549	7.04483	6.82368	5.90968	6.14227	6.07228	-0.556474	0.162424	1514	yesO_2	bacterial extracellular solute-binding family protein
106.66_k1n_01558	7.9302	8.06013	7.99687	8.0517	8.07281	8.44586	7.95066	7.93723	7.62146	7.87197	7.74012	8.38129	7.98564	8.969	8.05356	8.17288	8.38913	8.42571	7.98954	8.45159	8.17995	0.125561	0.636883	1516	nanA_3	signal peptide ysirk family
106.66_k1n_01559	4.73726	4.63827	4.53678	4.84928	5.28307	5.08959	4.63532	4.63671	4.85158	5.15112	5.30945	5.00933	4.81991	5.37331	4.90767	5.0875	5.18506	4.85711	4.91183	5.36722	4.65599	0.615412	0.0468401	1517	NA	membrane protein
106.66_k1n_01560	4.28274	3.87183	4.00105	4.99887	4.67061	3.95888	3.97294	4.08253	3.90732	5.13907	4.17171	3.81454	3.83142	3.79111	3.80844	4.82098	4.30594	4.04375	4.83677	4.42002	4.62295	1.73521	9.22733e-05	69	NA	3-ketoacyl-acp reductase
106.66_k1n_01561	10.0377	9.99102	9.80484	9.18353	9.361	8.8938	9.96683	9.67599	9.87129	9.11021	9.45038	8.64427	9.50241	9.09804	9.4723	9.37563	9.28942	9.116	9.67147	9.6005	9.6143	-0.60238	0.00266126	518	axeA	xylan esterase 1
106.66_k1n_01563	10.5587	10.8839	10.6331	11.1707	10.9439	10.929	10.2873	10.5041	10.5846	11.0674	11.1486	10.8436	10.2803	10.6206	10.4153	10.9135	10.9703	11.0261	11.1766	11.1346	11.1782	0.67715	1.8541e-10	446	recG	atp-dependent dna helicase
106.66_k1n_01564	9.46167	9.73538	9.62135	9.6353	9.46383	9.62501	9.33446	9.42273	9.42228	9.40701	9.75565	9.61915	9.06136	9.29786	9.27284	9.81524	9.72752	10.1054	9.76127	9.87962	9.98855	0.451533	0.00133098	641	alr	alanine racemase
106.66_k1n_01565	7.98319	7.89393	7.92589	8.1512	8.07385	8.13119	7.53389	7.69921	7.73338	7.89411	8.03948	8.13182	7.54942	8.02179	7.685	8.07249	7.89387	8.27906	8.14386	8.34382	8.0313	0.464982	0.000217137	631	acpS	holo-
106.66_k1n_01566	12.206	12.1607	12.2412	12.4077	12.2967	12.3638	12.2296	12.3604	12.4233	12.6033	12.686	12.6746	12.428	12.1031	12.4596	12.4421	12.5314	12.3488	12.6181	12.6498	12.6225	0.307935	0.00147208	715	aroF	3-deoxy-7-phosphoheptulonate synthase
106.66_k1n_01567	10.7061	10.8493	10.7568	10.5239	10.71	11.0297	10.6468	10.7982	10.7017	10.6231	10.9391	11.0621	10.5597	10.8633	10.578	10.6363	10.6317	10.8139	10.8755	10.6988	10.8244	0.0991496	0.409845	1518	aroG	3-deoxy-7-phosphoheptulonate synthase
106.66_k1n_01568	14.209	14.1844	14.2179	14.1236	13.8816	14.1616	14.1467	14.2135	14.2091	13.954	14.0333	14.1537	14.1201	14.2189	14.2081	13.9742	13.8237	13.7733	14.0233	14.1582	14.2742	-0.206059	0.0182983	1519	secA_1	preprotein subunit
106.66_k1n_01570	7.33106	7.44055	7.28899	7.22981	7.40897	7.26453	7.5004	7.17891	7.35461	7.17653	7.37451	7.53005	7.72214	8.05869	7.71144	7.31143	7.40429	7.74352	7.46334	7.11946	7.35736	-0.239383	0.229497	1521	ytrB	abc transporter family protein
106.66_k1n_01573	9.01717	8.8909	8.98641	8.37362	9.18675	8.99585	8.99267	8.75568	9.14604	9.00199	8.71645	9.28919	9.42828	9.36891	9.31385	8.66789	9.07737	9.28241	8.79345	8.30513	8.26746	-0.323784	0.149208	1524	NA	nicotinate-nucleotide pyrophosphorylase
106.66_k1n_01574	11.5133	11.6143	11.5221	11.6956	11.4093	11.087	11.4796	11.5121	11.533	11.5974	11.6397	11.1767	11.2145	11.6527	11.3486	11.5168	11.485	11.3039	11.3222	11.6794	11.858	0.00697806	0.972111	1525	der_1	ribosome-associated gtpase
106.66_k1n_01575	9.83512	9.94085	9.88973	9.92187	9.80462	9.51198	9.83765	9.80966	9.88202	9.81901	9.91013	9.53712	9.56829	9.96409	9.67876	9.94169	9.8371	9.57366	9.6584	9.97886	9.78685	-0.0709796	0.578268	1526	nfrA2	nitroreductase family protein
106.66_k1n_01576	9.48324	9.49005	9.47989	9.67302	9.37246	9.26852	9.53257	9.5327	9.44579	9.49367	9.69405	9.16764	9.21854	8.6679	9.47674	9.62413	9.47174	9.20116	9.53882	9.69293	9.54367	0.126974	0.472952	1527	dnaI	primosomal protein
106.66_k1n_01577	9.99072	9.99604	9.99684	9.64019	9.76383	10.1287	10.0097	9.99925	9.98873	9.70614	9.76002	10.0631	10.1297	10.2767	10.1824	9.99977	9.98233	10.0709	9.82018	9.73733	9.89447	-0.233432	0.0314048	1528	NA	replication initiation and membrane attachment family protein
106.66_k1n_01578	11.1415	11.2972	11.4514	11.155	10.9572	10.5613	11.3529	11.3979	11.2176	10.8479	11.0895	10.5138	10.7247	11.0681	10.8016	10.9653	10.7199	10.3127	10.9479	11.0099	11.1672	-0.40895	0.0193533	1529	nrdR	transcriptional regulator
106.66_k1n_01579	8.72245	8.89365	8.85942	8.3331	8.68925	7.49066	8.82684	9.07109	8.77556	8.65763	8.47314	7.48922	8.82912	9.94443	8.8411	9.64053	9.38179	8.90119	8.64729	9.30947	8.89336	-0.307088	0.434423	1530	ytrA	bacterial regulatory gntr family protein
106.66_k1n_01580	8.22416	8.30473	7.89244	8.24303	8.40672	7.1737	8.25735	8.05393	8.2288	8.23964	8.39217	7.32455	8.26206	9.58585	8.57615	9.41851	9.45221	9.15189	8.51328	9.17548	9.10316	0.3563	0.426936	1531	skfE	abc transporter family protein
106.66_k1n_01581	10.3536	10.3115	10.3508	10.2677	10.6361	9.758	10.9406	10.5509	10.7141	10.6777	10.7124	9.99181	11.0059	10.9019	11.0248	11.3976	11.5127	10.9734	10.6529	11.1927	10.5125	0.107703	0.751777	1532	NA	membrane protein
106.66_k1n_01583	8.81152	8.91885	8.87682	9.19671	9.35502	9.0646	8.80651	9.02716	8.70177	9.15255	9.01163	9.10629	8.84454	8.77697	8.77206	9.12858	9.22887	8.98	9.36969	10.0504	9.96125	0.709242	0.000163756	424	ecsA_3	abc transporter family protein
106.66_k1n_01584	7.53349	7.59747	7.445	8.75495	8.8411	8.30121	7.50064	7.34957	7.52074	8.48371	8.13409	7.98621	7.54424	7.65585	7.51252	7.31057	8.14863	7.4103	9.04289	9.60572	9.39185	1.61406	8.56366e-07	94	NA	chlorohydrolase
106.66_k1n_01585	9.29414	9.43411	9.22926	9.27845	9.1239	8.51024	9.19693	9.22168	9.12105	9.14267	9.43601	8.35924	8.89913	9.56049	9.02571	9.20487	9.35553	8.92491	9.2317	9.28347	9.29272	-0.146586	0.495994	1533	NA	membrane protein
106.66_k1n_01586	9.07605	8.89796	9.05094	9.05453	9.25223	8.83576	8.87732	9.09161	8.79963	9.13944	9.2449	8.57639	8.36116	8.64746	8.58318	8.93568	8.86027	8.52199	9.268	9.40252	9.34736	0.308407	0.11806	1534	gmuE	fructokinase
106.66_k1n_01587	8.42713	8.66634	8.58119	9.3823	9.29939	8.59349	8.29992	8.67303	8.28665	9.09503	8.93875	8.47049	8.24141	7.9053	8.31212	8.94668	8.78313	8.89995	9.29861	9.32699	9.08487	0.90073	8.76481e-07	312	sacX	pts iiabc component
106.66_k1n_01588	9.39056	9.50054	9.48806	9.99488	9.62115	8.75962	9.36617	9.43554	9.04494	9.79668	9.5313	8.4831	8.68448	8.90698	8.82251	9.78696	9.44567	8.82067	9.86573	10.0322	10.1035	0.550707	0.0547205	1535	scrB	sucrose-6-phosphate hydrolase
106.66_k1n_01589	8.11585	8.14139	8.15207	8.68994	8.27834	7.57723	8.28601	8.37474	8.02703	8.37792	8.40417	7.82609	8.16887	8.2281	8.17307	8.71629	8.43741	8.23649	8.45479	8.90103	8.9718	0.388397	0.0813213	1536	degA	bacterial regulatory laci family protein
106.66_k1n_01590	10.5876	10.5474	10.534	10.1426	10.2431	10.1712	10.5967	10.5288	10.7427	10.2798	10.1127	10.1284	10.2404	10.9396	10.3814	10.3456	10.2471	10.5104	9.83551	10.0587	10.0836	-0.525895	2.60937e-05	589	mvaA	hydroxymethylglutaryl- degradative
106.66_k1n_01591	12.316	12.2095	12.4377	12.0443	11.694	11.5789	12.6787	12.6592	12.694	11.7248	11.6193	11.7208	12.3887	12.3011	12.367	11.7428	11.7427	11.614	11.4031	11.4857	11.4999	-1.05797	2.38301e-20	240	pksG	hydroxymethylglutaryl- synthase
106.66_k1n_01596	13.5908	13.723	13.5149	13.9198	13.7906	13.9349	13.6917	13.7135	13.6384	13.9883	13.9295	14.0168	13.9056	14.0302	13.8161	13.8535	13.7006	13.583	13.9579	14.0235	14.0258	0.205707	0.0548992	1539	stkP	phosphotransferase enzyme family protein
106.66_k1n_01597	11.7244	11.7859	11.7431	11.4287	11.3227	11.7225	11.599	11.7404	11.711	11.3135	11.4311	11.6507	11.7288	11.9951	11.7309	11.414	11.4108	11.5087	11.5163	11.5555	11.6229	-0.341083	9.04075e-05	700	NA	serine threonine protein phosphatase stp1
106.66_k1n_01598	11.5553	11.5128	11.6148	11.7918	11.506	11.4291	11.6338	11.5858	11.504	11.6148	11.597	11.4338	11.4289	11.5921	11.507	11.7001	11.4386	11.1217	11.6254	11.7464	11.8301	0.0433801	0.74952	1540	rsmB	ribosomal rna small subunit methyltransferase b
106.66_k1n_01599	8.3835	8.65395	8.51305	9.09106	9.09574	8.71258	8.31293	8.44376	8.29513	9.22093	9.26081	8.67678	8.00399	8.37671	8.14948	9.13692	9.09575	8.92111	9.44588	9.51588	9.62729	1.1459	1.45517e-11	206	fmt	methionyl-trna formyltransferase
106.66_k1n_01600	10.1746	10.2853	10.1881	10.6754	10.7986	10.394	9.9042	10.0533	9.95937	10.5894	10.7992	10.2797	9.73001	10.0282	9.85311	10.5977	10.4906	10.5189	10.8707	10.9641	11.0295	0.885773	1.35866e-10	316	priA	primosomal protein n
106.66_k1n_01601	11.0579	11.1988	10.9636	11.9712	11.5639	11.4085	11.1187	10.9359	11.0806	11.8147	11.6369	11.6453	11.717	11.7938	11.5012	11.7563	11.4077	11.3414	11.5634	11.7162	11.8725	0.468543	0.00707674	629	rpoZ	dna-directed rna omega subunit
106.66_k1n_01602	13.0249	12.9237	13.258	13.2797	13.1094	12.7744	13.2723	13.3499	13.2545	13.2622	13.0555	12.9299	13.1702	12.9587	13.0816	12.8311	12.8173	12.2874	13.0391	13.0944	13.0261	-0.223241	0.150441	1541	gmk	guanylate kinase
106.66_k1n_01603	14.464	14.3892	14.4836	14.6414	14.3095	14.203	14.5863	14.6096	14.6824	14.3527	14.2433	14.2028	14.6763	14.5995	14.6307	14.4046	14.1414	13.901	14.0601	14.3894	14.4099	-0.380188	0.000569768	684	rny	family protein
106.66_k1n_01605	9.77302	9.88392	9.77293	9.95017	9.84472	9.64822	9.76356	9.81073	9.86243	10.0125	10.146	9.72937	9.95683	10.271	10.0321	10.2912	10.1879	9.92892	9.7567	9.93216	9.78429	0.0437288	0.789508	1543	NA	y1680_strzt ame: full=upf0348 protein spt_1680
106.66_k1n_01606	8.82667	8.88944	8.89824	8.58178	8.67663	8.71505	8.6294	8.75504	8.71719	8.62584	8.46426	8.60226	8.65316	9.22342	8.82606	8.49661	8.68071	8.67257	8.36108	8.63064	8.93035	-0.294168	0.017206	1544	NA	methyltransferase domain protein
106.66_k1n_01607	10.3499	10.1174	10.36	10.8683	10.2788	9.9075	10.824	10.7379	10.8023	10.733	10.5012	10.1386	10.5812	10.9654	10.4997	10.5005	10.3354	10.091	10.2072	10.5592	10.6959	-0.238838	0.233233	1545	rsfS	iojap-like protein
106.66_k1n_01608	8.52922	8.5132	8.24167	8.24545	8.76255	8.96259	8.57292	8.388	8.51109	8.55108	8.93599	9.00986	9.05215	9.85842	8.88986	8.1581	8.67301	8.92568	8.79753	8.74741	8.61479	-0.15622	0.615239	1546	sttH	isochorismatase family protein
106.66_k1n_01609	8.50539	8.45905	8.44919	7.91628	8.2788	8.16742	8.49079	8.45496	8.53144	8.0306	8.24317	8.1931	8.34995	8.99686	8.37891	8.23978	7.95799	8.2847	8.05273	8.06835	7.9752	-0.571262	7.91336e-06	550	NA	hd domain-containing protein
106.66_k1n_01610	9.23836	9.25105	9.25557	8.64646	8.71079	8.77721	9.19667	9.3455	9.04673	8.77565	9.04935	8.62681	9.08183	9.98724	9.01059	8.85149	8.63511	9.0821	8.94336	9.12553	8.70804	-0.645683	0.000138254	475	nadD	nicotinate nucleotide adenylyltransferase
106.66_k1n_01611	8.06635	8.29649	7.89676	7.84922	7.99103	8.55389	8.03579	7.90647	7.82322	8.10871	7.89216	8.44774	8.3683	9.28975	8.3025	8.09501	8.0864	8.43329	8.09085	8.05575	7.92267	-0.238916	0.402329	1547	yhbY	crs1 domain protein
106.66_k1n_01612	10.4484	10.4169	10.4076	10.2948	10.3595	10.2016	10.3372	10.3814	10.3761	10.2779	10.3895	10.1908	10.2569	11.1764	10.3579	10.5803	10.1912	10.2643	10.161	10.3507	10.557	-0.231721	0.144596	1548	der_2	ribosome biogenesis gtpase
106.66_k1n_01613	8.7494	8.68388	8.7139	8.62854	8.48752	8.34096	8.58519	8.58631	8.60924	8.67609	8.65158	8.11337	8.46697	9.52123	8.45738	8.85639	8.28086	8.3953	8.30362	8.83163	9.02129	-0.25624	0.261282	1549	gph_3	had- subfamily iiia domain protein
106.66_k1n_01614	10.3879	10.4383	10.3883	10.3289	10.3271	9.77433	10.3898	10.3241	10.2531	10.2721	10.2847	9.70703	9.9751	10.9041	9.93708	10.476	10.1081	9.79807	10.1495	10.2704	10.2278	-0.270917	0.147386	1550	NA	cora-like mg2+ transporter family protein
106.66_k1n_01615	9.48049	9.39292	9.43313	9.49213	9.74805	9.30247	9.2901	9.03696	9.09317	9.66887	9.7935	9.17291	9.44727	10.0754	9.39538	9.63003	9.72396	9.36976	9.53672	9.32	9.11118	0.090635	0.678084	1551	ykuT	mechanosensitive ion channel family protein
106.66_k1n_01616	8.48018	8.62315	8.55926	7.89305	8.12883	7.97064	8.02801	8.21625	8.24511	8.05767	8.14035	7.83708	8.06249	7.7832	8.22809	8.52103	8.52132	9.09159	7.97212	7.87914	8.31907	-0.0262123	0.936749	1552	sstT	sodium:dicarboxylate symporter family protein
106.66_k1n_01618	9.5515	9.46111	9.58536	10.4482	10.0171	9.14553	9.23802	9.45932	9.37219	10.1374	9.8528	9.54164	9.13602	6.74402	9.46502	10.3666	10.1258	10.143	9.96497	10.3208	10.3738	1.07003	0.00221478	750	NA	3-ketoacyl-(acyl-carrier-protein) reductase
106.66_k1n_01621	9.51492	9.58964	9.50761	9.56643	9.58409	10.4295	9.8206	9.97134	9.93618	9.74301	9.6907	10.5356	9.81774	6.1478	9.98622	9.99925	9.96799	10.3733	9.42177	9.64931	9.55234	0.377335	0.453245	1553	gtf2_1	accessory sec system glycosyltransferase
106.66_k1n_01622	10.0336	10.1626	10.1107	10.1674	10.2539	11.1181	10.345	10.4566	10.4905	10.1732	10.2877	11.243	10.3961	6.43833	10.5152	10.3005	10.4215	10.9676	9.92343	10.3288	10.11	0.427124	0.42262	1554	gtf1_1	glycosyl transferases group 1 family protein
106.66_k1n_01623	10.5596	10.898	10.6752	10.7032	10.6562	11.8687	10.9115	11.0178	10.9803	10.7421	10.9923	11.8726	10.9728	6.89337	11.062	10.9639	10.8964	11.4979	10.5886	10.7893	10.8011	0.47004	0.377281	1555	secA_2	preprotein translocase subunit
106.66_k1n_01624	7.22225	7.33011	7.18258	6.86609	7.19484	8.48275	7.49305	7.44322	7.39088	7.44439	7.23125	8.53962	7.78875	4.7943	7.77444	6.97949	7.42851	8.17033	7.28607	7.03127	6.99173	0.403643	0.479866	1556	asp3	accessory sec system protein asp3
106.66_k1n_01627	10.1243	10.1737	10.1446	9.58165	10.0841	11.4883	10.3694	10.3061	10.5294	9.98547	10.0268	11.6246	10.857	6.48642	10.8677	10.1195	10.1517	11.0993	9.87753	9.85454	9.59151	0.247303	0.726539	1559	secY2	eubacterial secy family protein
106.66_k1n_01628	12.1499	11.7432	11.8114	11.9752	11.945	12.2806	12.2288	11.7352	12.1819	12.5168	12.185	12.5035	12.4674	7.7576	12.4704	12.4546	12.1987	11.7853	11.6124	12.0027	11.8888	0.187469	0.782867	1560	epsJ_2	glycosyl transferase 2 family protein
106.66_k1n_01629	10.1724	10.1825	10.2211	9.74721	9.89102	11.2808	10.484	10.4188	10.6092	9.94595	10.1506	11.4725	10.7308	6.40859	10.7863	10.0371	10.1353	10.9017	9.88475	10.0003	9.6404	0.108165	0.883716	1561	gtf2_2	glycosyl transferase 8 family protein
106.66_k1n_01630	10.1324	10.1152	10.2186	10.0052	10.071	11.1993	10.4378	10.3347	10.4954	10.1373	10.2558	11.3329	10.5607	6.39811	10.6751	10.1332	10.0621	10.8135	9.98556	9.92263	9.80807	0.224982	0.710837	1562	gtf2_3	glycosyl transferase 8 family protein
106.66_k1n_01631	11.4354	11.5141	11.5113	11.0496	11.2996	12.4571	11.8239	11.888	11.8	11.2343	11.3356	12.6023	11.9369	7.43268	11.9773	11.4181	11.4826	12.1725	11.1814	11.2232	11.1826	0.0776337	0.918984	1563	gspA_2	exopolyphosphatase
106.66_k1n_01632	9.8365	9.90734	9.92132	9.67319	9.70983	10.9258	10.178	10.2954	10.2181	9.79182	9.88044	10.9721	10.3276	6.23213	10.4427	10.1992	10.1277	10.7017	9.77999	9.96667	9.70596	0.251499	0.670098	1564	wbbI	beta- -galactofuranosyltransferase
106.66_k1n_01633	12.4313	12.0354	12.3941	11.9267	12.2769	12.4729	12.6599	12.4261	12.7331	12.5649	12.3242	12.6382	13.0462	8.04697	12.9452	12.1609	12.4458	12.2877	12.1631	11.8604	11.7337	-0.295918	0.640149	1565	epsH_2	glycosyl transferase
106.66_k1n_01634	10.0758	10.0094	9.97232	9.93653	10.0803	10.9591	10.2585	10.1318	10.1986	10.3513	10.3515	10.9942	10.4276	6.3322	10.466	10.218	10.3598	10.5943	10.0824	10.1196	9.93381	0.411258	0.436986	1566	gtf2_4	bacterial transferase hexapeptide family protein
106.66_k1n_01635	10.568	10.6111	10.6516	10.3358	10.4249	11.2037	10.824	10.7582	10.9062	10.5684	10.7369	11.3005	10.8751	6.6884	11.0419	10.8546	10.859	11.403	10.2259	10.5849	10.3309	0.18463	0.758104	1567	epsH_3	glycosyl transferase
106.66_k1n_01644	8.76547	8.65778	8.60293	8.53061	8.40827	8.94768	9.19143	8.79811	9.03115	8.52714	8.7755	9.26854	9.67423	5.37824	9.65039	8.59449	8.82405	8.82077	8.46237	8.35389	8.0533	-0.442231	0.424233	1569	NA	abortive phage infection protein
106.66_k1n_01652	4.46021	4.344	4.17044	4.43945	4.32832	4.34559	4.23927	4.65614	4.31374	4.15646	4.34568	4.15476	4.18539	3.92462	4.31502	4.28122	4.2808	4.61558	4.7283	4.18224	4.38911	0.187879	0.632832	1571	NA	transposase
106.66_k1n_01653	2.96766	2.67972	3.07636	3.0196	3.34685	3.16045	2.75596	2.65537	2.79829	3.27801	3.20675	3.21171	2.78927	4.76735	2.91529	3.15439	3.20937	3.28668	3.23829	3.61341	3.12053	1.84235	0.000958925	59	NA	glycyl-trna synthetase subunit alpha
106.66_k1n_01655	7.88735	7.68269	7.72027	7.72644	7.68671	7.39785	7.93031	8.06876	7.97503	8.17038	7.75968	7.63809	8.16025	7.83516	8.00785	7.39294	7.58879	7.48028	7.89799	7.92653	7.50904	-0.340273	0.0351195	1572	NA	phosphoenolpyruvate-dependent sugar phosphotransferase eiia 2 family protein
106.66_k1n_01656	8.80219	8.73313	8.56678	8.34522	9.025	9.19752	8.64727	8.58797	8.49207	8.583	8.72917	9.24829	8.98462	9.24184	8.94046	8.32231	9.01968	9.00489	8.93119	8.44086	8.32131	0.0241038	0.934964	1573	hsdS	type i restriction modification dna specificity domain protein
106.66_k1n_01657	9.03398	8.9069	8.69321	8.74599	9.15909	9.40196	8.73266	7.86946	8.64259	8.98815	8.49512	9.1821	9.42565	8.67263	9.18726	8.36662	8.94976	9.19557	9.1847	8.63322	8.64058	0.129118	0.657905	1574	xerC_4	phage integrase family protein
106.66_k1n_01658	8.32306	8.35705	8.21408	7.66274	8.31505	9.15032	8.24694	7.52497	8.44106	8.20559	8.08322	8.91183	8.54963	9.40685	8.38322	7.60881	8.32543	8.50078	7.95772	7.8112	7.27825	-0.290568	0.454701	1575	NA	type i restriction modification dna specificity domain protein
106.66_k1n_01659	7.11794	7.17382	7.1007	6.54889	7.14322	7.6482	7.91327	7.61352	8.05714	7.75725	7.71696	8.46087	8.116	7.92355	7.83066	6.95188	7.72794	7.89101	7.70295	7.05356	6.52213	-0.221165	0.592973	1576	NA	type i restriction enzyme specificity partial
106.66_k1n_01666	11.6788	11.6953	11.7312	11.7005	11.9387	11.3953	11.5824	11.7181	11.659	11.8462	12.0539	11.4349	11.4401	11.4094	11.4173	11.7265	11.6684	11.4126	11.8988	11.8295	11.8582	0.197646	0.144516	1577	uppP	bacitracin resistance family protein
106.66_k1n_01667	8.85925	8.87621	8.77916	9.05788	9.19036	8.61144	8.61214	8.74263	8.62833	8.93653	9.02653	8.5032	8.78284	10.4883	8.85001	8.85785	9.13678	9.29868	8.90558	9.08226	9.18543	0.295838	0.0406672	1578	NA	transposase dde domain protein
106.66_k1n_01671	9.98257	10.058	9.92874	10.1965	10.1738	10.2279	9.87855	9.90525	9.91687	10.0546	10.2277	10.0825	9.90647	11.2733	9.9954	10.1402	10.0921	10.1043	10.1451	10.2184	10.1561	-0.056244	0.839173	1581	phoP	alkaline phosphatase synthesis transcriptional regulatory protein phop
106.66_k1n_01672	11.1219	11.2547	11.0621	11.5394	11.4316	11.5038	11.0666	11.1549	11.1826	11.3549	11.3935	11.4331	11.317	12.2184	11.2695	11.4412	11.1837	11.3086	11.2702	11.3152	11.3524	0.0360204	0.875513	1582	phoR	histidine kinase
106.66_k1n_01673	6.52302	6.88053	5.86744	5.73327	6.36756	6.73427	5.43603	5.73054	5.27765	6.03617	6.56176	6.70732	6.03509	6.626	6.16808	6.12325	6.2221	8.24485	6.22889	6.17673	6.56446	0.863882	0.0821211	1583	pstS2	phosphate-binding protein psts 2
106.66_k1n_01674	4.99942	5.31881	4.67502	4.87222	5.13769	5.32195	4.30645	4.48022	4.25914	4.97037	5.12121	5.115	4.71992	5.21133	4.74167	4.81965	5.45074	6.41416	4.93777	5.134	4.83601	1.07662	0.020844	1584	pstC_2	phosphate abc permease protein
106.66_k1n_01675	4.49353	4.53477	4.1751	4.1251	4.71659	4.58708	3.92871	4.17798	4.09935	4.4924	4.20491	4.51941	3.99304	4.29646	3.84699	4.41993	4.47677	5.5794	4.6084	4.89175	4.18605	1.26401	0.00521009	174	pstA_2	phosphate abc permease protein
106.66_k1n_01676	4.96972	5.31244	4.57705	5.28809	5.4816	5.3149	4.43491	4.71164	4.36657	5.45969	5.18269	5.17673	4.66823	5.24668	4.4522	4.96826	5.47107	6.30642	5.28668	4.8309	5.52896	1.37837	0.000586104	143	pstB3_3	phosphate abc atp-binding protein
106.66_k1n_01677	5.54109	5.83936	5.48689	6.26124	6.31248	6.05011	4.87702	5.35544	4.68763	6.48201	6.32452	5.79415	5.11309	5.79919	5.12322	6.24507	6.44205	7.02333	5.6431	6.13218	5.98275	1.68116	9.27713e-07	85	NA	phosphate transport system regulatory protein
106.66_k1n_01679	3.06734	3.19601	3.17744	3.61073	3.29853	3.51363	3.0691	2.93354	3.0562	3.37152	3.56544	3.13063	3.30241	2.9362	3.18501	3.26786	3.31437	3.35597	3.48022	3.67152	3.59238	1.59989	0.000250123	101	NA	helix-turn-helix family protein
106.66_k1n_01680	11.9521	12.2146	12.0507	12.1245	11.8575	11.3498	12.0762	12.0255	11.8959	11.9972	12.011	11.247	11.8192	12.3013	11.8053	11.9742	11.7078	11.2406	11.8344	12.0748	12.0228	-0.268515	0.145148	1585	gpsA	glycerol-3-phosphate dehydrogenase
106.66_k1n_01681	11.1475	11.0947	11.1217	10.8398	10.5003	10.4263	11.0246	11.1585	11.0481	10.6423	10.8029	10.4635	11.0133	11.6297	11.0222	10.9585	10.9103	10.9609	10.7864	11.0496	11.1613	-0.460467	0.00215825	634	gtaB	utp-glucose-1-phosphate uridylyltransferase
106.66_k1n_01682	10.262	10.3797	10.3122	11.1886	11.0664	10.9654	10.0123	10.0314	10.155	11.1409	11.3286	10.8633	9.93283	10.1296	9.86122	10.861	10.938	10.4992	11.3207	11.4001	11.2879	1.30244	1.1077e-19	166	gluP	rhomboid family protein
106.66_k1n_01683	9.20389	9.47605	9.27672	9.9696	9.97605	9.91982	8.80768	8.97845	8.80189	10.003	10.1972	9.80748	8.97187	8.9108	8.99753	9.81712	9.75472	9.61512	10.2987	10.2533	10.4834	1.32312	9.6964e-17	161	NA	5-formyltetrahydrofolate cyclo-ligase
106.66_k1n_01684	10.6715	10.8828	10.773	11.0681	11.0557	11.1226	10.1799	10.3976	10.3076	10.9429	11.2555	10.9924	10.2835	10.3595	10.4234	10.9298	10.8407	10.8793	11.3159	11.2143	11.5265	0.824721	1.66742e-08	356	ykuR	amidohydrolase family protein
106.66_k1n_01685	12.1642	12.0781	12.2446	12.217	12.3198	12.346	11.8708	12.0304	12.026	12.1118	12.402	12.1906	11.8862	11.5158	11.9134	12.1163	12.184	11.9579	12.4102	12.2435	12.1953	0.326582	0.00535651	705	dapH	#NAME?
106.66_k1n_01686	10.9011	10.7902	10.9611	10.469	10.8515	10.861	11.0027	10.9931	11.0331	10.7643	10.7622	11.0536	11.0635	10.6775	10.9107	10.4662	10.7028	10.7067	10.572	10.2662	10.0175	-0.367624	0.0171734	1586	yicL_2	membrane protein
106.66_k1n_01687	12.9134	12.7496	12.885	12.506	12.4471	12.6602	12.9685	12.9121	12.9768	12.5959	12.5572	12.6746	12.9448	13.189	12.9419	12.5629	12.5341	12.6129	12.2626	12.2832	12.2856	-0.583602	2.67625e-10	540	pbpF_2	penicillin-binding protein 1b
106.66_k1n_01688	12.7692	12.9151	12.8262	13.0412	12.8793	12.6782	12.7711	12.8653	12.8075	12.9947	13.0643	12.7044	12.6036	12.8588	12.5972	12.9631	12.7894	12.4123	12.8018	13.0309	13.0667	0.13182	0.291622	1587	tyrS	tyrosyl-trna synthetase
106.66_k1n_01689	12.8666	13.0228	12.8241	13.0752	13.1837	13.1143	12.6225	12.8099	12.7443	13.314	13.2213	13.0672	12.7296	12.2654	12.7318	12.9883	13.1179	12.7396	13.197	13.0012	12.9609	0.451466	0.000131693	642	copA	heavy metal translocating p-type atpase family protein
106.66_k1n_01691	8.90974	8.76732	8.92878	8.88448	8.66589	8.91015	8.9105	9.00078	8.89534	8.70594	8.98367	9.0176	9.2656	8.21302	9.31641	8.86566	8.99841	9.34985	9.14525	8.91013	8.91747	0.019828	0.934964	1589	rlmA	methyltransferase domain protein
106.66_k1n_01694	10.3108	10.3187	10.3233	9.79827	9.65582	9.10638	10.5621	10.447	10.3005	9.56851	9.73138	8.99628	9.57064	10.5879	9.64495	10.079	9.74076	9.8655	9.87896	9.96998	10.0483	-0.722618	0.000904439	412	malP	glycogen starch alpha-glucan phosphorylases family protein
106.66_k1n_01695	10.3579	10.3145	10.2661	9.54043	9.47606	9.10046	10.5592	10.453	10.441	9.2809	9.4343	9.05	10.0336	10.7068	9.80499	9.6658	9.40078	9.6805	9.54207	9.57742	9.75918	-1.19282	2.8345e-14	192	malQ	4-alpha-glucanotransferase
106.66_k1n_01696	8.59577	8.75055	8.65324	10.1731	10.1113	8.97076	8.55913	8.71869	8.47165	10.0059	9.93827	9.07009	8.54078	8.2529	8.58269	10.3953	10.0061	9.62756	9.74998	10.2257	10.0348	1.85929	4.6196e-20	55	malX	maltose maltodextrin-binding protein
106.66_k1n_01697	5.7919	5.82625	5.75372	7.35232	7.28989	5.76561	5.727	5.80363	5.91224	7.16657	7.28056	6.04235	5.68589	5.82688	5.76139	7.28609	7.21179	6.7919	7.03017	7.37685	7.42472	2.17258	5.62958e-15	30	malF	binding--dependent transport system inner membrane component family protein
106.66_k1n_01698	5.39711	5.2105	4.99947	6.26356	6.27132	5.3146	5.14146	5.00591	5.01297	6.57306	6.45068	5.41729	4.9303	4.99701	4.91688	6.94743	6.36962	6.42216	6.34225	6.52212	6.6947	2.43356	3.19355e-16	24	malG	binding--dependent transport system inner membrane component family protein
106.66_k1n_01700	9.96451	9.95035	9.8843	10.0338	10.1427	9.52147	9.93798	10.0014	9.92407	10.3644	10.4328	9.89648	9.84822	10.1754	9.99808	10.2889	10.2451	9.826	10.2387	10.0861	9.97849	0.191118	0.203181	1591	malR	hth-type transcriptional regulator malr
106.66_k1n_01701	10.2091	10.0121	10.0971	10.8024	10.4701	9.46263	10.1329	9.94264	10.2347	10.6099	10.5186	9.84376	9.69776	9.13163	9.90296	10.6909	10.5323	10.0411	10.609	10.8027	10.8767	0.720279	0.00241935	414	NA	3-ketoacyl-acp reductase
106.66_k1n_01702	9.73823	9.86262	9.74213	9.95645	9.82672	9.78925	9.70818	9.72577	9.79584	9.94479	9.94269	9.76361	9.65744	9.72777	9.63645	9.91757	9.77937	9.93137	9.97693	10.0545	10.2396	0.264428	0.00142953	731	NA	tyrosyl-trna synthetase
106.66_k1n_01703	11.4797	11.4973	11.552	11.3659	11.1132	11.0934	11.2161	11.397	11.2729	11.2413	11.2276	10.9391	10.8564	11.3232	11.0512	11.3248	11.1937	11.2405	11.218	11.4329	11.5116	-0.0841938	0.574619	1592	aspS	aspartyl-trna synthetase
106.66_k1n_01706	8.08451	8.15578	8.14146	8.04661	8.0904	8.39434	8.22315	8.24288	8.22946	8.10361	8.37524	8.6257	8.45246	9.60013	8.39874	8.63065	8.53953	8.84608	8.32746	8.35411	8.38651	-0.121548	0.705881	1594	NA	caax amino terminal protease family protein
106.66_k1n_01710	7.10525	7.3441	7.35402	6.69601	7.62008	7.26543	7.38236	7.61864	7.30654	7.62148	7.35308	7.44262	7.63447	8.76274	7.66162	7.76451	7.81767	7.49927	7.71547	7.19484	6.3458	-0.389241	0.276653	1596	NA	aspartyl-trna synthetase
106.66_k1n_01712	11.4713	11.6492	11.4708	11.5522	11.2456	10.9236	11.2792	11.3722	11.3892	11.4217	11.4599	10.8277	11.1936	11.2405	11.2207	11.4097	11.176	10.9632	11.3255	11.5086	11.7235	-0.0690649	0.712867	1597	hisS	histidyl-trna synthetase
106.66_k1n_01713	4.55319	4.80077	4.85258	4.48762	4.91902	4.81268	4.52244	4.67769	4.4832	4.48623	5.1262	4.7091	4.91521	4.75005	4.63535	4.86969	4.76023	5.01177	4.53686	4.73155	4.50988	0.206426	0.498535	1598	NA	major facilitator superfamily protein
106.66_k1n_01714	8.63171	8.58515	8.54346	8.35734	8.28153	8.41687	8.7709	9.01316	8.9858	8.42566	8.40426	8.71731	9.21275	8.97813	9.03593	8.5098	8.50431	8.5981	8.17175	8.15353	8.10656	-0.670345	8.31235e-06	451	NA	transcriptional rgg c-terminal domain protein
106.66_k1n_01715	12.1323	11.8843	12.306	11.3397	11.4276	11.2831	12.15	12.5523	12.4037	11.3472	11.3097	11.3011	11.7821	11.3895	11.7308	11.6443	11.7018	11.6657	11.1548	10.9629	10.9159	-0.963217	3.45323e-07	277	NA	metal-sulfur cluster biosynthetic enzyme
106.66_k1n_01716	12.9083	12.8415	12.8989	12.4821	12.2387	12.027	12.7355	12.6745	12.7831	12.2574	12.3289	11.8772	12.3843	13.1823	12.4628	12.6812	12.338	12.3517	12.2147	12.4317	12.5146	-0.605818	3.76923e-05	514	ilvD	dihydroxy-acid dehydratase
106.66_k1n_01717	8.17582	8.25822	8.21956	8.74651	8.87244	9.00077	8.48417	8.4474	8.41953	8.89175	8.75794	9.23506	8.71346	8.83573	8.62968	8.4024	8.67983	8.60868	8.80803	8.48419	8.31222	0.398801	0.0257366	1599	dxs	c-terminal domain protein
106.66_k1n_01718	6.17731	6.34601	6.36624	6.53353	6.58688	7.25855	6.37204	6.37218	6.36064	6.70226	6.70439	7.34527	6.66092	6.72707	6.48194	6.83235	6.36139	6.55607	6.70088	6.71048	6.34804	0.56934	0.0134938	1600	tkt_2	thiamine diphosphate binding domain protein
106.66_k1n_01719	7.09907	7.2774	7.23341	7.58457	7.27014	7.67031	7.25395	7.12319	7.01711	7.23697	7.33585	7.80754	7.35823	7.3957	7.16442	7.14756	7.2903	7.29189	7.3164	7.06414	6.97698	0.246406	0.167611	1601	ulaA_2	sugar-specific family protein
106.66_k1n_01720	4.67286	4.50006	4.64902	5.01852	4.84061	5.12986	4.4453	4.47965	4.65089	4.64737	4.65959	4.9838	4.65659	5.10487	4.62983	4.9871	4.87068	4.5807	5.16889	5.05147	4.97471	0.672342	0.0201268	1602	NA	pts lactose transporter subunit iib
106.66_k1n_01721	7.86731	7.97818	7.85978	8.49063	8.67014	8.37407	7.89568	7.91899	7.91424	8.44135	8.30009	8.4845	8.11969	8.42387	8.06212	8.15181	8.21582	7.85044	8.17688	8.09991	7.93271	0.400974	0.015896	1603	cmtB	prd domain protein
106.66_k1n_01722	10.3346	10.3797	10.2897	9.94053	10.1129	10.0904	10.4826	10.501	10.3478	9.86999	10.0331	10.2316	11.3885	11.0535	11.3249	10.0339	10.0682	9.75322	10.0283	10.112	9.98478	-0.985364	5.49721e-07	268	NA	spfh domain band 7 family protein
106.66_k1n_01726	4.80289	4.83528	4.82133	5.31617	5.70619	4.8386	4.75429	4.6117	4.70006	5.37712	5.22841	5.04365	4.66023	3.85862	4.64036	5.13479	4.95055	4.72046	5.17471	5.03221	5.05745	1.19241	0.00422199	193	xerC_5	integrase
106.66_k1n_01729	6.36165	6.30174	6.60645	6.48495	6.95879	6.52793	6.43604	6.40433	6.7508	6.69643	6.10751	6.69284	6.69034	7.00885	6.33948	6.71297	6.78386	6.50009	6.7401	6.21675	5.94747	0.000400421	0.999312	1605	lytB_6	choline-binding protein a
106.66_k1n_01730	5.77153	5.74551	5.84109	5.43012	5.23684	6.03019	5.77858	5.86868	5.7281	5.84332	5.48592	5.95785	6.21848	5.70701	6.0552	4.95347	5.31906	5.76559	5.66717	4.93291	5.0773	-0.612048	0.0743765	1606	NA	choline binding protein
106.66_k1n_01731	1.97968	2.10532	1.97911	1.94869	2.03096	2.08659	1.98107	1.81332	1.87724	1.85585	2.59454	2.03739	1.86045	2.29004	1.86378	1.87921	1.86954	2.07119	1.86067	2.07795	1.8732	0.492409	0.640149	1607	NA	transposase
106.66_k1n_01733	4.15358	4.60142	4.28636	4.20984	4.14	4.31465	4.28179	4.48232	4.25018	3.75977	3.93903	4.47587	4.31663	5.68345	4.14179	4.00346	3.94046	4.17214	3.68289	3.82138	4.15765	-1.45841	0.00894654	126	NA	transposase dde domain protein
106.66_k1n_01735	5.21575	5.3308	5.3509	5.40501	5.28743	4.81489	5.18195	5.35056	5.44788	5.43608	5.3124	4.66925	5.19638	4.91976	5.16747	5.03219	4.92751	5.04512	5.41193	5.24895	5.22469	-0.208474	0.506455	1608	NA	n-acetyl-beta-d-glucosaminidase
106.66_k1n_01736	4.20109	4.53865	4.21208	4.21124	4.47493	3.99785	4.08122	4.05418	4.43593	4.65751	4.75075	4.12571	4.29016	3.81687	4.33266	4.07604	4.34689	4.25844	4.68521	4.5716	4.5225	0.509974	0.217698	1609	bglK_3	rok family protein
106.66_k1n_01737	6.7363	6.96554	6.85436	7.22291	6.79733	6.21985	6.80885	7.2041	6.81314	7.37376	6.72702	6.23884	6.76799	6.1062	7.071	6.5636	6.89501	6.84105	7.26144	7.22309	7.2389	0.146351	0.658033	1610	mngB	alpha-mannosidase
106.66_k1n_01738	5.31828	5.84905	5.68373	6.13391	5.81181	5.12393	5.55604	5.85128	5.48099	5.98741	5.44781	5.06447	5.51878	4.9969	5.60918	5.88919	5.93624	5.29191	5.97226	6.28327	5.83898	0.429179	0.238211	1611	NA	glycosyl hydrolase
106.66_k1n_01739	6.37612	6.71617	6.52137	7.09582	7.04994	6.04856	6.24734	6.62918	6.39341	6.96612	7.14628	6.24651	6.49947	5.89941	6.38145	7.03944	7.30586	7.01243	7.23564	7.40936	7.41829	1.01986	0.000139299	255	NA	alpha- - family protein
106.66_k1n_01740	7.69349	7.7589	7.65027	7.70438	7.54922	7.68581	7.54214	8.07015	7.76628	7.6273	7.85027	7.68626	8.08461	7.34357	8.1111	8.08735	7.59039	8.10621	7.96511	7.7639	7.89926	-0.00163077	0.99398	1612	NA	alpha-l-fucosidase 1 domain protein
106.66_k1n_01741	6.46323	6.22034	6.2601	6.05816	6.25095	6.16265	6.01838	6.24463	6.03161	6.23365	6.63397	6.20695	6.68026	6.45397	6.63301	6.93869	6.73616	7.07873	6.79191	6.71153	6.35412	0.361431	0.203181	1613	arcA	arginine deiminase
106.66_k1n_01742	5.64316	6.02941	5.64777	5.44843	5.68401	5.24822	5.88095	5.8776	5.66755	5.72951	5.91373	5.20833	5.66607	6.05562	5.86538	6.6192	6.07775	6.59082	5.95325	6.25371	5.8103	0.266322	0.484867	1614	arcB	ornithine carbamoyltransferase
106.66_k1n_01744	6.19581	6.11557	6.19757	5.91589	5.8696	5.99657	6.18361	6.13678	6.06932	6.25928	6.02978	6.04403	5.90822	5.96163	6.09361	6.52999	6.26034	6.40496	6.10076	6.58001	6.32472	0.181891	0.358713	1615	NA	c4-dicarboxylate anaerobic carrier family protein
106.66_k1n_01745	6.00784	6.21281	5.93188	5.84407	6.40834	6.07009	5.95442	6.2812	6.04543	6.09895	6.25402	6.05407	5.89997	6.16995	5.96682	6.42854	6.50106	6.79922	5.88851	6.18125	6.1382	0.361211	0.114727	1616	NA	family protein
106.66_k1n_01746	5.84811	6.0449	5.85875	5.66268	6.53244	6.60213	5.76213	5.47018	5.8932	6.56289	6.46662	6.66321	5.93842	5.89033	5.77731	6.08254	6.53774	6.34817	6.5045	6.32214	5.47857	0.970194	4.89342e-05	273	iga_3	zinc metalloproteinase c
106.66_k1n_01747	6.04818	5.96796	6.01413	5.978	6.54252	7.14685	5.72628	5.45689	6.05707	6.42378	6.32305	7.21254	6.23265	5.70598	6.25674	6.72951	6.39695	6.84151	6.67948	6.41225	6.07875	1.16848	2.32634e-05	199	NA	signal peptide protein
106.66_k1n_01749	12.3802	12.399	12.6254	12.1817	12.1523	12.4534	12.1811	12.3872	12.3105	12.1415	12.2684	12.4485	12.0879	11.8766	12.1385	12.2633	12.1585	12.1664	12.4165	12.5192	12.6277	0.0592871	0.711339	1617	NA	hypersensitive-induced response protein 3
106.66_k1n_01750	4.96222	4.99913	5.11378	5.22278	4.96891	4.79572	5.12233	5.08594	4.89554	5.30487	5.2369	4.95702	5.21955	6.75668	5.32246	5.67779	5.4343	5.87986	5.64544	5.00161	5.00387	-0.315862	0.560601	1618	adhB	alcohol dehydrogenase
106.66_k1n_01751	5.36529	5.34475	5.15797	5.66971	5.56373	5.34492	5.3241	5.43854	5.19045	5.39452	5.55712	5.48423	5.1404	5.3746	5.41267	5.55962	5.52156	5.69286	5.72298	5.04155	5.66688	0.464585	0.0147511	1619	fucI	l-fucose isomerase
106.66_k1n_01752	3.38316	3.30568	3.26563	3.49487	3.14444	3.55526	3.26892	3.35034	3.35379	3.22487	3.30477	3.55002	3.19206	3.42526	3.23973	3.1085	3.67444	3.47091	3.4018	3.44595	3.64037	0.635789	0.0864409	1620	fucA	class ii aldolase and adducin n-terminal domain protein
106.66_k1n_01753	5.41929	5.29261	5.50365	5.34888	5.77957	5.83082	5.32052	5.20082	5.57373	5.72706	5.71264	6.05256	5.7404	5.61812	5.66043	5.83941	5.59916	5.97175	5.59468	6.05415	5.79313	0.628369	0.00354236	771	NA	glycosyl hydrolase
106.66_k1n_01755	4.21056	3.94508	4.12774	4.29829	4.18436	4.39321	4.1573	3.95336	4.25828	4.13184	4.01438	4.40678	4.03923	4.12821	4.39229	4.42453	4.32893	4.63982	4.29731	3.74589	4.14196	0.490527	0.184136	1621	NA	alpha-n-acetylgalactosaminidase
106.66_k1n_01760	5.07522	5.25417	5.22591	5.25402	5.56562	5.34033	4.92103	5.12148	5.0423	5.47783	5.1326	5.29774	5.57438	5.30269	5.19963	5.59857	5.58952	5.53951	5.48768	5.37435	5.30245	0.460419	0.0413481	1623	rhaB	l-fuculose kinase
106.66_k1n_01761	8.21763	8.54245	8.4675	7.59922	7.89432	8.65363	8.49552	8.59663	8.50163	7.73635	7.87399	8.82118	8.80656	9.21382	8.59609	7.9585	8.35454	8.73458	7.90372	7.61001	7.19784	-0.703322	0.0179682	1624	srlR_2	bacterial regulatory deor family protein
106.66_k1n_01762	11.0263	11.1263	11.3341	11.5241	11.3087	11.0624	11.3137	11.341	11.2857	11.4382	11.4121	11.2051	11.0681	11.4117	11.4021	11.5276	11.3341	11.1878	11.3204	11.3465	11.4321	0.110329	0.322429	1625	znuA_2	zinc-binding protein
106.66_k1n_01763	9.27661	9.36975	9.67685	8.4375	8.77244	9.51043	9.24248	9.45859	9.35457	8.72662	8.84407	9.50727	9.41982	9.60978	9.82808	8.93045	8.90635	9.56539	8.93513	8.8713	8.55155	-0.630301	0.00331019	490	znuB	abc 3 transport family protein
106.66_k1n_01764	9.49302	9.55437	9.74152	9.45795	9.10114	9.36221	9.46107	9.57774	9.65639	9.35675	9.16036	9.37798	9.37864	9.53816	9.89991	9.17558	9.05304	9.42155	9.20717	9.16875	9.19259	-0.460098	2.4426e-05	635	znuC_2	abc transporter family protein
106.66_k1n_01765	9.29632	9.47532	9.61072	9.15777	9.26617	9.33112	9.25266	9.32117	9.44048	9.54578	9.03913	9.17875	9.34465	9.47358	9.55949	9.1587	8.95512	8.97252	9.30935	9.15459	9.21569	-0.308329	0.00558392	714	adcR	transcriptional repressor
106.66_k1n_01766	11.7117	11.5831	11.7915	11.0362	10.9507	11.2972	12.0849	12.0778	12.1303	11.0468	11.1402	11.4393	12.0578	12.3151	11.9681	11.1517	11.0729	11.3225	11.2754	11.2375	11.1333	-1.07134	5.49659e-19	238	NA	d-alanyl-lipoteichoic acid biosynthesis protein
106.66_k1n_01767	8.32151	8.25962	8.23428	8.07065	7.88498	7.58331	8.51865	8.22096	8.28045	7.48881	7.46511	7.62037	8.02962	8.73465	8.10464	8.03564	7.93419	7.49329	7.90217	8.26254	8.39469	-0.646179	0.00113909	474	dltC	d-alanine--poly subunit 2
106.66_k1n_01768	10.7726	10.7408	10.8109	9.5052	9.5337	10.1404	10.932	10.8628	10.8373	9.37138	9.41168	10.2004	10.6732	11.3762	10.6814	9.42377	9.78072	10.2151	9.61736	9.62459	9.43676	-1.52868	1.67114e-16	110	patA_2	d-alanyl-lipoteichoic acid biosynthesis protein
106.66_k1n_01769	12.5374	12.4761	12.6312	11.352	11.4473	12.0355	12.7811	12.7018	12.7622	11.3758	11.4557	11.9658	12.6613	13.1377	12.5693	11.5143	11.6208	11.7383	11.4938	11.3235	11.3446	-1.49771	1.10671e-24	117	dltA	d-alanine-activating enzyme
106.66_k1n_01770	4.39998	4.64353	4.13851	3.88591	4.0124	3.67558	4.43036	4.46534	4.07835	4.01757	4.02754	3.58881	3.83438	4.71458	4.07673	3.63438	3.81567	3.9672	3.5714	3.97551	4.02477	-1.64581	0.000164478	741	glpF	mip channel s family protein
106.66_k1n_01771	5.6148	5.86827	5.47202	4.91234	4.71624	4.66827	5.84593	5.92751	5.63034	4.7887	4.92413	4.65431	5.32675	6.54553	5.29666	4.89295	4.95155	5.19053	4.7032	5.05723	5.26207	-1.9202	4.07798e-09	46	glpO	alpha-glycerophosphate oxidase
106.66_k1n_01772	5.5506	5.77512	5.55374	4.66598	4.91451	4.87226	5.89982	5.80705	5.61339	4.92152	4.67538	4.90561	5.61056	6.39533	5.41671	5.57657	4.96248	5.05598	4.71579	4.60704	5.07713	-1.82032	1.83658e-09	62	glpK	glycerol kinase
106.66_k1n_01773	7.30325	7.18028	7.14508	7.61132	7.48309	7.50598	7.37772	7.30402	7.31461	7.81376	7.36525	7.64722	7.53873	7.7431	7.91223	7.75647	7.72771	7.88298	6.86397	7.53203	7.16478	0.170409	0.462889	1626	NA	mga helix-turn-helix domain protein
106.66_k1n_01774	9.68827	9.63284	9.63614	9.99356	9.62287	9.20962	9.50793	9.58598	9.60831	9.57925	9.45316	9.07773	9.51303	9.3689	9.65442	9.92235	9.90494	9.49536	9.41648	9.82766	9.62811	0.0542262	0.779516	1627	hslO	hsp33 family protein
106.66_k1n_01775	8.80329	8.79984	8.83736	8.99519	8.64739	8.26626	8.80052	8.88045	8.84305	8.79577	8.4967	8.2142	8.49547	8.73444	8.79617	9.18889	9.09375	9.08911	8.50394	8.49186	8.71999	-0.0477754	0.83833	1628	dusC	tim-barrel nifr3 family protein
106.66_k1n_01780	9.29893	9.72102	9.27444	9.94744	10.0702	8.92601	9.53162	9.41054	9.40212	10.3186	10.3338	9.25191	9.50244	9.59719	9.3839	10.1299	10.1775	9.61586	10.2818	10.2227	10.1172	0.750188	0.000452413	757	argR_3	arginine regulator
106.66_k1n_01781	12.8655	12.6979	12.7036	12.9466	13.1099	12.1425	12.7209	12.5259	12.7687	13.1623	13.0303	12.2179	12.8218	12.8053	12.9257	13.1131	13.0754	12.5503	13.0923	12.9482	12.9253	0.184263	0.335211	1630	pepX	xaa-pro dipeptidyl-peptidase
106.66_k1n_01782	11.7354	11.876	11.8228	12.2416	12.0606	11.4287	11.857	11.8378	11.7707	12.1974	12.0082	11.5299	11.6599	12.1962	11.6664	11.956	11.9199	11.4963	11.9376	12.1137	12.0297	0.136067	0.431557	1631	dnaE	dna polymerase alpha subunit
106.66_k1n_01783	14.0032	14.0872	14.0307	13.7488	13.456	13.7606	14.0133	13.9383	13.9349	13.3813	13.4865	13.622	13.8277	13.9966	13.7736	13.4249	13.219	13.2126	13.2911	13.5636	13.5976	-0.616952	5.14025e-09	500	pfkA	6-phosphofructokinase
106.66_k1n_01784	14.5095	14.404	14.4813	14.0167	13.7566	13.8624	14.5278	14.5581	14.4644	13.8172	13.8692	13.8388	14.1372	14.5012	14.1678	13.8858	13.7071	13.5859	13.7378	13.9437	14.1049	-0.760235	8.10278e-15	389	pyk	pyruvate kinase
106.66_k1n_01786	7.62673	7.61724	7.64922	7.73985	7.14048	7.67998	7.76666	8.06448	7.81079	7.51627	7.38043	7.92584	7.75036	7.59048	7.75999	7.42268	7.40869	7.57674	7.65775	7.83032	7.85326	-0.184694	0.26646	1633	NA	dna repair protein
106.66_k1n_01788	7.97386	7.89973	7.99198	7.50727	8.08262	8.55327	8.13104	8.27087	8.20836	7.89472	8.12165	8.62613	8.33748	8.6891	8.37057	7.87267	8.457	8.31582	8.34073	7.6187	7.45178	-0.131669	0.640729	1635	NA	alpha beta domain protein
106.66_k1n_01790	8.66017	8.67515	8.51206	8.21219	8.68431	7.59248	8.39461	8.62178	8.36899	8.43627	8.41736	7.64622	8.66648	8.40504	8.35803	8.55369	9.09971	8.50164	8.78894	8.25778	8.14221	-0.136139	0.617848	1637	NA	permease family protein
106.66_k1n_01792	9.90736	9.83326	9.88338	9.86519	9.98101	10.1321	10.0838	9.09668	10.0737	10.1136	9.99813	10.2101	10.71	5.99514	10.4463	9.68585	10.0894	9.43792	10.1432	9.84391	9.37638	-0.0296566	0.972358	1638	NA	capsular polysaccharide biosynthesis protein
106.66_k1n_01793	11.0976	11.1995	11.0632	10.859	10.8515	10.8441	11.1385	11.3304	11.1872	10.9248	10.9726	10.963	10.9243	11.4404	10.9925	10.8929	10.8548	10.8866	10.8582	11.0012	11.1384	-0.321704	0.000415154	709	rpsA_2	s1 rna binding domain protein
106.66_k1n_01794	8.29482	8.38315	8.20306	8.08056	8.46526	8.4387	8.39264	8.46908	8.40993	8.52133	8.72157	8.62834	8.51016	9.22196	8.60686	8.30773	8.65988	8.51335	8.64547	8.47522	8.47493	-0.0448952	0.842096	1639	NA	metallopeptidase family protein
106.66_k1n_01795	12.5985	12.3793	12.7835	12.0994	11.9614	11.7015	13.2118	13.2156	12.8886	12.1255	12.019	11.6389	13.3425	14.0291	13.1	12.9242	12.7721	12.4713	11.8386	12.0996	11.9345	-1.25985	2.17719e-06	176	NA	pspc domain protein
106.66_k1n_01798	4.39616	5.07059	4.85938	4.63646	4.78866	4.73609	4.82965	4.71168	4.72086	4.79557	4.90471	4.89724	5.03365	5.26708	4.85887	4.74191	5.34763	4.83014	4.74926	5.04478	4.8959	-0.0417239	0.918984	1640	bceA	abc transporter family protein
106.66_k1n_01799	6.22372	6.55355	6.52245	6.44659	6.50431	6.43872	6.60713	6.51895	6.41351	6.53823	6.58214	6.34584	6.45468	6.84401	6.28678	6.87261	6.86478	6.912	6.56751	6.694	6.54989	0.187046	0.344823	1641	bceB	permease family protein
106.66_k1n_01801	5.05501	5.10526	4.89693	5.33492	5.89876	4.94946	5.06076	4.82889	4.84304	5.61396	5.42758	4.9785	5.03214	4.86969	5.07007	5.95408	6.04402	5.73926	5.67058	5.67573	5.61107	1.36012	1.5294e-06	149	NA	integrase core domain protein
106.66_k1n_01802	9.10495	9.2644	9.17388	10.0255	10.0954	9.76877	8.71655	9.05851	8.70355	9.76859	9.90845	9.458	8.95357	9.1579	9.09351	10.2785	10.3341	10.8271	10.2928	10.1843	10.2531	1.5195	3.19355e-16	112	speA	arginine decarboxylase
106.66_k1n_01804	8.6943	8.50269	8.49973	9.44826	9.25401	8.96406	8.04123	8.25435	7.96287	9.18454	9.25489	8.51798	8.12945	8.65585	8.33947	9.88416	9.41344	10.1587	9.48918	9.62375	9.86615	1.5661	1.4808e-11	106	speE	spermidine synthase
106.66_k1n_01805	8.62297	8.84363	8.48403	9.51471	9.66095	9.19208	8.24853	8.43067	8.13049	9.33113	9.48321	8.79265	8.1417	8.81978	8.34232	9.77049	9.82663	10.3698	9.94894	9.77731	9.96794	1.6903	1.81506e-14	84	NA	saccharopine dehydrogenase family protein
106.66_k1n_01806	8.36359	8.5219	8.29506	9.28123	9.38992	8.93918	8.02641	8.14523	7.79376	9.32146	9.41779	8.77288	8.08675	8.68468	8.27744	9.98177	9.74717	10.3887	9.87796	9.84207	9.94777	1.92735	9.96947e-16	44	nspC	carboxynorspermidine decarboxylase
106.66_k1n_01807	8.53483	8.66194	8.41924	9.52334	9.51495	9.01865	8.06628	8.15341	7.86426	9.28787	9.42825	8.80348	7.92416	8.63675	8.19718	9.99543	9.88652	10.3474	9.76116	10.0856	10.0895	1.96508	5.86961e-16	43	aguA	agmatine deiminase
106.66_k1n_01808	8.98932	9.05075	8.88083	10.0618	10.1151	9.35473	8.48632	8.60039	8.474	10.0464	10.2731	9.18956	8.37178	9.13189	8.63164	10.5818	10.4094	10.7368	10.3737	10.5978	10.483	2.05176	1.78786e-18	36	aguB	n-carbamoylputrescine amidase
106.66_k1n_01809	11.2234	11.1245	11.2108	10.781	10.2738	10.6588	11.2463	11.3557	11.3115	10.6009	10.5675	10.716	11.3729	10.9723	11.3819	10.6973	10.5201	10.5341	10.5378	10.6351	10.812	-0.847445	1.99528e-19	340	yidA_3	cof-like hydrolase family protein
106.66_k1n_01811	8.50439	8.51732	8.23528	7.89917	8.39474	8.4177	8.12832	7.92588	8.24985	7.86301	8.27244	8.51552	8.39281	5.14741	8.38145	7.94959	8.15478	8.05452	8.15892	7.84698	7.73334	-0.0763848	0.894389	1643	NA	caax amino terminal protease family protein
106.66_k1n_01812	11.5345	11.4756	11.5361	11.3847	11.444	11.3913	11.5776	11.6691	11.5514	11.3589	11.4133	11.432	11.6801	11.5691	11.6662	11.2741	11.3688	10.9525	11.4605	11.3076	11.4515	-0.303493	0.000274	717	cysB	bacterial regulatory helix-turn-helix lysr family protein
106.66_k1n_01813	8.65116	8.32447	8.38367	7.83593	8.08823	8.7072	8.43732	8.28007	8.32151	7.80818	8.01615	8.45703	8.50645	9.40138	8.423	8.01965	7.7096	8.50649	8.10949	8.05738	8.14079	-0.592629	0.0128966	1644	lspA	signal peptidase ii
106.66_k1n_01814	9.62319	9.53104	9.44998	9.19395	9.21752	9.24253	9.46109	9.39067	9.55834	9.08814	9.11484	9.23138	9.24094	10.1113	9.39484	8.99576	9.14951	9.19368	9.33586	9.03519	9.43377	-0.49805	0.000246062	778	rluD_1	pseudouridine family protein
106.66_k1n_01816	10.6625	10.7371	10.6262	10.8203	10.8277	10.863	10.8487	10.6595	10.7285	10.8762	10.8853	10.9419	10.801	12.0155	10.7699	10.8261	10.761	10.8344	10.9189	10.8211	10.7171	-0.165716	0.479866	1645	lytB_7	choline binding protein e
106.66_k1n_01817	10.1477	10.3128	10.2562	10.1297	10.227	10.5022	10.0048	10.1924	10.1209	9.95685	10.1683	10.3831	10.015	10.0056	10.0899	9.9251	10.0562	10.0292	10.2686	10.1612	10.2079	0.0702452	0.578268	1646	proB	glutamate 5-kinase
106.66_k1n_01818	9.76618	9.93876	9.78928	10.0192	9.82536	10.0828	9.56673	9.63886	9.72213	9.69359	9.88195	10.0406	9.46047	9.52404	9.6822	9.91508	9.72355	9.96214	9.85203	9.91139	10.161	0.337664	0.00131788	703	proA	glutamate-5-semialdehyde dehydrogenase
106.66_k1n_01819	9.98556	10.2462	10.0971	10.304	10.3463	10.3613	10.0561	10.2569	10.4157	10.1493	10.4734	10.4545	10.2741	10.0402	10.3734	10.3361	10.3452	10.4683	10.2742	10.2391	10.4464	0.206717	0.0332948	1647	proC	pyrroline-5-carboxylate reductase
106.66_k1n_01820	10.7258	10.8913	10.8776	10.7729	10.6373	10.2229	10.7986	10.912	10.8553	10.6383	10.6279	10.2222	10.596	10.8769	10.5992	10.6508	10.3548	9.94142	10.5206	10.857	10.8593	-0.329986	0.0357077	1648	tmk	thymidylate kinase
106.66_k1n_01821	9.65275	9.74674	9.67956	9.05817	9.12111	9.8212	9.77655	9.93001	9.73208	9.11928	9.21684	9.82737	10.1189	10.4751	10.1394	9.08026	9.31164	9.58707	9.4946	9.18258	9.18729	-0.785304	3.42061e-05	376	dnaX_2	dna polymerase delta subunit
106.66_k1n_01822	8.17754	8.31921	8.22464	8.44913	8.43188	8.08008	8.21174	8.41421	8.12955	7.99804	8.26547	8.0456	8.40846	8.88621	8.3837	7.98748	8.05955	7.50824	8.41132	8.39813	8.45071	-0.250666	0.214605	1649	NA	dna replication initiation control protein
106.66_k1n_01823	10.1948	10.0826	10.1948	10.1344	9.91297	10.1318	10.3135	10.3254	10.3601	9.95012	10.0571	10.1121	10.6304	10.8663	10.4815	9.90847	9.87254	9.8151	10.0082	9.70625	10.0885	-0.573377	1.36222e-05	547	rsmI	ribosomal rna small subunit methyltransferase i
106.66_k1n_01826	6.97466	7.31237	7.27718	6.98465	7.2004	7.34429	7.15143	7.08686	7.07133	7.06979	6.88806	7.12101	7.01649	6.63703	6.8886	7.20745	7.08912	7.32958	6.97075	7.22558	7.18544	0.140481	0.421454	1651	NA	transposase dde domain protein
106.66_k1n_01827	6.94369	6.79518	6.93698	7.26225	6.74951	6.26339	6.66299	7.02703	6.8783	7.10108	6.84457	6.41287	6.97556	7.60976	7.00182	6.61836	6.74657	6.41811	6.98713	7.32131	7.05433	-0.256429	0.360788	1652	NA	is1381 transposase
106.66_k1n_01828	9.96302	9.9483	10.0043	10.1442	10.0652	9.77048	9.78283	9.8802	9.74532	9.87313	10.0128	9.61797	9.47857	9.66298	9.68107	9.91404	9.88049	9.73063	10.0486	9.96347	10.0122	0.162724	0.197282	1653	trmFO	trna:m u-54 methyltransferase
106.66_k1n_01829	12.0316	12.024	12.1302	12.1794	12.0139	11.7446	12.025	12.1862	12.0448	11.757	11.9024	11.5744	11.5736	11.7535	11.6068	11.8669	11.679	11.4386	11.6951	11.8882	11.8825	-0.176963	0.244823	1654	pyrH	ump kinase
106.66_k1n_01830	11.7174	11.6206	11.6936	12.3419	11.8803	11.5214	11.8889	11.8746	11.8732	12.2409	11.9966	11.5154	11.5302	11.8439	11.6349	12.1044	11.8392	11.4122	11.826	12.2863	12.1702	0.289521	0.0965725	1655	frr	ribosome recycling factor
106.66_k1n_01831	8.96645	9.06937	9.00965	9.4969	9.48559	9.35639	8.65355	8.79464	8.83602	9.08561	9.33483	9.26188	8.6872	9.16036	8.73959	9.12955	9.07105	9.25736	9.2562	9.47359	9.67049	0.616265	1.14891e-06	501	NA	s1 rna-binding protein
106.66_k1n_01833	11.7289	11.7956	11.8283	11.8857	11.6738	11.7953	11.7869	11.755	11.8566	11.5143	11.6382	11.7718	11.8064	11.8837	11.7895	11.7013	11.322	11.3253	11.8799	11.9207	11.8905	-0.126375	0.300381	1656	ybeZ	phoh-like family protein
106.66_k1n_01834	10.0873	10.086	10.0528	9.94781	10.046	10.5914	10.1484	10.0217	10.1236	9.87085	10.0218	10.5733	10.3601	10.5981	10.2748	9.81	9.75383	10.1537	10.0441	10.1007	10.242	-0.107014	0.575112	1657	NA	acetyltransferase family protein
106.66_k1n_01836	4.83813	4.72467	4.99121	5.28749	5.17306	5.08373	4.80268	4.89592	4.62196	5.21732	5.26888	4.69979	4.53561	4.72743	4.76031	4.791	4.83727	5.08878	5.09753	4.93202	5.32554	0.740947	0.00256242	758	ald_1	alanine dehydrogenase domain protein
106.66_k1n_01837	6.44103	6.54205	6.38741	6.84954	7.1235	6.96767	6.26016	6.38974	5.96969	6.66776	7.00802	6.66679	6.24812	6.36996	6.28558	7.14904	7.20176	7.09346	6.52693	7.34874	7.41928	1.13885	5.58063e-10	210	ald_2	alanine dehydrogenase
106.66_k1n_01838	9.85229	9.99546	10.0428	10.137	10.071	10.2052	9.82342	9.97289	9.93271	10.1634	10.1232	10.4969	9.79533	8.00664	9.80367	10.109	10.4315	9.87259	10.3272	10.1405	10.2558	0.551201	0.0270785	1658	ydaF_4	acetyltransferase family protein
106.66_k1n_01839	3.6359	3.65077	3.57607	4.05297	4.25615	4.09644	3.31961	3.4996	3.64876	4.10853	4.17566	3.81991	3.77143	3.26019	3.77822	4.31503	4.27275	4.17276	3.82748	4.77118	4.379	2.21011	2.11397e-06	29	comEA	comea family protein
106.66_k1n_01840	5.00905	5.20437	4.91621	5.00541	5.82441	5.45184	5.02547	4.67571	4.99812	5.40714	5.72012	5.3899	4.96049	4.33439	5.06644	5.60341	5.98582	5.79251	5.87745	5.59522	5.69545	1.50961	2.02258e-07	113	NA	dna internalization-related competence protein rec2
106.66_k1n_01842	6.68453	6.54668	6.65476	7.46256	7.30827	6.4389	6.67949	6.96849	6.68718	7.42323	7.43585	6.62202	6.5159	8.48664	6.71214	6.81282	7.35688	6.86242	6.91065	7.06747	7.39846	0.062459	0.902459	1659	tagH	abc transporter family protein
106.66_k1n_01844	12.6712	12.6454	12.642	13.7918	13.397	12.8577	12.6946	12.7478	12.7301	13.2913	13.163	12.9926	12.3839	12.1031	12.3539	13.1932	13.0014	12.7072	12.9269	13.3627	13.2431	0.831809	6.19292e-07	353	infC	translation initiation factor if-3
106.66_k1n_01846	12.8828	12.8789	13.0116	13.8286	13.4409	13.2793	13.0875	13.2414	13.1387	13.6043	13.363	13.4635	12.9759	12.4225	12.8574	13.7097	13.4146	13.2493	13.2792	13.5219	13.6307	0.707016	1.2506e-07	428	rplT	50s ribosomal protein l20
106.66_k1n_01847	10.5422	10.2219	10.52	11.4808	11.2808	10.9624	10.4234	10.6774	10.6992	11.5909	11.3817	11.2691	10.3497	9.98894	10.3578	11.2806	11.4052	11.0949	11.3055	11.4163	11.5018	1.21585	2.64354e-21	187	gloA	lactoylglutathione lyase
106.66_k1n_01848	8.9931	8.97417	9.07484	8.48983	8.48023	8.15217	8.87916	9.0155	8.99379	8.42511	8.20532	8.02133	9.13546	9.36966	9.14968	8.16012	8.32017	8.95623	8.48168	8.08399	8.63106	-0.946473	4.48749e-09	284	pyrK	dihydroorotate dehydrogenase electron transfer subunit
106.66_k1n_01849	7.86469	7.97798	7.89502	7.48565	7.45556	7.36567	7.7706	7.98176	7.85574	7.33003	7.09738	7.12069	8.03977	8.75664	7.99656	7.73072	7.52916	8.4074	7.70705	7.05106	7.73271	-0.718197	0.00603367	417	pyrDB	dihydroorotate dehydrogenase catalytic subunit
106.66_k1n_01850	12.5688	12.5163	12.4975	12.0892	11.9089	11.7756	12.6818	12.5967	12.5483	12.0347	11.9595	11.8887	12.3916	13.507	12.3699	11.8273	11.6704	11.8625	12.3266	12.1731	12.1367	-0.927913	1.18941e-07	290	lytB_8	endo-beta-n-acetylglucosaminidase
106.66_k1n_01851	10.9877	11.015	10.9539	10.8847	10.8002	10.4801	10.9385	11.1113	10.9402	10.73	10.7838	10.5351	10.7659	10.3947	10.7513	10.9045	10.8346	10.7168	10.8144	10.7904	10.7944	-0.174316	0.163111	1660	NA	fibronectin fibrinogen binding protein
106.66_k1n_01852	12.3248	12.2343	12.3191	12.5371	12.5112	11.8874	12.2214	12.3412	12.3031	12.5413	12.395	11.9582	12.338	11.7879	12.2567	12.2977	12.2595	11.5388	12.3926	12.4164	12.3347	0.055886	0.784654	1661	ybeY	metalloprotease
106.66_k1n_01853	8.72861	8.67228	8.72469	8.26631	8.49847	8.95931	8.58625	8.88836	8.77237	8.17907	8.58091	8.96999	8.94577	8.69269	8.87843	8.21466	8.78224	8.59095	8.84211	8.28751	8.14971	-0.276845	0.13254	1662	dgkA	undecaprenol kinase
106.66_k1n_01854	11.6374	11.5556	11.5892	11.4723	11.167	11.5121	11.7227	11.7928	11.846	11.276	11.285	11.6712	11.9764	12.0812	11.9193	11.3414	11.2158	11.315	11.207	11.3936	11.6339	-0.557014	2.18631e-06	563	era	gtp-binding protein era
106.66_k1n_01855	8.66188	8.91378	8.71933	8.93712	9.04423	8.98628	8.29069	8.51051	8.44905	8.78751	9.03723	8.86727	8.43756	9.08673	8.44433	9.28893	9.11953	9.08706	9.11256	9.13675	9.34329	0.60042	5.87656e-05	523	mutM	formamidopyrimidine-dna glycosylase
106.66_k1n_01856	8.17567	8.11682	7.99592	8.35804	8.51714	8.58371	7.84985	8.03297	8.03687	8.27563	8.36539	8.46779	7.70541	8.42991	8.07151	8.50851	8.50581	8.53178	8.55264	8.33052	8.58115	0.588111	1.46082e-06	538	coaE	dephospho- kinase
106.66_k1n_01857	8.29957	8.59522	8.34404	8.43084	8.83445	8.79291	8.15317	8.2784	8.21242	8.38156	8.65291	8.71943	8.03345	8.55647	8.09305	8.32814	8.78925	8.82762	8.65901	8.38926	8.54108	0.474606	0.000721793	783	tetA	major facilitator superfamily protein
106.66_k1n_01858	13.4856	12.7957	13.9625	14.2087	14.0531	12.6325	14.1361	14.1048	14.1026	14.1226	13.8374	13.297	13.4842	12.6296	13.3649	13.9542	13.94	12.7516	13.7626	13.8414	13.534	0.100596	0.791673	1663	NA	preprotein subunit
106.66_k1n_01859	11.1559	11.1811	11.1251	11.7155	11.7211	11.314	10.9303	10.9941	10.9502	11.3818	11.587	11.1783	10.9363	11.2959	10.9857	11.4504	11.5162	11.239	11.9772	11.9016	11.9847	0.726831	1.0744e-06	410	rnr	ribonuclease r
106.66_k1n_01860	7.87524	8.23195	7.88219	8.42368	8.58901	8.96197	7.71084	7.71695	7.76076	8.34437	8.48278	8.75316	8.28445	8.66597	8.17622	8.21663	8.30221	8.66607	8.70351	8.80198	8.84038	0.768247	9.24021e-05	385	smpB	#NAME?
106.66_k1n_01861	10.6251	10.9252	10.7624	11.4938	11.3722	10.9764	10.9667	11.011	10.9014	11.3901	11.4679	11.0256	10.8216	11.103	10.8275	11.4514	11.4023	11.0663	11.6377	11.6642	11.6772	0.691943	2.57372e-07	438	tehB	tellurite resistance protein
106.66_k1n_01863	10.2369	10.0945	10.0729	10.1868	10.2884	9.91695	9.97083	10.0587	10.0792	10.158	10.0063	9.8093	9.65306	10.0049	9.76293	10.1958	10.1797	10.308	9.63457	9.97701	9.83534	0.0729854	0.652471	1664	pepF1_1	oligoendopeptidase f
106.66_k1n_01864	7.49108	7.48233	7.58874	7.38012	7.28983	7.55833	7.53248	7.58385	7.65569	7.4471	7.262	7.63501	7.44768	7.57967	7.34708	7.24447	7.43554	8.33571	7.06617	7.19959	7.10206	-0.0630312	0.820384	1665	NA	o-methyltransferase
106.66_k1n_01865	14.1909	14.0961	14.0517	12.9271	12.7444	12.5349	14.6893	14.4143	14.4639	12.8627	12.8699	12.7262	13.9253	14.3443	13.8726	13.1649	13.0604	13.0433	13.0912	13.0429	13.0222	-1.74319	4.6437e-36	67	prsA	ppic-type ppiase domain protein
106.66_k1n_01866	2.95404	3.14977	3.03053	3.0317	3.02708	2.68131	3.13335	2.92173	2.98768	3.2242	3.03788	2.62488	2.81817	2.86169	2.78738	3.51631	2.83876	2.80939	3.06464	2.71904	2.96043	0.0797965	0.928756	1666	NA	integrase core domain protein
106.66_k1n_01868	8.73929	8.82461	8.66906	9.11577	9.01709	8.57832	8.86885	8.77678	8.871	9.18791	9.25777	8.755	8.93366	8.85494	8.95973	9.05432	9.19424	8.99429	9.04307	9.19118	9.28194	0.316421	0.0124674	1667	pspB	phosphoglycerate mutase family protein
106.66_k1n_01869	7.56197	7.63028	7.38809	7.60165	8.09458	7.26766	7.38084	7.80627	7.53459	7.93454	7.95076	7.23434	7.49066	7.32378	7.57213	7.89068	7.94366	7.64215	7.9664	7.84787	7.94451	0.395232	0.0314186	1668	ybaK	ybak prolyl-trna synthetases associated domain protein
106.66_k1n_01870	9.52686	9.42194	9.55694	9.44749	9.68802	8.80621	9.45984	9.66989	9.59701	9.84673	9.56551	8.97703	9.2188	9.2488	9.22091	9.36369	9.49094	9.08868	9.60674	9.01841	8.99861	-0.110317	0.615975	1669	NA	membrane protein
106.66_k1n_01871	10.206	9.95828	10.2074	10.2684	10.304	9.29959	10.2602	10.265	10.2127	10.1391	9.9931	9.47872	10.0544	10.5071	9.96042	10.2251	10.2639	9.71646	9.83762	10.239	10.1346	-0.221237	0.259721	1670	NA	glycosyl hydrolases 25 family protein
106.66_k1n_01872	12.7792	12.8482	12.8891	12.1898	12.274	12.5113	12.9515	13.0616	12.9922	12.2845	12.2667	12.4644	12.8752	13.2495	12.8841	12.1921	12.1562	12.207	12.2503	12.2403	12.1955	-0.902694	2.09344e-25	311	glmU	udp-n-acetylglucosamine diphosphorylase glucosamine-1-phosphate n-acetyltransferase
106.66_k1n_01873	10.2273	10.361	10.3034	10.0861	9.96087	10.2824	10.2926	10.355	10.338	9.92627	9.96523	10.295	10.5454	11.2802	10.5032	9.77107	9.96179	10.1512	10.1095	9.89304	10.0291	-0.629104	0.000189927	491	nudF	adp-ribose pyrophosphatase
106.66_k1n_01874	9.79392	9.85487	9.81042	9.32067	9.28075	9.66293	9.98208	9.8864	9.92901	9.3947	9.48657	9.81278	10.0253	10.3041	9.9934	9.16381	9.30614	9.47457	9.28385	9.34796	9.53395	-0.708942	8.91716e-09	426	NA	foldase protein
106.66_k1n_01875	12.064	11.9838	12.0622	11.4565	11.1626	11.6361	12.245	12.3632	12.2933	11.3248	11.2235	11.7834	12.2597	12.5065	12.2535	11.3331	11.3006	11.5714	11.318	11.2459	11.329	-1.10326	1.32473e-20	227	mtnN	mta sah nucleosidase
106.66_k1n_01876	14.2771	14.2602	14.3066	14.3953	14.3541	14.3211	14.4774	14.6739	14.5437	14.5046	14.2885	14.4695	14.9594	14.5161	14.7466	14.2584	14.1478	13.9384	14.2959	14.3655	14.1647	-0.334142	0.0121401	1671	NA	dna-binding protein
106.66_k1n_01877	8.37961	8.17954	8.32503	8.27948	8.33849	8.11996	8.26485	8.004	8.04015	8.21113	8.23699	7.93125	7.92612	8.39816	8.05083	8.10788	8.07055	8.12353	8.12931	8.16059	8.08326	-0.0537998	0.714041	1672	polC_2	exonuclease family protein
106.66_k1n_01878	10.4905	10.4566	10.3692	10.9246	10.8266	10.4418	10.6733	10.5768	10.6863	10.9998	10.9154	10.6788	10.6309	10.6596	10.6134	10.6727	10.7465	10.5722	10.6422	10.5652	10.4271	0.18544	0.119614	1673	ugpQ	glycerophosphoryl diester phosphodiesterase family protein
106.66_k1n_01880	9.39752	9.52192	9.98753	10.1374	10.6045	10.4736	9.63766	9.586	9.72177	10.3843	10.4976	10.6898	9.94606	9.45637	10.6822	10.2343	10.4417	11.4488	10.481	10.3524	10.0888	0.950233	0.000126963	280	NA	pneumococcal histidine triad protein e
106.66_k1n_01884	11.5231	11.5477	11.4435	11.6758	11.6067	11.174	11.2459	11.3411	11.2548	11.7039	11.6794	11.0983	11.014	10.8011	11.1759	11.6727	11.5858	11.0498	11.8212	11.7732	11.8943	0.411895	0.0188938	1674	pepT	peptidase t
106.66_k1n_01885	7.20711	7.13643	7.11734	7.48702	7.79083	7.27059	7.85608	7.83035	7.7179	7.88667	7.89202	7.9036	7.84408	8.29384	7.68368	8.10949	7.68839	8.54707	7.90097	7.43909	7.6075	0.222932	0.454001	1675	hemH	ferrochelatase
106.66_k1n_01886	8.80409	8.87602	8.90399	9.14593	9.25263	8.39608	9.00824	8.94239	8.925	9.0838	8.73045	8.65632	9.19166	8.31361	8.86191	9.15924	9.39334	9.07184	8.44517	8.39407	8.51004	0.0216752	0.941221	1676	mscL	large conductance mechanosensitive channel protein
106.66_k1n_01887	6.12143	5.76454	5.71837	6.50912	6.73217	6.45129	5.69499	5.47589	5.72374	6.54632	6.58817	6.62786	6.09664	5.88108	5.82132	5.97441	6.49833	6.55266	6.74757	6.27001	6.27607	1.21903	3.91548e-11	185	NA	gtra-like family protein
106.66_k1n_01888	10.8449	10.3693	10.6777	11.2534	11.3849	10.9814	10.7002	10.0038	10.8288	11.077	11.0072	11.1618	10.7142	10.0254	10.7297	10.9204	11.155	11.1796	10.6138	10.733	10.4837	0.593311	0.00151905	533	queT	quet transporter family protein
106.66_k1n_01890	11.9009	11.8012	11.9655	11.5483	11.4947	11.6664	11.9304	11.9898	12.0427	11.3173	11.232	11.5575	11.8905	11.7771	11.8895	11.3633	11.3676	11.636	11.4406	11.3252	11.3657	-0.612024	3.06016e-13	505	asd	aspartate-semialdehyde dehydrogenase
106.66_k1n_01891	10.4473	10.5243	10.516	10.7824	10.6123	10.4567	10.4018	10.516	10.5358	10.6672	10.8249	10.2789	10.0804	10.1608	10.2662	10.5501	10.535	10.6677	10.9462	10.9048	11.2899	0.46182	0.00301615	633	dapA	dihydrodipicolinate synthase
106.66_k1n_01892	9.91333	9.83543	9.85808	10.149	10.2021	9.39352	9.65987	9.81867	9.72466	10.0301	9.89913	9.4286	9.66836	9.62775	9.63297	9.91689	9.94872	9.67484	9.68816	9.98197	9.87871	0.159539	0.308516	1677	mnmE	trna modification gtpase
106.66_k1n_01894	11.3175	11.2138	11.3689	11.4296	11.1993	10.5944	10.9934	11.394	11.2847	11.179	11.2291	10.5027	10.5932	10.4767	10.7313	10.9937	10.9053	10.3255	11.0276	11.3382	11.3726	-0.0428236	0.883132	1678	tdk	thymidine kinase
106.66_k1n_01895	10.9036	10.9557	10.8951	10.5611	10.322	10.8027	10.9108	10.989	10.9486	10.4982	10.5852	10.748	10.6876	11.2679	10.7817	10.4248	10.3552	10.6345	10.329	10.7179	10.7975	-0.479776	4.99972e-05	781	prfA	peptide chain release factor 1
106.66_k1n_01896	12.6239	12.3008	12.4559	12.9098	12.68	12.8505	12.289	12.155	12.4326	12.8688	12.7003	12.9318	12.944	12.3947	12.8762	12.7285	12.647	12.503	12.8479	12.8247	12.7412	0.332625	0.0164208	1679	prmC	protein-(glutamine-n5) release factor-specific
106.66_k1n_01897	10.5274	10.6054	10.5065	9.93032	10.4693	10.6292	10.2355	10.3967	10.4079	10.2792	10.5099	10.5499	10.3668	10.8359	10.5295	10.3382	10.5085	10.6359	10.7471	10.4199	10.4092	-0.0421665	0.800862	1680	ywlC	yrdc domain protein
106.66_k1n_01898	9.61122	9.63745	9.52129	9.51262	9.5244	9.86408	9.2586	9.34655	9.308	9.4475	9.45464	9.73822	9.30522	10.1765	9.62816	9.73106	9.56013	9.85291	9.89694	9.79532	9.87084	0.181839	0.305392	1681	NA	acetyltransferase family protein
106.66_k1n_01899	11.4437	11.5754	11.4425	11.4475	11.3396	11.5836	11.3102	11.4172	11.3139	11.1864	11.419	11.5375	11.3566	11.7857	11.42	11.5681	11.4518	11.6263	11.5641	11.6964	11.7337	0.0816915	0.506221	1682	glyA	serine hydroxymethyltransferase
106.66_k1n_01900	10.6585	10.6576	10.5711	10.669	10.7572	10.8801	10.5433	10.7025	10.6032	10.8344	10.8308	10.9552	10.6581	10.9259	10.7338	10.8079	10.992	10.9007	11.0779	10.9661	10.9626	0.288186	0.000603614	721	NA	37-kd nucleoid-associated bacterial family protein
106.66_k1n_01903	10.43	10.4944	10.5554	10.2512	10.3925	10.5291	10.4834	10.5268	10.5897	10.3827	10.5242	10.6526	10.7591	10.0791	10.5808	10.2643	10.2589	10.2875	10.6902	10.2949	10.1324	-0.146864	0.276826	1683	rlmCD_2	23s rrna (uracil-5-)-methyltransferase
106.66_k1n_01905	13.5379	13.4922	13.6394	13.1558	13.5709	14.0459	13.8696	13.4283	13.8357	13.6896	13.5245	14.433	14.301	13.9095	14.1359	13.0092	13.4842	13.2845	13.5879	13.0659	12.82	-0.355337	0.184616	1684	yfmC	periplasmic binding family protein
106.66_k1n_01906	10.4335	10.2124	10.3704	10.9777	11.0367	10.9301	10.3245	10.0835	10.3389	10.9879	10.8529	11.1852	10.4809	10.0968	10.5469	10.6105	10.8198	10.5113	10.9103	10.5938	10.5354	0.699773	8.03675e-08	433	fepD_2	feccd transport family protein
106.66_k1n_01907	7.70471	7.61773	7.54834	8.05979	8.49396	8.50311	7.34984	7.07588	7.5265	8.07413	7.75185	8.59703	7.91738	7.68144	7.59095	7.97669	8.21213	8.1646	8.36198	7.61553	7.355	0.852696	9.84612e-05	334	yfhA	feccd transport family protein
106.66_k1n_01908	8.98162	9.05904	9.01875	10.4296	10.2938	9.51688	8.86031	8.63303	8.92941	10.5444	10.087	9.64355	9.07735	8.84365	9.01585	10.0506	10.0999	9.39885	10.1006	10.0788	9.9417	1.53398	6.88459e-19	109	yusV	siderophore transport system atp-binding protein
106.66_k1n_01910	8.50574	8.36546	8.55307	7.49403	7.75381	8.33304	8.64067	8.72996	8.59887	7.958	7.82812	8.60396	9.19224	5.03143	8.8708	7.637	8.02569	7.91106	8.33193	7.49426	7.53819	-0.873604	0.107115	1685	pinR	resolvase protein
106.66_k1n_01911	8.52	8.5303	8.64079	8.42773	8.48829	8.71023	8.80229	8.57405	8.69095	8.31674	8.21493	8.7111	9.15538	5.18581	8.93314	7.94164	8.39599	8.205	8.62779	8.40778	7.65697	-0.34796	0.544812	1686	NA	site-specific resolvase family protein
106.66_k1n_01915	6.59781	6.66143	6.85138	6.91926	6.12787	6.60261	6.98337	7.02556	6.70491	6.4023	6.31283	6.77834	6.78698	4.52444	6.77728	6.73624	6.52646	6.63631	6.69725	6.68082	6.95284	-0.0990567	0.866056	1689	NA	adp-ribosylglycohydrolase family protein
106.66_k1n_01916	10.0674	9.74594	9.9041	10.1784	10.0333	10.1238	10.197	9.91571	9.91694	9.76218	9.72229	10.312	10.6141	6.05515	10.7716	10.0376	10.0969	9.85172	9.19031	9.7192	9.30336	-0.218393	0.754438	1690	NA	lipid kinase
106.66_k1n_01917	6.93545	6.85624	6.79926	7.30472	7.68824	7.07213	6.92342	6.89001	6.79839	6.88716	7.44045	7.31652	7.08283	4.63924	7.1523	7.24991	7.18464	7.04052	6.89203	6.88519	6.9823	0.570299	0.229497	1691	bbmA_1	intracellular maltogenic amylase
106.66_k1n_01918	5.22295	5.08976	5.20416	5.01851	5.35059	5.51842	5.1962	5.13392	5.30953	5.24336	5.33882	5.55264	5.10412	4.03655	5.37246	5.44499	5.58302	5.69028	4.84896	5.05196	5.55538	0.551382	0.240934	1692	bbmA_2	alpha catalytic domain protein
106.66_k1n_01920	9.59284	9.54449	9.74385	9.89647	9.82146	9.37222	9.89358	9.04898	9.95048	9.97903	9.64547	9.62327	9.97551	5.83616	9.87595	9.8501	9.5067	9.09736	9.64612	9.90596	9.73068	0.119471	0.873036	1694	pezA_2	transcriptional regulator domain protein
106.66_k1n_01921	8.82215	8.84151	8.94081	8.62687	8.39573	9.09505	9.19301	9.05706	9.12396	8.57526	8.52902	9.44578	9.66881	5.43069	9.47503	8.81342	8.33638	9.02548	8.57988	8.60848	8.61809	-0.391614	0.473934	1695	pezT_2	toxin
106.66_k1n_01922	9.96729	10.127	9.93138	9.98561	10.2474	10.6314	10.4969	9.80417	10.4217	10.3595	10.2279	10.9955	11.2862	6.42349	10.9694	10.0564	10.423	10.385	10.3153	9.90395	9.88471	-0.0429989	0.949532	1696	NA	smc faily protein
106.66_k1n_01928	9.15171	9.14301	9.02164	8.56574	8.9942	9.36591	9.30896	9.24545	9.07551	8.80391	8.78108	9.6074	10.136	5.63847	9.88413	8.63148	9.16833	9.54419	9.13122	8.57368	8.15615	-0.402359	0.464289	1697	ddlB	d-alanine--d-alanine ligase
106.66_k1n_01929	7.70536	7.6652	7.65739	8.36986	8.22397	7.89	7.78989	7.62881	7.6908	8.39306	8.1105	7.99375	7.97231	5.16342	7.92805	7.78239	8.40467	7.82947	8.40025	7.80201	7.69411	0.668865	0.099336	1698	eno_2	enolase
106.66_k1n_01930	4.45645	4.86339	4.57168	4.48629	4.72151	4.67294	4.53773	4.26908	4.51418	4.42823	4.60228	4.66984	4.74046	3.71485	4.60431	4.81637	4.70297	4.88017	4.41839	4.41149	4.38771	0.266979	0.612574	1699	NA	acetyltransferase family protein
106.66_k1n_01931	4.28627	4.51678	4.46133	4.58843	4.62614	4.76924	4.19366	4.06108	4.53521	4.03412	4.44456	4.80108	4.69239	3.76313	4.60761	4.69715	4.52418	4.79162	4.54528	4.42989	4.49156	0.573292	0.195605	1700	pepE	peptidase s51 family protein
106.66_k1n_01932	3.42484	3.48692	3.56416	3.74529	3.39271	3.37016	3.33972	3.27356	3.40003	3.07466	3.47156	3.53697	3.5296	2.99865	3.29719	3.56373	3.64742	3.39805	3.50256	3.10019	3.43222	0.315613	0.593661	1701	NA	aminoglycoside phosphotransferase
106.66_k1n_01933	12.0678	11.8881	12.0146	11.2888	11.6733	12.2342	11.7507	11.8581	11.8324	11.5243	11.6027	12.2027	12.0636	12.1847	11.8647	11.0665	11.4841	11.6818	11.7569	11.2726	11.3387	-0.409025	0.034457	1702	ftsW	cell cycle family protein
106.66_k1n_01934	13.9141	13.866	13.909	13.9153	13.7809	14.3649	13.8333	13.8843	13.9642	13.9326	13.9525	14.5469	14.2166	13.9846	14.1661	13.7939	13.7512	13.8853	14.0209	14.0873	14.0393	0.0690515	0.68011	1703	ppc	phosphoenolpyruvate carboxylase
106.66_k1n_01935	9.75857	9.83813	9.76171	10.0509	9.98334	10.485	8.78122	8.77309	8.92671	9.72488	9.68423	9.75453	9.13414	9.76271	9.08993	9.20509	9.3926	9.11844	9.27977	9.1044	9.39773	0.385591	0.201578	1704	NA	abc transporter substrate binding protein
106.66_k1n_01936	7.50805	7.73146	7.46563	8.38494	8.23188	8.09813	6.14705	6.14743	6.44043	7.76757	7.67875	7.1512	6.43473	7.15626	6.47955	7.22728	7.28946	7.10187	7.60657	7.50889	7.30156	1.05326	0.0046356	244	NA	branched-chain amino acid transport system permease component family protein
106.66_k1n_01937	7.45135	7.44363	7.44028	8.55072	8.5687	8.35039	6.43001	6.19318	6.52828	8.10675	8.11021	7.48912	6.71928	7.42391	6.43924	7.10168	7.35545	7.23849	7.58505	7.5376	7.41201	1.32691	0.000185088	159	proV	abc transporter family protein
106.66_k1n_01938	12.0167	11.8897	11.8022	12.6559	12.3229	11.4779	11.6765	11.6232	11.8129	12.4728	12.0977	11.4476	11.5942	11.5366	11.5516	12.3559	11.8508	11.5539	11.8469	12.2113	12.3229	0.507449	0.0147511	1705	dnaG	dna primase
106.66_k1n_01939	10.4291	10.6103	10.4841	10.5956	10.4629	10.5222	10.4849	10.5418	10.5025	10.3548	10.2852	10.442	10.559	10.7617	10.4824	10.3944	10.3501	10.6885	10.3557	10.3713	10.5607	-0.116197	0.209234	1706	sigA	rna polymerase sigma factor
106.66_k1n_01940	10.8229	10.7741	10.9431	11.4705	11.1411	10.2385	11.0804	11.1627	11.0394	11.3131	10.9556	10.4422	10.738	10.5249	10.7562	11.2683	10.9749	10.6206	10.8339	11.0479	11.1907	0.161483	0.465624	1707	NA	n-6 adenine-specific dna methylase
106.66_k1n_01941	10.6008	10.8793	10.5506	10.5068	10.8123	10.8167	10.5642	10.5271	10.5712	10.4819	10.7169	10.6574	10.5877	11.1759	10.5801	10.2916	10.6426	10.5004	10.6942	10.3989	10.5009	-0.125639	0.397538	1708	cpoA	glycosyl transferases group 1 family protein
106.66_k1n_01942	10.9031	10.861	10.8609	10.3673	10.3972	10.7929	10.9324	11.0989	10.9883	10.33	10.4218	10.7555	11.0602	11.6303	11.0789	10.5568	10.3971	10.8196	10.4583	10.3829	10.4291	-0.731417	2.52061e-07	404	mgs	glycosyl transferases group 1 family protein
106.66_k1n_01945	12.3627	12.3287	12.3712	12.3672	12.2663	12.2286	12.1259	12.1926	12.3117	12.1082	12.2103	12.2075	12.1247	12.1153	12.0753	11.9279	11.9507	11.912	12.2319	12.2323	12.4109	-0.0626459	0.605017	1709	obg	obg family gtpase
106.66_k1n_01947	8.67698	8.52648	8.62685	7.65067	8.706	9.18726	8.51171	8.56535	8.74237	8.28049	8.58156	9.16394	8.69498	5.25562	8.94319	7.69043	8.79588	9.04641	9.03962	7.74282	7.04958	0.0618086	0.934424	1710	NA	transposase
106.66_k1n_01949	5.66584	5.70936	5.65511	5.75788	6.57565	6.07853	5.50096	5.35549	5.43218	6.51427	6.5926	5.84361	5.75824	5.33371	5.71097	5.68848	6.78883	5.93477	7.06253	6.69556	6.05846	1.45911	5.77671e-07	125	NA	transposase
106.66_k1n_01950	13.4097	13.3483	13.4169	13.6337	13.5722	13.3615	13.6011	13.3802	13.4987	13.5647	13.416	13.3321	13.716	13.9189	13.6069	13.2545	13.231	12.9138	13.3609	13.4573	13.4278	-0.221735	0.099336	1711	murAB	udp-n-acetylglucosamine 1-carboxyvinyltransferase
106.66_k1n_01951	9.72102	9.83392	9.69164	9.01116	9.45251	9.90045	9.85132	9.80209	9.90821	9.11763	9.40561	9.79457	10.0351	10.4277	9.99526	8.75785	9.32235	9.53815	9.42748	9.07901	9.07634	-0.770477	7.47123e-05	384	ydaF_5	acetyltransferase family protein
106.66_k1n_01952	11.5183	11.5986	11.5846	11.1252	11.2091	11.3662	11.751	11.7365	11.5886	11.1959	11.3063	11.3826	11.6257	12.0115	11.5652	11.212	11.1662	11.2306	11.1926	11.2201	11.3498	-0.565262	3.40833e-11	557	NA	cbs domain pair family protein
106.66_k1n_01953	12.479	12.5206	12.4943	13.0911	12.7085	12.4975	12.6957	12.6611	12.6952	12.9283	12.7861	12.6246	12.8167	12.9246	12.6898	12.8415	12.6676	12.3456	12.7207	12.9924	12.9952	0.148538	0.29543	1712	map	methionine type i
106.66_k1n_01954	4.47862	4.50188	4.3614	4.74221	4.65228	4.40971	4.06405	4.11197	4.14407	4.70081	4.71571	4.29738	4.08783	4.31424	4.28646	4.40741	4.06389	4.24712	4.4843	4.67015	4.27104	0.621888	0.0577359	1713	NA	degenerate transposase
106.66_k1n_01956	5.11242	5.12489	5.03614	5.20418	5.15549	5.11249	4.72086	4.74207	4.60438	4.61543	5.09821	4.75184	4.93915	5.44299	4.8012	5.07546	5.33074	5.22317	5.15541	5.29364	5.127	0.301191	0.366557	1715	NA	is4 family
106.66_k1n_01957	11.3799	11.4244	11.4119	11.3835	11.2511	11.1486	11.4833	11.5835	11.5993	11.323	11.3316	11.3391	11.3462	11.4267	11.3365	11.3485	11.2326	11.234	11.1978	11.2812	11.2891	-0.222994	0.000600621	736	pcrA	atp-dependent dna helicase
106.66_k1n_01959	8.9472	9.08246	8.88137	8.75175	8.87342	9.08852	9.01089	9.16187	9.18004	8.54478	8.98574	9.30839	8.98337	9.28649	9.07323	9.17822	8.88596	9.72489	8.74843	8.93922	9.00242	-0.0344158	0.882645	1716	NA	glutamine amidotransferase class-i family protein
106.66_k1n_01960	9.64511	9.44058	9.51359	9.88208	10.0493	9.45912	9.45772	9.80426	9.78397	10.417	9.99626	9.63054	9.73358	10.3147	9.75174	9.95195	9.83516	10.206	9.88839	9.85632	9.86431	0.269419	0.149189	1717	rex	coa binding domain protein
106.66_k1n_01963	10.1583	10.354	10.1725	9.68892	9.89926	9.85032	10.1944	10.1906	10.2564	9.68188	9.88498	9.79326	10.1497	10.7186	10.2324	9.9899	9.89267	10.1599	9.77995	10.0151	10.1448	-0.509532	2.02224e-05	601	iscS_2	aminotransferase class-v family protein
106.66_k1n_01964	10.9698	10.8989	10.9609	10.6081	10.8532	10.5434	10.8419	10.9084	10.8411	10.559	10.786	10.4279	10.6938	10.8753	10.6377	10.6764	10.5236	10.3982	10.6496	10.4985	10.6362	-0.337805	0.000252544	702	prs2	ribose-phosphate pyrophosphokinase
106.66_k1n_01965	7.50765	7.26599	7.3489	7.45184	7.58625	7.33544	7.23778	7.19084	7.24483	7.50109	7.67018	7.28344	7.38995	7.49409	7.25344	7.62331	7.58189	7.20768	7.6548	7.46018	7.67695	0.243572	0.0714708	1719	NA	cyth domain protein
106.66_k1n_01966	10.2946	10.0937	10.1175	10.0629	10.1288	9.73655	10.2287	10.2732	10.3262	9.98186	9.60716	9.70575	10.3101	10.1552	10.2533	9.94109	9.70971	9.72902	9.54663	9.69526	9.73315	-0.570754	5.4068e-08	553	yjbM	gtp pyrophosphokinase
106.66_k1n_01967	8.45137	8.36149	8.50425	7.99253	8.09495	8.13841	8.74345	8.59287	8.5192	7.73208	8.01441	8.09747	8.43527	8.89827	8.44313	8.35283	8.03377	8.47748	7.59334	8.19129	7.69504	-0.709048	1.13399e-05	425	ppnK	atp-nad kinase family protein
106.66_k1n_01968	8.517	8.56281	8.64155	8.06286	7.9498	8.4254	8.7505	8.71228	8.76886	7.92853	7.95328	8.44043	8.77459	9.28894	8.89188	8.52403	8.23767	8.86494	8.27824	8.16863	7.58606	-0.756434	0.000273799	393	rluD_2	pseudouridine family protein
106.66_k1n_01969	9.64949	9.62888	9.69779	9.03324	9.0696	9.30735	9.78327	9.81426	9.70942	9.20741	8.9645	9.2861	9.58007	10.2925	9.52667	9.47061	9.39419	9.74765	9.09119	8.8446	9.18994	-0.711417	1.65595e-05	421	pta	phosphate acetyltransferase
106.66_k1n_01970	3.27273	3.35712	3.13868	3.51528	3.87911	3.34609	3.37307	3.03528	3.18257	3.65321	3.72692	3.33091	3.46903	4.12516	3.37782	3.69609	4.21201	3.68135	3.38207	4.02041	3.96438	1.19261	0.0730858	1720	NA	transposase
106.66_k1n_01971	12.6783	12.7162	12.7497	12.0192	11.8248	12.29	12.5492	12.6735	12.5034	11.8307	11.9041	12.0919	12.5641	13.5323	12.6463	12.2735	12.035	12.3646	12.1382	12.2652	12.2846	-0.867267	1.29994e-07	328	groL	chaperonin
106.66_k1n_01972	11.007	11.1441	11.106	10.7671	10.4276	10.9577	10.928	10.9416	10.7837	10.4792	10.5005	10.4546	10.9398	12.276	10.9867	10.7811	10.7311	10.5799	10.4083	10.7481	10.5979	-0.786583	0.000308547	374	groS	10 kda chaperonin
106.66_k1n_01973	5.13405	5.37905	5.33939	6.11366	6.34714	5.82107	5.09015	5.22749	5.04671	5.72252	6.15768	5.46112	5.27119	4.95644	5.23399	5.4589	5.93928	5.39224	5.85119	7.06858	7.66535	2.04028	9.15578e-07	38	ssb_2	single-strand binding family protein
106.66_k1n_01974	10.2238	10.1508	10.1435	9.6296	9.5374	9.9618	10.3243	10.4157	10.1491	9.6188	9.7027	9.92468	10.1116	10.6329	10.0939	9.8213	9.57024	9.86787	9.80325	9.69008	9.53854	-0.714357	7.73211e-10	419	ydfG	short chain dehydrogenase family protein
106.66_k1n_01975	9.79508	9.83338	9.81445	9.43459	9.55976	9.70169	9.68336	9.76975	9.64051	9.21556	9.56905	9.62272	9.7578	10.4315	9.60923	9.50117	9.30358	9.39777	9.42095	9.43756	9.50278	-0.491378	0.000409772	618	pheT_2	trna binding domain protein
106.66_k1n_01976	9.26654	9.40568	9.12009	8.82356	8.73061	9.35931	9.40102	9.30698	9.26118	8.92517	8.67486	9.26181	9.66091	9.99608	9.60348	8.7666	8.55304	8.98014	8.60895	8.53804	8.52111	-0.86233	5.07894e-06	329	ytpP	thioredoxin family protein
106.66_k1n_01979	7.72646	8.21257	7.81597	7.41423	7.53225	8.16056	8.7093	10.8489	9.43407	7.35652	8.6302	9.50294	8.00962	10.277	8.15272	7.40645	7.81167	8.19541	7.644	7.24851	7.47774	-1.72	0.00414701	73	NA	lyttr dna-binding domain protein
106.66_k1n_01980	6.97704	7.13327	7.12196	7.08757	6.75023	7.24041	7.09275	7.20134	7.13861	6.94411	7.03956	7.40625	7.29576	6.07263	7.19692	6.76411	7.02304	7.27438	7.07021	7.04142	7.1433	0.033629	0.909932	1723	NA	pap2 superfamily protein
106.66_k1n_01986	13.2457	13.2679	13.3154	13.2989	13.2014	13.1993	13.1734	13.444	13.2775	13.2641	13.278	13.1781	13.108	12.8792	13.1359	13.1565	13.21	12.7828	13.2865	13.236	13.2924	-0.0123297	0.932963	1725	yeeN	dna-binding regulatory family
106.66_k1n_01987	14.3611	14.5716	14.4597	14.9073	14.7732	14.9062	14.2229	14.55	14.4455	15.0046	15.0176	14.9103	14.8711	14.2777	14.8467	14.7192	14.7712	14.0611	14.9748	14.9009	14.8332	0.404151	0.00979241	674	ply_2	pneumolysin
106.66_k1n_01999	12.3751	12.3898	12.3266	12.8778	12.5762	12.2397	12.4643	12.4758	12.4575	12.8337	12.7227	12.3003	12.4112	12.7422	12.3969	12.9508	12.5443	12.323	12.6293	13.0581	13.1436	0.350214	0.0307355	1731	lytA_7	autolysin
106.66_k1n_02000	10.0585	10.203	10.0732	10.1687	10.2976	10.3892	9.95885	9.98962	9.89371	10.1215	10.2164	10.2881	9.9698	10.8322	10.0292	10.1325	10.3538	10.6167	10.3052	10.1512	10.296	0.188356	0.261282	1732	mepA_2	mate efflux family protein
106.66_k1n_02001	11.9556	11.9771	12.0517	11.7476	11.8452	11.8718	11.9591	12.132	12.0471	11.8433	11.903	11.8825	12.025	12.1979	12.0706	11.7179	11.7846	11.8495	11.7996	11.795	11.6379	-0.317716	1.12719e-07	710	recA	protein
106.66_k1n_02002	9.61096	9.77936	9.56846	10.0491	10.0757	9.98097	9.22431	9.27245	9.17334	9.98848	10.114	9.76654	9.19983	9.76479	9.34998	9.92574	9.80092	9.73551	10.1778	10.0465	10.1903	0.729023	9.34077e-08	408	cinA	competence damage-inducible c-terminal domain protein
106.66_k1n_02003	12.5216	12.3526	12.5909	12.244	12.2766	12.2942	12.8836	12.9563	12.9063	12.4195	12.3135	12.543	12.9469	12.8613	12.8733	12.2651	12.3306	12.1961	12.2865	12.2243	12.1396	-0.649058	2.77206e-09	472	brpA	biofilm regulatory protein a
106.66_k1n_02004	10.3123	10.2225	10.1885	9.55894	9.62277	10.1632	10.3163	10.169	10.2277	9.61522	9.47342	10.0389	10.421	10.9059	10.3072	9.36518	9.3957	9.69472	9.53303	9.53787	9.59244	-0.948761	4.82457e-09	282	mshD_3	gnat family
106.66_k1n_02005	11.5004	11.4456	11.6393	10.8571	10.8834	11.0638	11.5734	11.7026	11.5706	10.9663	10.9391	11.0074	11.517	11.6065	11.3907	10.7196	10.8013	10.6172	10.9484	10.5717	10.6424	-0.943043	4.27863e-23	285	tsaE	hydrolase
106.66_k1n_02007	10.0015	10.0073	10.0595	9.90186	10.0072	10.3952	10.4624	10.4136	10.3442	10.1092	9.92866	10.8331	10.3905	9.32836	10.2037	9.60992	9.65298	9.77848	10.0335	9.82996	9.18724	-0.222964	0.418835	1733	NA	helix-turn-helix family protein
106.66_k1n_02010	8.94373	9.01431	9.11198	9.35497	9.40825	9.78341	8.96643	9.23415	9.15752	9.39146	9.41882	10.034	9.7404	8.52138	9.60844	9.25923	9.36644	9.8737	9.61556	9.54179	9.2904	0.496843	0.0174598	1734	yxdL_4	abc transporter family protein
106.66_k1n_02012	12.0667	11.7905	11.976	11.3523	11.384	10.903	11.5694	11.8528	11.6199	11.3507	11.5269	10.8405	11.361	11.5332	11.3348	11.2065	11.2162	10.6676	11.5075	11.4231	11.3534	-0.598887	0.000528431	527	ndk	nucleoside diphosphate kinase
106.66_k1n_02013	12.7673	12.8406	12.72	13.9322	13.6129	13.0742	12.5166	12.5374	12.5932	13.4679	13.4798	12.9655	12.3857	12.7146	12.5378	13.6484	13.3624	13.2604	13.5973	13.9228	14.0769	1.26093	5.3724e-14	175	rpoC	dna-directed rna beta subunit
106.66_k1n_02014	12.8686	12.8752	12.873	13.3172	13.2885	13.1936	12.6099	12.6962	12.713	12.9266	13.0873	13.0415	12.6173	12.7375	12.737	13.1192	13.0075	13.1651	13.3539	13.4636	13.5539	0.628709	4.28066e-09	492	rpoB	dna-directed rna beta subunit
106.66_k1n_02016	12.9918	12.9122	13.0015	13.6157	13.4185	12.7264	13.0268	13.0721	13.0977	13.517	13.3772	12.8222	13.2035	13.2945	13.1353	13.4875	13.247	12.4852	13.2175	13.3554	13.2847	0.224917	0.226576	1735	corC	hemolysin
106.66_k1n_02017	10.874	10.9873	10.9766	11.6477	11.261	11.0375	10.9099	11.053	11.0045	11.5161	11.351	11.0835	10.8964	10.7009	10.8193	11.4912	11.2697	11.0591	11.3692	11.5863	11.538	0.601781	3.19541e-07	521	endA	dna-entry nuclease
106.66_k1n_02019	11.7102	11.7265	11.7663	11.5792	11.3359	11.4759	11.4144	11.446	11.4839	11.204	11.3943	11.2603	11.3909	11.7234	11.531	11.2396	11.3371	11.4592	11.5339	11.5615	11.6023	-0.219212	0.0396412	1736	murA1	udp-n-acetylglucosamine 1-carboxyvinyltransferase
106.66_k1n_02021	10.5194	10.5818	10.6068	10.113	10.0376	10.2974	10.5227	10.4883	10.488	10.1496	10.1214	10.1148	10.3993	10.862	10.4035	10.0602	9.98029	10.289	10.1722	10.4503	10.266	-0.499188	2.92803e-07	611	lon	atp-dependent protease la
106.66_k1n_02022	8.40955	8.37557	8.25995	7.36306	7.63576	8.23453	8.21904	8.10555	8.03253	7.78704	7.94638	7.95449	8.29988	9.06296	8.36648	7.80476	7.89204	7.95966	7.93953	7.58934	7.71966	-0.784019	4.7462e-05	377	coaD	pantetheine-phosphate adenylyltransferase
106.66_k1n_02023	10.4511	10.4734	10.5886	9.62126	9.68887	9.75316	10.3338	10.4263	10.4672	9.34876	9.68103	9.53644	10.2177	10.7466	10.1536	9.74537	9.86303	9.61602	9.71417	9.91582	9.86868	-1.00176	6.21756e-19	261	rsmD	rna family
106.66_k1n_02024	13.0751	13.0277	13.086	13.5997	13.4613	13.2114	12.634	12.7967	12.8226	13.4084	13.4175	13.1831	12.6416	12.4163	12.7453	13.4542	13.3564	12.933	13.5732	13.5513	13.6582	0.78748	1.13795e-08	372	asnA	aspartate--ammonia ligase
106.66_k1n_02025	13.6296	13.5566	13.5467	12.5879	12.6838	12.4409	13.8842	13.6915	13.7321	12.6675	12.6765	12.4123	13.2915	14.0216	13.2106	12.7609	12.8185	12.3281	12.6775	12.4371	12.4846	-1.39439	3.80385e-27	138	ybhL	membrane protein
106.66_k1n_02026	10.1126	10.0905	10.1694	9.3727	9.54399	9.97368	9.97383	10.1737	10.1201	9.51565	9.62967	9.84378	10.2382	10.9744	10.2766	9.56824	9.61195	9.85827	9.65014	9.51092	9.23005	-0.873557	2.34864e-07	324	NA	rna 2 -o ribose methyltransferase substrate binding family protein
106.66_k1n_02027	7.74257	7.50564	7.74729	7.33984	7.09781	7.0414	7.40282	7.47575	7.33433	6.98609	7.00893	6.64908	6.97919	6.56682	7.02392	7.25741	7.30287	6.77941	6.92954	7.06201	7.08993	-0.485641	0.038914	1737	acyP	acylphosphatase
106.66_k1n_02028	10.8565	10.8892	10.9563	10.8341	10.6194	10.1462	10.9201	11.185	10.9964	10.7835	10.7066	10.149	10.8395	11.1491	10.6882	10.6636	10.5158	10.6217	10.7049	10.7036	10.943	-0.424166	0.0029102	790	misCB	60kd inner membrane family protein
106.66_k1n_02029	11.5258	11.3698	11.6091	12.2925	11.9454	11.3146	11.4626	11.4642	11.4347	11.7561	11.848	11.3515	11.0015	11.1967	11.2163	12.0413	11.7586	11.3886	11.5562	12.0149	11.7389	0.545195	0.00133694	573	pflA_2	pyruvate formate-lyase 1-activating enzyme
106.66_k1n_02030	11.0023	10.9595	10.9629	11.2732	11.2503	11.4908	10.5764	10.8601	10.7624	11.1296	11.3054	11.5122	10.75	10.4629	10.8168	11.0494	11.0476	11.2197	11.3067	11.2711	11.2555	0.621051	1.76004e-08	498	lysA	diaminopimelate decarboxylase
106.66_k1n_02031	13.4967	13.3808	13.4685	13.4336	13.1887	13.786	13.4524	13.5216	13.5033	13.1927	13.2813	13.7191	13.7785	13.5688	13.6811	13.0968	13.0839	13.3179	13.1507	13.1148	13.1711	-0.29937	0.0328404	1738	purR	pur operon repressor
106.66_k1n_02032	10.5644	10.5233	10.5673	10.6673	10.388	10.2201	10.8011	10.7987	10.889	10.5679	10.7067	10.3972	10.6507	10.9239	10.687	10.7404	10.6078	10.4422	10.5572	10.6634	10.801	-0.201121	0.0938007	1739	yhaM	ob-fold nucleic acid binding domain protein
106.66_k1n_02033	9.91646	10.1893	10.0375	9.84073	9.72271	9.84892	10.0875	10.3267	10.0778	9.74017	9.94582	9.75701	10.0238	10.4682	10.0848	9.66685	9.81826	9.78968	9.80062	9.84272	9.72085	-0.478038	3.57836e-07	623	NA	rmuc family protein
106.66_k1n_02034	9.56584	9.45493	9.70495	9.17357	9.00282	9.28171	9.51162	9.74327	9.61092	9.18904	9.24387	9.3684	9.51908	9.81163	9.53097	9.08258	9.25879	9.38277	9.14105	9.16767	9.17842	-0.539274	2.36448e-09	579	thiN	thiamine pyrophosphokinase
106.66_k1n_02035	9.08595	9.24054	9.08033	8.67123	8.60662	8.93326	8.98948	9.13526	9.0352	8.46436	8.53697	8.82085	8.95919	9.30951	8.9705	8.82739	8.61004	8.74139	8.62506	8.89196	8.73187	-0.52586	3.60479e-07	590	rpe	ribulose-phosphate 3-epimerase
106.66_k1n_02036	9.54302	9.66679	9.46715	9.0601	8.96204	9.49988	9.3617	9.52366	9.46997	8.95328	8.76015	9.3192	9.61543	10.1094	9.65604	8.96512	9.13181	9.18596	8.94338	8.9811	9.03302	-0.73167	6.8056e-07	403	rsgA	ribosome small subunit-dependent gtpase a
106.66_k1n_02037	9.97669	10.0703	10.0768	9.41995	9.59289	9.54136	9.98342	10.1986	9.97797	9.61061	9.51193	9.39165	9.81421	10.1397	9.81022	9.61289	9.46363	9.34707	9.58414	9.46274	9.66672	-0.677812	4.63013e-15	445	rsmA	dimethyladenosine transferase
106.66_k1n_02038	9.326	9.12401	9.40179	9.88873	9.89147	9.27929	9.71494	9.63166	9.60974	10.2946	10.2336	9.66978	9.00167	7.51729	8.93237	9.60669	9.45247	8.85024	10.3234	10.2961	10.1578	0.867806	0.00737369	326	NA	50s ribosomal protein l34
106.66_k1n_02039	8.52613	8.54933	8.30538	8.01505	8.59862	8.93122	8.50113	8.53404	8.3851	8.51372	8.73047	9.14279	8.33039	7.50982	8.26895	7.87458	8.15615	8.25706	9.07399	8.44373	8.28872	0.306463	0.251062	1740	macB_4	abc transporter family protein
106.66_k1n_02041	8.9191	8.80856	8.92762	8.13328	8.57629	8.82625	8.97799	8.74292	8.92859	8.18921	8.39268	8.82389	9.3432	8.73878	9.11988	8.16616	8.7597	8.58947	8.43735	8.11423	7.78405	-0.716365	0.000177131	418	NA	transcriptional activator
106.66_k1n_02042	8.20002	8.17168	8.22013	7.90642	7.98492	7.98569	8.23325	8.30894	8.27962	7.94633	7.8599	7.86881	8.34132	9.24424	8.31004	8.42059	8.02843	8.00548	7.5751	8.1591	8.21452	-0.593255	0.00353282	534	rnmV	ribonuclease m5
106.66_k1n_02043	9.65947	9.70586	9.81396	9.5025	9.04621	8.94484	9.73343	9.8195	9.7129	9.23636	9.10238	8.81655	9.35818	9.9709	9.35207	9.52092	9.26458	8.98331	9.11876	9.30425	9.38763	-0.684861	2.98773e-06	441	ycfH	family protein
106.66_k1n_02044	7.00071	7.0205	7.04719	7.41822	7.60145	7.12947	6.35201	6.37469	6.29235	7.21651	7.19614	6.66497	6.67474	6.75409	6.66286	6.9706	7.19751	7.06288	7.31506	7.16476	7.63921	0.819149	0.000233709	359	NA	lpxtg-motif cell wall anchor domain protein
106.66_k1n_02046	12.5581	12.6974	12.6289	12.5101	12.3773	12.2519	12.5187	12.7892	12.6579	12.5224	12.4903	12.2223	12.5234	12.3063	12.5267	12.4822	12.3479	12.1633	12.5089	12.5691	12.5749	-0.213662	0.0358488	1742	alaA	aminotransferase
106.66_k1n_02048	9.72758	9.73848	9.67755	9.02298	8.73148	8.74686	9.45122	9.78392	9.61446	8.73182	8.79743	8.44981	9.48999	9.58016	9.32594	8.93488	8.5783	8.98396	8.77065	8.80012	8.8197	-1.13382	1.03193e-23	211	NA	universal stress family protein
106.66_k1n_02049	11.7365	11.7171	11.6876	11.9703	11.6891	11.3575	11.4479	11.5208	11.5083	11.8743	11.7224	11.3595	11.4584	11.4209	11.5051	11.9529	11.6515	11.2341	11.6687	11.9216	11.9743	0.21412	0.156269	1744	NA	cof-like hydrolase family protein
106.66_k1n_02050	9.37181	9.64021	9.45716	9.76587	9.5915	8.5491	9.32469	9.29329	9.21818	9.83709	9.66938	8.56645	8.81652	8.57377	9.07522	9.83391	9.71549	9.04361	9.74668	9.91519	9.84221	0.480986	0.0763474	1745	ansB	asparaginase family protein
106.66_k1n_02051	9.15913	9.10422	9.18472	9.84987	9.46905	8.34585	9.16454	8.94955	9.20104	9.79301	9.79658	8.8027	8.74197	7.90752	8.90735	9.67403	9.42264	9.11827	9.78674	9.79322	9.77702	0.779523	0.00366958	381	NA	3-ketoacyl-(acyl-carrier-protein) reductase
106.66_k1n_02052	12.9113	12.9093	12.9658	13.7911	13.5067	13.1788	13.0805	13.1785	13.1146	13.4033	13.3294	13.372	13.0743	12.7985	13.0335	13.4331	13.0407	12.9811	13.1445	13.728	13.6001	0.522811	0.000189927	593	ccpA_1	catabolite control protein a
106.66_k1n_02053	8.18781	8.28713	8.25883	8.37761	8.25657	8.29065	8.66166	8.59579	8.45764	8.26159	8.47462	8.55248	8.44116	7.79533	8.42619	8.45341	8.61337	8.11865	8.41684	8.40798	8.49988	0.0398261	0.837008	1746	degU	response regulator
106.66_k1n_02054	8.29023	8.38664	8.30226	8.02308	8.16073	8.68747	8.44252	8.32332	8.41308	8.18305	8.31158	8.8284	8.50291	7.43498	8.53283	8.17523	8.04033	8.47961	8.57688	8.41943	8.14852	0.0631047	0.806122	1747	desK	histidine kinase
106.66_k1n_02055	9.23324	9.17304	9.55181	9.02108	8.82062	8.77517	9.06751	9.50729	9.36726	8.91887	9.04962	8.89315	8.78888	7.21959	8.99428	8.75211	8.99796	8.44192	9.18464	8.78858	8.97284	-0.316851	0.290004	1748	NA	multidrug abc transporter permease
106.66_k1n_02056	4.4363	4.86976	4.74946	4.98334	5.26291	4.7886	4.34907	4.2545	4.30803	5.02226	5.07831	4.88273	4.49427	3.86425	4.4811	5.17492	5.27962	5.4708	4.81421	4.7776	5.2915	1.57682	2.33422e-05	104	ybhF	multidrug abc transporter atp-binding protein
106.66_k1n_02071	11.5406	11.3293	11.4753	10.2623	10.9397	11.1238	11.2397	11.9897	11.7014	10.6964	10.9823	11.0959	11.6882	11.0566	11.5129	10.3004	10.944	11.0614	10.9773	10.2625	10.1446	-0.99415	1.75307e-06	264	NA	marr family protein
106.66_k1n_02073	14.2187	13.8798	14.2498	13.4724	13.5697	13.9966	14.6159	14.7574	14.4813	13.5515	13.4254	14.0647	15.0013	14.7154	14.8554	13.5652	13.8117	13.8484	13.4548	13.1536	12.985	-1.26889	2.81922e-10	172	trxA	thioredoxin
106.66_k1n_02074	6.38207	6.58561	6.15041	6.5792	6.95063	6.7581	5.76244	5.92784	5.82958	6.84833	7.11898	6.55732	6.14757	7.23972	6.18391	6.46553	6.71214	7.01585	7.05825	6.63627	6.50907	0.744984	0.0137902	1750	queF	7-cyano-7-deazaguanine reductase
106.66_k1n_02075	6.40193	6.28017	6.14599	7.24448	7.10883	6.30456	6.07688	5.93716	5.97942	7.12143	7.14563	6.39766	5.95349	7.35543	6.40753	6.88229	6.64034	6.98371	6.88673	7.08167	7.02276	0.907437	0.00348999	309	NA	3-ketoacyl-(acyl-carrier-protein) reductase
106.66_k1n_02076	11.1457	10.7841	11.0894	11.2384	10.9981	11.0531	10.888	10.9663	10.9232	11.2281	10.8967	11.1617	10.7696	10.4782	11.0955	10.9959	11.4218	11.2991	10.5678	10.8286	10.4925	0.169128	0.355069	1751	aqpZ2	major intrinsic family protein
106.66_k1n_02079	10.3198	10.4732	10.2522	10.6594	10.3849	10.374	10.429	10.495	10.486	10.5189	10.5012	10.5324	10.4113	10.8031	10.5031	10.63	10.5058	10.8456	10.5483	10.6985	10.9248	0.176829	0.152936	1753	pepF1_2	oligoendopeptidase f
106.66_k1n_02080	7.46129	7.62758	7.44485	7.42822	7.91019	7.72997	7.59317	7.53292	7.47063	7.85594	7.74357	7.47568	7.42494	8.16552	7.60457	7.59856	7.55457	7.86484	7.49253	7.87576	7.49746	0.103923	0.591919	1754	rsmE	ribosomal rna small subunit methyltransferase e
106.66_k1n_02081	9.20207	9.65333	9.24892	9.31919	9.20935	9.56201	9.18064	9.29623	9.17841	9.30715	9.28643	9.40196	9.18637	10.1553	9.40411	9.43459	9.15082	9.61265	9.26375	9.46255	9.54616	-0.0648529	0.766016	1755	prmA	ribosomal protein l11 methyltransferase
106.66_k1n_02082	7.54867	7.76847	7.42982	7.80405	7.52739	7.73043	7.44225	7.52567	7.37495	7.39069	7.69742	7.62421	7.54892	5.35056	7.58188	7.38844	7.87388	7.97854	7.39593	7.73597	7.7845	0.380201	0.284738	1756	NA	gnat family acetyltransferase
106.66_k1n_02083	7.41282	7.75349	7.45044	8.01698	7.83481	7.99847	7.37565	7.33092	7.39326	7.84796	7.99299	7.71451	7.67196	8.23883	7.59723	8.02999	7.62749	7.88017	8.10708	8.16029	8.203	0.50725	0.00539629	603	NA	nudix domain protein
106.66_k1n_02084	9.25948	9.23912	9.24392	9.22141	9.2822	9.43373	9.13345	9.18092	9.18477	9.28364	9.16529	9.28393	9.28364	9.69841	9.31264	9.27113	9.19907	9.48487	9.28416	9.48243	9.37797	0.0390059	0.771547	1757	NA	peptidase m50 family protein
106.66_k1n_02089	8.71181	8.89385	8.92465	9.35977	9.39807	8.56312	8.75308	9.02683	8.86983	9.22587	9.54548	8.77207	8.7325	9.05875	8.82446	9.64922	9.38723	9.25351	9.24013	9.52557	9.59064	0.628975	0.000234701	769	rarA	aaa central region
106.66_k1n_02091	4.83341	5.04109	4.96992	5.66853	6.06917	5.02246	4.8259	4.68469	4.81402	5.694	5.49871	4.82415	5.1232	5.68919	4.85877	5.66536	5.37608	5.35799	5.53055	5.4773	5.3223	1.02071	0.00343646	254	sacA	sucrose-6-phosphate hydrolase family protein
106.66_k1n_02095	12.6096	12.5973	12.8179	13.0067	12.99	12.3524	12.9714	12.5133	12.8442	13.2504	13.0094	12.5624	12.6318	9.41566	12.6012	12.7458	12.9076	12.0561	13.1151	12.7934	12.7256	0.331818	0.418508	1761	rbsR	bacterial regulatory laci family protein
106.66_k1n_02096	7.07676	7.11914	7.25037	8.04946	7.84047	7.69726	7.33128	6.35035	7.32531	8.36724	8.00262	7.98853	7.66788	6.8374	7.573	8.03831	8.64945	8.03943	7.70235	7.35113	7.20201	1.11076	3.49441e-05	225	acpB	m trans-acting positive regulator prd domain protein
106.66_k1n_02102	8.16332	8.13063	8.17862	8.00661	8.32712	8.57889	8.32395	7.98701	8.13447	8.29368	8.49777	8.81288	8.31789	8.31257	8.18733	8.01062	8.63918	8.29565	8.39164	8.13602	7.85049	0.237846	0.169936	1764	NA	sulfite exporter family protein
106.66_k1n_02104	8.28964	8.34184	8.17233	8.28749	7.987	8.53976	8.37813	8.1174	8.2042	8.19995	8.30188	8.54735	8.38025	8.65099	8.27332	8.23966	8.18757	8.19693	8.31216	8.21277	8.1927	-0.0494891	0.758144	1765	NA	arylsulfatase
106.66_k1n_02105	6.51977	6.25095	6.27019	6.4006	6.8007	6.88236	6.67124	6.21881	6.50421	6.54631	6.65709	6.9749	6.35856	6.80815	6.43569	6.93364	7.08855	7.03238	6.88172	6.59079	6.44195	0.562641	0.00305039	560	licC_4	pts lactose cellobiose iic component family protein
106.66_k1n_02106	5.62174	5.99024	5.27893	6.97994	6.99111	5.66861	5.97689	5.60377	5.80953	6.89124	6.77292	5.79323	5.52941	5.5628	5.54151	6.65212	6.84267	6.04091	6.23652	6.8316	7.11554	1.70539	4.26169e-08	79	licA_2	pts lactose cellobiose specific iia subunit
106.66_k1n_02107	3.72373	3.83773	3.7855	4.08585	3.96506	4.05945	3.69288	3.95143	3.9835	4.13714	4.09539	4.31463	3.99046	4.24095	3.8015	3.82729	3.9475	4.1602	4.13658	4.07509	3.7933	0.604875	0.0827397	1766	licB_3	pts lactose cellobiose specific iib subunit
106.66_k1n_02108	6.61516	6.85079	6.70202	6.9411	7.45944	7.35336	6.84377	6.73032	6.68155	7.4606	7.48564	7.62731	7.13422	4.64912	6.88793	7.43855	7.48897	7.33616	7.5415	7.40122	7.14005	1.0835	0.0107645	1767	glcA	carbohydrate binding domain protein
106.66_k1n_02109	5.84863	5.72979	5.86484	6.42769	6.04029	6.14925	5.94183	5.95688	5.75635	6.15858	6.04079	6.13716	5.88448	6.1713	5.93678	6.00505	5.81284	6.16112	6.25278	6.4225	6.30452	0.496563	0.00190168	613	NA	dihydrodipicolinate synthase
106.66_k1n_02110	6.87328	6.70628	6.94379	6.71183	7.44136	7.22416	6.5144	6.6678	6.71362	7.04462	7.15039	7.51961	7.2673	6.853	7.00009	7.30256	7.57412	7.22374	7.41674	6.50347	7.01385	0.574892	0.0074549	546	licC_5	pts lactose cellobiose iic component family protein
106.66_k1n_02111	8.65415	8.66234	8.63089	9.76734	9.84141	8.72157	8.82493	8.39677	8.68904	9.8227	9.65761	8.93602	8.99771	8.92802	9.00134	9.81382	9.45716	9.03329	9.67098	9.70732	9.48406	1.07094	7.65107e-08	239	nagC	rok family protein
106.66_k1n_02112	7.0039	6.88796	6.6911	6.16501	6.32878	7.01974	6.63131	6.57397	6.52287	6.22466	6.11557	7.06999	6.8428	6.98339	7.01064	6.15327	6.63577	6.61312	6.46372	5.86354	5.95529	-0.563824	0.0512938	1768	NA	acetyltransferase family protein
106.66_k1n_02113	3.76755	4.06118	3.86864	4.31603	4.68077	3.88852	3.7142	3.59408	3.63813	4.26298	4.42439	3.71952	3.68076	3.64295	3.76076	4.55411	4.60105	4.14556	4.2087	4.61578	4.20471	1.86355	2.18631e-06	54	comC	type iv leader peptidase family protein
106.66_k1n_02114	11.2339	11.0865	11.2932	10.5156	10.9572	12.0226	11.4933	11.0175	11.3007	11.0472	10.9744	12.2971	12.1643	7.18924	11.9105	10.5159	11.1918	11.5595	11.4296	10.7532	10.6601	-0.09483	0.900073	1769	NA	helix-turn-helix family protein
106.66_k1n_02116	8.54158	8.636	8.48416	9.44382	9.34889	8.62676	8.38295	8.42457	8.46168	9.80475	9.90142	8.77737	8.33347	7.46395	8.51455	10.0072	9.84446	9.09913	9.88878	9.69015	9.73396	1.64871	1.52915e-11	88	trpA	tryptophan alpha subunit
106.66_k1n_02117	8.63215	8.75492	8.71233	9.18459	8.79027	8.59794	8.50559	8.62318	8.57557	9.13731	9.34223	8.65368	8.17126	7.59023	8.46669	9.67019	9.45527	9.16732	9.50171	9.50452	9.58248	1.07446	2.15579e-06	235	trpB	tryptophan beta subunit
106.66_k1n_02118	6.79406	6.97469	6.88985	7.56204	7.45048	7.36206	6.77695	6.73205	6.67086	7.57011	7.73406	7.20897	6.5521	6.06927	6.66254	7.36192	7.5415	7.38272	7.90761	7.63501	7.90671	1.33946	2.83657e-13	155	trpF	n-(5 -phosphoribosyl)anthranilate isomerase
106.66_k1n_02119	6.84464	6.97905	6.86064	7.12528	7.36144	7.28103	6.72814	6.70987	6.72281	7.54638	7.6701	7.26459	6.39282	6.32368	6.9782	7.8312	7.3751	7.41532	7.60522	7.16599	7.90613	1.14665	5.91576e-10	205	trpC	indole-3-glycerol phosphate synthase family protein
106.66_k1n_02120	7.71968	8.05978	7.79456	8.52734	8.40733	8.23941	7.7116	7.65204	7.53796	8.68826	8.83944	8.28141	7.66485	7.21579	7.82557	9.05877	8.68087	8.41501	8.81052	8.78924	9.01859	1.38426	1.96793e-15	140	trpD	anthranilate phosphoribosyltransferase
106.66_k1n_02121	7.4646	7.34652	7.35336	8.09129	8.02287	7.71688	7.21958	7.20063	7.29154	8.17656	8.36253	7.73618	7.4236	6.84343	7.35544	8.12413	8.08671	7.54267	8.27705	8.21998	8.32366	1.16519	3.8538e-12	200	pabA	glutamine amidotransferase of anthranilate synthase aminodeoxychorismate synthase family protein
106.66_k1n_02122	8.42995	8.53256	8.50317	9.06028	8.89491	9.13224	8.23982	8.17805	8.22369	8.97037	9.17746	9.09464	8.50619	7.78925	8.61392	9.089	8.95905	8.92087	9.19954	8.93965	9.25198	0.990653	1.76698e-13	266	trpE	anthranilate synthase component i
106.66_k1n_02123	12.4643	12.5261	12.4943	12.5009	12.8688	13.4076	12.5253	11.9714	12.5594	12.8281	12.7483	13.5604	13.2153	12.3875	12.9363	12.2514	12.5917	12.3961	13.0126	12.5151	12.2884	0.277241	0.302411	1771	ccpA_2	bacterial regulatory laci family protein
106.66_k1n_02125	5.52098	5.12786	5.43247	5.77543	5.31618	5.57076	5.52748	5.38689	5.56331	5.77302	5.73398	5.51236	5.49347	5.34579	5.37664	5.49912	5.8857	5.36139	5.77067	5.53574	5.36236	0.360645	0.0821211	1772	NA	mgtc family protein
106.66_k1n_02126	4.88162	4.59676	4.7827	4.13897	5.27862	5.00298	4.84451	4.3608	4.73539	4.90573	5.00224	4.92985	4.58293	4.47926	4.81117	4.48614	4.84004	4.83261	5.17552	4.61913	4.43847	0.43269	0.2421	1773	phnV_2	binding--dependent transport system inner membrane component family protein
106.66_k1n_02127	4.74087	4.73266	4.63966	5.12587	4.87025	4.83244	4.57373	4.27132	4.61339	5.0479	5.24535	4.92066	4.51885	4.52872	4.62903	4.95272	5.41852	5.1526	4.84524	5.13112	4.88272	1.13916	1.68316e-06	209	malK	abc transporter family protein
106.66_k1n_02128	4.97573	4.90347	4.90685	4.8016	4.88645	4.9619	4.84277	5.05662	5.00631	4.74958	4.70883	5.13374	4.88344	4.69158	4.87212	4.57215	4.91736	5.11555	4.96053	4.38855	4.89927	-0.0317233	0.927692	1774	NA	bacterial extracellular solute-binding family protein
106.66_k1n_02129	5.32094	5.00928	5.30495	4.83436	4.82615	5.30022	5.19995	4.76484	5.41146	5.44402	5.13587	5.35679	5.37587	5.0369	5.40673	5.18067	5.06101	4.67996	4.63289	4.52496	5.16594	-0.374146	0.298471	1775	NA	hypotheical protein
106.66_k1n_02131	6.21059	6.32354	6.21655	5.70331	5.32188	6.25582	6.62809	6.16002	6.33406	5.77713	5.79517	6.58033	6.67279	6.4533	6.38219	5.94006	5.74323	5.69373	5.60731	5.21277	5.43389	-0.992024	0.00177805	265	pfbA	plasmin and fibronectin-binding protein a
106.66_k1n_02132	10.9928	11.1303	11.0872	10.7423	10.8112	10.9904	10.9025	11.1038	11.0867	10.6174	10.6172	10.9266	10.9426	10.9163	10.9817	10.6152	10.8864	11.1939	10.7266	10.7489	10.7798	-0.265792	0.0124422	1777	arnB	degt 1 aminotransferase family protein
106.66_k1n_02133	10.4077	10.1626	10.4284	9.98226	9.95337	10.1147	10.1726	10.3737	10.3039	9.6361	9.5712	9.99635	10.0704	10.2958	10.0281	9.90888	9.90972	10.2316	9.64962	9.98432	10.0909	-0.432909	0.000586892	653	wcaJ	bacterial sugar transferase family protein
106.66_k1n_02134	9.17388	9.29676	9.25901	9.17011	9.35462	9.63588	8.87703	9.25105	9.14891	9.24833	9.20762	9.46852	9.0624	9.13705	9.09948	9.61653	9.65234	10.2031	9.05648	8.8542	9.15792	0.403935	0.0440517	1778	yheH	abc transporter transmembrane region family protein
106.66_k1n_02135	8.57473	8.89502	8.76661	8.62491	8.60763	8.77582	8.40058	8.46001	8.6636	8.44544	8.3423	8.65686	8.27169	8.4979	8.5114	8.94944	8.75916	9.48691	8.33828	8.41029	8.26857	0.170538	0.463671	1779	yheI	abc transporter transmembrane region family protein
106.66_k1n_02138	8.90332	8.95778	8.99458	9.40351	9.03854	8.35067	8.80663	8.95928	8.70668	9.01344	9.34241	8.39054	8.5327	8.43555	8.68567	9.42142	9.38395	8.87373	9.04627	9.0708	9.27435	0.423071	0.0413074	1782	exoA	exodeoxyribonuclease iii
106.66_k1n_02139	8.27433	8.05535	8.18157	8.83941	8.92176	8.57692	8.12966	7.9608	8.15317	8.67908	8.45849	8.68764	8.47585	8.42846	8.59235	8.67315	8.82419	8.6888	8.40258	8.56487	8.16813	0.533906	0.000309563	584	NA	glyoxalase
106.66_k1n_02140	3.9774	3.99665	3.9449	3.85011	4.53704	4.5139	3.99611	4.03955	4.2058	4.13524	4.67951	4.26318	4.07804	3.78281	3.91103	4.28369	4.11626	4.45196	4.65642	4.49835	4.51234	1.28015	2.35747e-05	169	xpt	xanthine phosphoribosyltransferase
106.66_k1n_02141	4.80472	4.74833	4.90134	5.21522	4.88916	5.26073	5.03592	4.9656	4.90237	5.2887	5.37661	5.15615	4.74871	4.8544	4.90234	5.25522	5.13023	5.57569	5.57384	5.38803	5.38925	1.00744	5.82485e-07	259	pucK	xanthine permease
106.66_k1n_02142	10.4338	10.3809	10.547	9.95733	10.3847	10.8491	10.7184	10.33	10.6823	10.3974	10.1607	11.0762	11.4666	6.47308	11.12	9.89181	10.3366	10.279	10.402	9.82478	9.75436	-0.401229	0.519036	1783	sau3AIR	restriction endonuclease
106.66_k1n_02143	11.8246	11.8526	11.8519	11.7253	11.9322	12.3002	12.131	11.9489	12.051	12.2025	12.0054	12.7065	12.5128	7.69425	12.3612	11.7145	12.2208	11.8954	12.1822	11.6538	11.345	0.104282	0.883716	1784	hhaIM	5-methylcytosine methyltransferase
106.66_k1n_00140	8.69659	8.71811	8.54112	8.05873	8.81381	9.07582	8.5015	8.65412	8.56048	8.25924	8.35399	9.04353	9.09975	9.18321	8.90267	8.2079	8.16037	8.45893	8.63689	7.78468	8.08112	-0.422296	0.0933128	858	yafQ	NA
106.66_k1n_01162	7.19821	6.95479	6.94472	8.62632	8.23837	7.90703	7.36903	6.75255	7.21136	8.22218	8.08506	8.13134	7.95769	8.51905	7.99019	7.93478	8.09803	8.00434	7.97809	7.73467	7.73931	0.729936	0.0194266	1321	NA	NA
106.66_k1n_01163	6.79778	6.63084	6.73469	7.32717	7.11179	7.44756	7.20153	6.47485	6.93151	7.1572	7.34827	7.72333	7.68216	8.29026	7.42426	7.02405	7.31823	7.61877	7.37954	6.98113	6.52265	0.00845677	0.984436	1322	NA	NA
106.66_k1n_00557	9.72746	9.54812	9.57902	9.79068	9.65475	9.64984	10.03	9.94277	9.75854	9.87464	9.59796	9.65389	10.1423	9.75263	10.2368	9.86548	9.7032	10.0106	9.50133	9.67779	9.60248	-0.212748	0.1453	1060	NA	NA
106.66_k1n_01457	7.7271	8.0001	7.70557	7.13369	7.77745	8.06024	7.98511	8.2227	8.0836	7.73069	7.61121	8.20429	8.12801	8.43666	8.09967	8.09538	8.12551	8.90249	7.9875	7.83081	7.82355	-0.0602186	0.852923	1454	NA	NA
106.66_k1n_00614	8.45337	8.43245	8.54312	8.77549	8.58921	8.74575	8.07677	8.16256	8.29584	8.34114	8.49123	8.6045	8.55566	7.84547	8.56447	8.55998	8.54174	8.63394	8.87016	8.90593	8.97899	0.474166	0.00241935	625	NA	NA
106.66_k1n_01592	8.39308	8.31745	8.48514	7.78521	7.86622	8.43504	8.70797	8.71903	8.70529	7.90215	7.96082	8.65037	8.68374	8.88051	8.63437	7.78649	8.23676	8.60817	7.88415	7.76111	7.7068	-0.733691	0.000428998	401	NA	NA
106.66_k1n_00433	4.81696	4.18821	4.70674	4.79815	5.04251	4.53776	4.68149	4.55319	4.40748	4.93059	5.06724	4.49312	6.71096	6.62275	6.41609	6.72982	6.57051	6.80143	5.60693	5.22557	5.44072	0.119622	0.900621	1001	inlJ	NA
106.66_k1n_00434	2.9535	3.00707	2.88666	3.00629	3.11978	2.97096	3.07478	3.10939	2.83789	3.12263	3.00968	2.97902	4.44282	4.28468	4.28897	4.82598	4.14683	4.44393	3.26147	3.04768	3.34273	0.075734	0.960757	1002	NA	NA
106.66_k1n_00435	3.43345	3.06908	3.25793	3.65541	3.75196	3.19718	3.33543	3.20654	3.47016	3.75717	3.76719	3.25157	5.52113	5.91054	5.60926	4.90065	5.24774	5.31852	4.16217	3.74923	3.799	-0.810941	0.468191	1003	NA	NA
106.66_k1n_00885	11.4838	11.6778	11.7056	11.4629	11.5448	11.2763	11.7191	11.6156	11.5607	11.5955	11.5125	11.234	11.4556	11.4677	11.3091	11.3829	11.3829	10.894	11.3661	11.1204	11.211	-0.288682	0.0187512	1187	NA	NA
106.66_k1n_01759	5.22402	5.32571	5.24	5.67882	5.6669	5.49737	5.23907	5.35292	5.21374	5.50904	5.28122	5.61128	5.78418	5.5491	5.59134	5.79939	5.46535	5.7057	5.79456	5.52481	5.40813	0.376096	0.0981506	1622	msmE_2	NA
106.66_k1n_00018	3.22742	3.10222	3.34752	3.74102	3.64383	3.41747	3.0731	3.15028	3.32765	3.21702	3.60911	3.45953	3.59607	3.10428	3.29986	3.10013	3.83541	3.53071	3.46487	3.27096	3.08814	1.04098	0.05335	816	NA	NA
106.66_k1n_00727	5.56489	5.72812	5.67721	5.93094	5.85115	6.15881	5.36945	5.12283	5.67262	5.79062	5.36495	6.17354	6.20065	4.73026	5.88765	5.42467	6.35613	6.09276	6.48355	8.14913	6.54378	1.47875	0.00341951	121	NA	NA
106.66_k1n_01901	7.9924	8.0309	8.16468	8.6608	8.54606	8.05854	7.82514	8.14992	8.06011	8.50813	8.58045	8.02919	7.48717	8.03789	7.46036	8.43957	8.48651	8.40089	8.78448	8.75082	8.83299	0.845009	2.98773e-06	342	NA	NA
106.66_k1n_01902	14.734	14.6691	14.6023	13.845	13.6307	12.855	15.3025	15.0683	15.0811	13.8898	13.8063	13.0241	14.6967	15.5361	14.5589	14.097	13.7256	13.405	13.7535	13.8346	13.8949	-1.67179	2.66416e-15	87	NA	NA
106.66_k1n_00065	13.0707	13.0292	13.0971	12.941	13.0899	13.1646	13.0919	13.2738	13.1618	12.9648	12.944	13.1469	13.5675	13.7265	13.4578	12.7677	12.7789	12.72	12.8944	12.8222	12.6646	-0.504775	0.000251177	608	NA	NA
106.66_k1n_00026	7.02531	6.96347	6.92323	7.03731	7.4322	7.77337	6.70994	6.20417	6.9463	7.13237	7.2471	7.86452	7.54054	4.6627	7.25219	6.89523	7.4449	7.57776	7.16308	5.91278	6.41468	0.577543	0.284738	821	NA	NA
106.66_k1n_00027	5.96633	6.1621	5.86967	6.05808	6.20697	6.66262	5.8464	5.43548	6.18971	6.08425	6.23866	6.82176	6.48743	4.32986	6.1552	6.00938	5.99093	6.59597	6.23596	6.06614	5.8156	0.569513	0.260421	822	nisC	NA
106.66_k1n_00028	5.72036	6.04933	5.74647	6.18306	6.06417	6.59178	5.64274	5.46642	5.97709	6.3439	6.17551	6.55445	6.09132	4.29747	6.07022	6.15347	6.17888	6.61642	6.25233	5.51948	5.87603	0.863434	0.0623249	823	NA	NA
106.66_k1n_00939	8.61335	8.57622	8.66698	9.08366	8.89095	9.09694	8.5337	8.395	8.32712	9.01512	9.01828	8.98242	9.1339	7.74566	8.86188	8.55472	8.46611	8.44824	8.66708	9.12697	9.22402	0.444361	0.0462577	1211	NA	NA
106.66_k1n_00162	9.41789	9.58714	9.87109	9.69412	9.94229	10.034	10.0766	10.3256	9.84991	10.0286	10.0316	10.2393	10.2446	6.07463	10.0115	10.109	9.94574	9.52138	10.3066	10.2626	10.3797	0.314291	0.578024	867	NA	NA
106.66_k1n_00898	11.0097	10.9507	11.0797	11.5515	11.4478	10.7619	11.2554	11.006	11.0337	11.3849	11.13	10.7683	11.1246	10.6978	10.9811	11.3439	11.1748	10.5001	10.8519	11.1897	11.0491	0.147732	0.443066	1190	csoR	NA
106.66_k1n_00032	6.77574	6.77314	6.74621	6.88529	7.42652	6.90527	6.61856	6.4981	6.43636	7.12807	7.51712	6.99549	6.67356	10.4326	6.53967	6.99913	7.12592	6.93405	6.7045	7.04776	7.2511	0.625346	9.22733e-05	772	ygaZ	NA
106.66_k1n_00033	4.63253	5.07907	4.96858	4.97039	5.01683	5.39465	4.7196	4.57333	4.54724	4.54437	4.85928	5.22471	4.75121	9.28184	4.44749	4.95345	5.13301	5.39128	4.77684	5.15895	4.873	0.594694	0.0371431	826	NA	NA
106.66_k1n_01914	7.03298	6.94261	7.01399	6.41544	7.2454	7.14579	7.16078	7.09504	7.09893	7.11076	7.26844	7.09121	7.20626	4.64529	7.26441	6.56035	7.09762	6.85951	7.31506	7.12918	7.19447	0.113186	0.846874	1688	NA	NA
106.66_k1n_00315	10.7441	10.7874	10.8079	10.6236	10.5703	11.0841	10.6208	10.6595	10.6421	10.3489	10.3088	10.9233	10.9737	9.29105	10.8765	10.3387	10.2368	10.5387	10.6386	10.7049	10.7863	-0.0721911	0.798045	940	NA	NA
106.66_k1n_01340	6.46818	6.3838	6.49679	6.22589	6.72421	6.34139	6.80342	5.85478	6.65487	6.42165	6.51812	6.55437	6.87002	7.43101	6.91265	6.93283	7.14553	6.81451	6.49303	6.69883	6.43955	-0.156582	0.64148	1406	NA	NA
106.66_k1n_01778	7.99715	7.92582	7.93185	8.12285	8.03505	7.64422	7.82267	8.00861	8.02765	7.84955	7.9178	7.54612	7.67672	4.97198	7.91338	8.63765	8.04776	8.62146	7.65374	8.47559	8.94309	0.5917	0.267816	1629	NA	NA
106.66_k1n_01488	4.84295	4.69328	4.65696	4.68912	4.58082	4.51789	4.74784	4.60584	4.51512	4.28547	5.02932	4.61438	4.76114	3.74938	4.51259	4.86825	4.40639	4.89579	4.53063	4.78057	4.73407	0.204325	0.711339	1472	NA	NA
106.66_k1n_00039	8.55089	8.63643	8.54969	9.30574	9.32538	8.63997	8.44216	8.67404	8.75527	9.49292	9.22525	8.67266	8.50176	7.78452	8.56456	9.42303	9.13924	9.20914	9.23467	9.14945	9.03908	0.916945	2.33108e-07	301	NA	NA
106.66_k1n_00040	8.56424	8.65926	8.71048	8.44783	8.43077	8.39418	8.78876	8.79733	8.73749	8.3675	8.17417	8.39311	8.53631	9.16045	8.57449	8.20506	8.65342	8.61967	8.21805	8.15098	7.98183	-0.541372	0.000138531	577	NA	NA
106.66_k1n_01617	6.6219	6.71443	6.53019	6.52676	6.83589	6.50317	6.22584	6.22332	6.27625	6.74995	6.83256	6.13561	6.55609	6.34864	6.30036	7.38726	7.37904	7.78986	7.47021	7.20591	7.30113	1.07962	0.000177131	232	NA	NA
106.66_k1n_00502	8.50193	8.32718	8.27509	8.23533	8.32693	8.61838	8.47358	8.10983	8.43704	8.39497	8.45865	8.52115	8.44896	8.92401	8.57737	8.5106	8.61604	8.54864	8.36931	8.42894	8.1356	-0.0439591	0.809379	1035	NA	NA
106.66_k1n_01785	9.23042	9.38044	9.27716	9.22291	9.24621	9.59117	9.38147	9.34355	9.34436	9.26471	9.37747	9.92103	9.62956	9.87213	9.40812	9.41102	9.14724	9.42734	9.52309	9.54298	9.23943	-0.0170233	0.935824	1632	NA	NA
106.66_k1n_00957	10.075	9.9991	9.94205	9.32865	9.72661	10.5332	10.2013	9.55645	10.1504	9.73789	9.68718	10.7509	10.8906	6.08871	10.461	9.1223	9.937	9.86726	9.99465	9.21074	9.09499	-0.303421	0.649323	1221	NA	NA
106.66_k1n_01351	7.69277	7.82962	7.32592	7.81165	7.9432	8.27772	7.42823	6.86284	7.45707	7.75425	7.80148	8.18181	8.03907	6.08771	7.71113	7.95889	8.08134	7.98998	7.93856	7.33996	7.62682	0.625274	0.0355708	1410	ecfT_3	NA
106.66_k1n_00046	6.41182	6.28847	5.97509	7.49834	7.17424	5.3858	6.17887	5.8674	5.92454	7.33957	7.66734	5.64112	5.6428	6.50691	5.5346	7.06364	7.39302	5.83402	7.56347	7.79314	7.67739	1.84086	1.59023e-05	60	NA	NA
106.66_k1n_01789	9.6644	9.41314	9.41414	9.72209	9.39819	8.44853	9.60588	9.72395	9.66856	9.93226	9.6561	8.69414	9.48023	9.65997	9.56154	9.99566	9.85485	9.62693	9.70304	9.65925	10.0264	0.0780533	0.787649	1636	NA	NA
106.66_k1n_02088	6.87669	6.54221	6.93724	6.92727	7.22641	7.00925	6.94579	6.53073	6.99643	7.21119	7.29032	7.18778	7.26837	6.47557	6.81767	6.80833	7.12183	6.84047	7.28071	6.58561	6.11479	0.267354	0.29211	1760	NA	NA
106.66_k1n_01543	5.8137	5.93594	5.57119	6.11248	5.99085	6.04955	5.68933	5.76203	5.74312	5.66864	5.64589	6.2252	5.86297	6.01411	5.7498	6.21429	6.22415	6.25803	6.0322	6.21005	6.1144	0.537149	0.00254079	580	NA	NA
106.66_k1n_00919	11.4523	10.8508	11.0893	9.69559	9.72243	9.22678	12.828	12.5704	12.6172	9.77808	9.86646	9.64545	12.1327	12.9196	12.1098	10.1054	10.1049	10.7504	9.57697	9.41347	9.69982	-3.1637	5.80369e-24	8	mp	NA
106.66_k1n_00920	9.46607	8.83192	8.80208	8.18888	8.10767	7.40726	10.6064	10.2109	10.3372	8.15362	8.077	7.77648	10.1032	11.4894	10.2914	8.36963	8.37573	9.19062	8.08237	7.94658	8.1466	-2.78522	2.30613e-14	15	DUF4097	NA
106.66_k1n_00471	7.92634	8.00594	7.81225	8.33381	8.42814	8.36977	7.67382	7.65577	7.87922	8.2467	8.28076	8.24673	7.80832	7.39855	7.78449	7.91675	8.11989	8.37621	8.27846	8.25243	8.07158	0.696688	7.40087e-09	435	NA	NA
106.66_k1n_02100	12.3177	12.3188	12.2662	12.8274	12.6829	12.6398	12.371	12.2123	12.1719	13.2208	13.172	12.7762	13.26	12.8828	13.2204	12.8425	12.9202	13.0893	13.5403	13.3159	13.2006	0.547286	0.0184983	1763	NA	NA
106.66_k1n_01989	12.2883	12.2782	12.3323	12.4496	12.4428	13.0932	11.8861	12.2699	12.0918	12.4784	12.4218	13.0889	12.8731	12.4161	12.9023	12.0959	12.3568	12.168	12.5627	12.187	12.1458	0.124115	0.633037	1726	NA	NA
106.66_k1n_01365	8.68301	8.60076	8.62693	8.06464	8.37533	8.56515	8.71616	8.64602	8.724	8.18132	8.168	8.34406	8.82322	9.82585	8.82064	8.33799	8.30648	8.47226	8.47062	8.27262	8.47994	-0.780356	0.000127963	378	capA	NA
106.66_k1n_00616	5.39856	5.57651	5.438	5.16356	5.69992	5.83328	5.54858	5.56311	5.60633	6.04728	5.96568	5.62253	5.57172	6.19876	5.77539	5.70329	5.87324	5.6976	5.68765	6.06968	5.17971	0.174494	0.574619	1077	NA	NA
106.66_k1n_01066	12.1554	12.0827	12.2115	12.7463	12.863	12.2002	12.612	12.2427	12.5262	13.0213	12.9582	12.5062	12.6691	12.3198	12.5773	12.6924	12.7073	12.132	13.0272	12.9252	12.7072	0.456454	0.00768757	638	tqsA	NA
106.66_k1n_00618	8.70511	8.77529	8.71098	9.49116	9.64032	8.66317	8.75275	8.82375	8.80191	9.52835	9.66506	8.67969	8.34048	8.40007	8.50867	9.70276	9.6515	9.24623	9.85818	10.0491	9.80343	1.25045	3.27916e-09	178	NA	NA
106.66_k1n_01645	8.16844	7.82588	8.07122	7.5664	7.65221	7.87119	8.1987	7.58964	8.35016	7.92583	7.53295	7.96805	8.55974	4.90313	8.51104	7.53894	7.86939	7.7314	7.75803	7.43487	7.07851	-0.569299	0.288193	1570	NA	NA
106.66_k1n_01070	8.61172	8.34467	8.48819	7.97484	8.26727	8.43175	8.7765	8.15849	8.69562	8.5572	8.23659	8.62776	9.05689	8.93343	9.13129	7.93818	8.32863	8.36334	8.38509	7.82679	8.00789	-0.639861	0.0013433	478	NA	NA
[truncated: 154 more rows]
