# Supplementary material for: Carbon source regulates polysaccharide capsule biosynthesis in Streptococcus pneumoniae
Source: J Biol Chem. 2019 Oct 8;294(46):17224–38. doi: 10.1074/jbc.RA119.010764 (PMC6873171; doi:10.1074/jbc.RA119.010764)
Supplement: Supporting Information [file supp_RA119.010764_155365_1_supp_404467_pz0fz4.xlsx]

## Sheet: Expression_ranked_FvsG_208
Supplemtary table 3: Expression values for strains with 208.41 background in Fructose and Glucose. After all filtering 86% of genes were left for the analysis (1681 out of 1997 genes for strain 208.41)
GeneID	208F1	208F2	208F3	208Gl1	208Gl2	208Gl3	208c106F1	208c106F2	208c106F3	208c106Gl1	208c106Gl2	208c106Gl3	208c208F1	208c208F2	208c208F3	208c208Gl1	208c208Gl2	208c208Gl3	208janusGl1	208janusGl2	208janusGl3	log2FoldChangeFvsGl	AdjustedPvalue	RankFvsGl	GeneName	GeneLongName
208.41_00001	9.70372	9.50069	9.51639	8.67149	9.26751	9.28309	9.30013	8.80468	9.1706	8.68499	8.72822	9.3217	9.90226	9.63178	9.81712	8.44197	8.51543	8.86312	8.38514	8.82319	8.80493	-0.830039	2.8152e-05	393	NA	eco57i restriction-modification methylase family protein
208.41_00002	11.2101	10.936	11.1031	10.9579	11.3056	11.3142	10.7249	10.3147	10.6597	10.6254	10.4442	10.4652	11.3384	11.0827	11.142	10.5218	10.7353	10.5586	10.4847	10.4782	10.4506	-0.299148	0.1404	830	hsdR_1	type iii restriction res subunit
208.41_00004	13.304	12.6865	12.5661	13.7698	14.0776	12.9923	12.1438	11.7768	11.802	12.3679	12.0218	11.05	12.8117	12.6188	12.7722	11.729	13.3678	13.1141	12.1851	12.3712	11.5804	0.340234	0.441832	831	hrcA	heat-inducible transcription repressor
208.41_00005	13.2299	12.5722	12.551	13.0552	13.1373	12.0686	11.9707	10.7138	11.8345	11.5207	11.2969	9.94728	12.5246	12.4759	12.7111	11.5061	12.5144	12.1553	11.4426	11.3219	10.6998	-0.502072	0.263691	832	grpE	protein grpe
208.41_00006	13.7988	13.4618	13.279	12.9609	13.3647	13.1995	12.5928	11.7858	12.2721	12.0038	11.9987	11.6094	13.5	13.3714	13.5424	11.8908	12.8648	12.3265	12.4735	12.6725	11.7526	-0.796858	0.0162732	833	dnaK	chaperone protein
208.41_00007	11.5792	11.0112	9.41197	10.9296	11.8086	10.4916	10.2484	9.36591	9.32478	10.3214	10.2428	10.34	11.5662	11.0487	10.9199	10.0456	10.859	10.7783	9.7665	10.8338	9.98563	-0.145936	0.744227	834	NA	trna (guanine-n -)-methyltransferase
208.41_00008	11.7317	11.447	11.017	11.1232	11.2975	11.3876	10.6381	10.0593	10.4553	10.1215	10.3447	10.5553	10.9088	10.9711	11.095	10.6935	10.9579	10.6855	10.6255	10.7097	10.3307	-0.270413	0.317049	835	dnaJ	chaperone protein
208.41_00010	9.12239	9.27443	9.33061	9.93118	9.41132	7.59726	9.18518	9.23784	9.48325	9.47102	9.48706	7.67348	9.08096	9.35708	9.16875	9.29661	9.5398	9.60088	9.31826	9.31412	9.43502	0.0861842	0.795303	837	NA	protein hit
208.41_00011	9.56111	9.94916	9.95298	9.44598	9.47809	9.86198	10.0739	10.0581	10.0621	9.38137	9.32673	9.55494	9.74667	9.89246	9.83416	9.5241	9.18137	9.57495	9.62073	9.52214	9.63086	-0.482732	1.38367e-05	660	ecsA_1	abc-type transporter atp-binding protein
208.41_00012	10.6557	10.8615	11.0878	10.8523	10.9629	10.7607	11.2775	11.2095	11.3069	11.1343	11.0452	10.7095	10.9395	10.9276	10.9095	11.0463	10.8594	11.0296	10.7836	10.6818	10.821	-0.171675	0.163885	838	NA	bacterial abc transporter family protein
208.41_00013	4.31478	4.11136	4.17075	4.18058	5.12159	4.0553	4.56316	4.40263	4.41606	4.72294	4.73429	4.74769	4.10983	4.355	4.38588	4.757	4.38079	4.82848	4.49002	4.56751	4.98807	0.693353	0.012308	839	NA	blpt fusion
208.41_00014	9.20839	9.48174	9.95791	9.23852	9.31687	8.97862	9.6359	9.24824	9.76001	9.73316	9.55742	9.86129	9.7318	9.43266	9.20206	8.98303	9.11704	9.57827	9.35143	9.57928	9.99202	-0.0763304	0.725156	840	NA	lyttr dna-binding domain protein
208.41_00015	8.22929	8.23946	8.48057	8.35716	8.51158	8.31535	8.57616	8.22525	8.54388	8.27008	8.16717	8.76688	8.34476	8.30213	8.18179	8.46124	8.55613	8.4379	8.21825	8.47008	8.33456	0.0857319	0.50995	841	agrA_1	response regulator
208.41_00016	9.55999	9.33706	9.51181	10.0558	9.87076	9.62329	9.76242	9.68467	9.74288	10.1341	10.0773	10.1578	9.59065	9.40575	9.43602	9.84213	9.79841	10.1216	9.9864	9.99079	10.0686	0.521736	4.9235e-07	628	dpiB	histidine kinase- dna gyrase b- and hsp90-like atpase family protein
208.41_00019	4.23008	4.04189	3.73383	4.31774	4.39701	4.56078	4.14045	4.61752	3.65447	5.72549	4.62913	4.92813	4.16141	3.84491	4.16556	5.03723	4.83458	4.62768	5.19059	4.65245	5.66769	1.6778	1.92699e-06	104	lagD_1	abc atp-binding protein
208.41_00020	2.40977	2.70789	2.40924	2.67885	2.29972	2.52547	2.11938	2.93864	2.38908	2.9368	2.99805	2.88395	2.54085	2.5931	2.55637	2.26524	2.34809	2.63338	2.87336	2.74772	2.91073	0.668654	0.290174	842	lagD_2	abc atp-binding protein
208.41_00021	3.9277	3.95188	4.4173	4.59948	4.6726	3.4844	4.60643	4.76022	4.20585	4.68533	4.85906	3.68946	4.0477	3.87811	4.07054	4.41465	5.15306	3.53365	4.62251	4.25646	4.55419	0.468325	0.337138	843	lafA	bacteriocin
208.41_00029	3.14988	3.07558	2.82509	2.92893	3.10806	2.72065	2.96367	3.89081	2.74024	2.53217	2.5209	2.94215	2.92997	2.74849	2.86585	3.09415	3.26605	3.13881	2.54829	2.76897	2.492	-0.769674	0.217218	846	NA	caax amino terminal protease family protein
208.41_00030	9.61326	9.79456	9.87177	10.7997	10.7046	10.4975	10.3893	10.6512	10.2944	10.5049	10.7296	11.0624	9.70028	9.80991	9.31401	11.0795	10.5814	10.5949	11.0417	10.7923	10.779	0.958899	3.44636e-07	312	NA	phosphotransferase enzyme family protein
208.41_00031	9.60907	9.78784	10.0239	11.0509	10.8233	10.6338	10.3908	10.9056	10.4289	11.3848	11.1437	11.2582	9.84021	10.0343	9.64473	10.9518	11.0424	11.1786	11.3179	11.1179	11.1771	1.18552	4.82388e-10	221	trmB	trna (guanine-n -)-methyltransferase
208.41_00032	8.62092	9.02322	9.08667	9.77332	9.7725	9.02484	9.03579	9.19457	9.32756	9.82849	9.52678	9.46184	8.71256	8.90753	8.73131	9.78702	9.20902	9.52645	9.88961	9.9097	9.82933	0.844551	8.18856e-08	386	rimP	ribosome maturation factor rimp
208.41_00033	9.0493	8.89481	8.76921	9.39221	8.98051	9.33396	8.74047	9.17831	9.06419	9.17015	9.15519	9.56719	8.66724	8.8548	8.86225	8.81566	9.15225	8.89149	9.74725	9.23405	9.13801	0.423959	0.00393095	703	NA	transcription termination factor
208.41_00034	6.11972	6.05745	5.94401	6.66374	6.49963	6.56455	5.90361	6.32229	5.99911	6.2952	6.60464	7.04819	5.90125	6.26797	5.64825	6.17012	5.99906	6.40258	7.05774	6.45397	6.99873	0.855891	2.01654e-05	379	NA	transcription elongation factor
208.41_00035	5.4138	5.396	5.61621	6.57038	6.04886	6.45808	5.59018	5.72625	5.69752	6.0205	6.26196	6.79596	5.75012	5.43058	5.45705	5.37505	5.78771	6.31171	6.63497	6.33319	6.86472	1.20169	7.01628e-08	214	rplGA	ribosomal l7ae l30e s12e gadd45 family protein
208.41_00036	10.9775	10.8715	10.8981	11.6187	11.33	11.5968	10.7932	11.0845	10.9387	11.4211	11.3331	11.583	10.853	10.9054	10.9151	10.9408	11.5259	11.271	11.9818	11.448	11.5866	0.708941	3.86698e-09	478	infB	translation initiation factor if-2
208.41_00037	8.24661	7.997	7.91389	9.25514	9.01467	8.49319	8.24675	8.39502	8.12522	9.2171	9.05808	8.8279	7.86482	7.87989	8.00104	8.59018	9.11915	9.00781	9.35526	9.34801	9.49226	1.27924	5.58516e-16	192	rbfA	ribosome-binding factor a
208.41_00042	9.721	9.74588	9.67189	9.23523	9.01219	9.96541	9.73707	9.91577	9.6443	9.1812	9.18125	9.38419	9.63025	9.71523	9.82531	9.03516	9.11365	9.16146	9.42539	9.24312	9.07833	-0.560939	6.02406e-05	591	NA	hemerythrin hhe cation binding domain protein
208.41_00043	7.60111	7.84397	7.82772	8.4158	8.71766	7.99604	8.26118	8.42084	8.03251	8.76864	8.54721	7.74726	7.90087	8.06052	8.07002	8.22374	8.53872	8.49973	8.57933	8.59447	8.58965	0.558756	0.00154449	592	NA	aldose 1-epimerase
208.41_00044	9.25719	9.31764	9.51749	10.031	10.0398	9.13426	9.52583	9.87589	9.61516	9.84301	9.93051	9.85006	9.23516	9.32428	9.20171	10.2686	9.96609	10.1086	10.0555	9.98704	9.90725	0.623376	4.47224e-05	548	NA	superfamily ii helicase
208.41_00045	7.81339	7.96385	8.24065	7.56087	6.69319	7.96571	7.99213	7.75491	8.10089	7.52499	7.54439	9.20426	7.60392	7.70947	7.68593	7.58146	7.43116	7.00123	7.49005	7.64647	7.82787	-0.11303	0.756861	847	flr	flavin reductase like domain protein
208.41_00046	6.53365	6.77829	6.61109	5.78178	7.03544	6.98787	6.70741	6.87972	6.94791	6.16528	6.13734	7.32881	6.62728	6.80483	6.77265	6.66426	6.17184	6.42548	6.59287	6.49619	6.45492	-0.176598	0.507038	848	ydaF_1	acetyltransferase family protein
208.41_00047	6.65195	6.61314	6.64904	6.05109	6.29088	6.09787	6.76862	3.478	6.74407	6.65235	6.32049	7.17408	6.34764	6.66274	6.56172	6.37197	5.31216	6.74982	6.28118	6.34837	6.59263	-0.106807	0.85137	849	NA	shikimate kinase
208.41_00048	10.4514	10.4256	10.3415	10.9264	10.7412	10.8223	10.3204	9.90074	10.4466	10.4283	10.7146	10.9155	10.0806	10.2481	10.3719	10.6881	10.6716	10.6698	11.0084	10.5758	10.5657	0.543107	8.98349e-07	607	valS	valyl-trna synthetase
208.41_00049	9.07425	8.81207	8.89533	8.41628	8.59828	8.32209	9.10632	7.49251	9.04293	9.19432	8.98696	9.30523	9.17176	9.00653	8.77202	8.9288	8.09614	8.63557	8.60401	9.10724	9.34271	-0.0441815	0.885488	850	haeIIIM	dna (cytosine-5-)-methyltransferase
208.41_00050	9.09677	8.86694	8.04203	7.9786	8.07262	7.51514	9.04698	8.70119	8.30827	8.36335	8.83292	9.76742	9.09182	8.91264	8.57391	8.65419	7.95118	8.23529	7.72066	9.35426	8.8074	-0.201232	0.587809	851	NA	conserved domain protein
208.41_00051	8.40791	8.56588	8.19873	8.51847	8.37024	8.45752	8.8543	8.46639	8.39087	8.79173	8.82216	9.34619	8.78732	8.7211	8.49693	8.76258	8.37523	8.52811	8.68427	9.11589	8.72235	0.241724	0.177504	852	NA	fic family protein
208.41_00054	2.6481	2.62659	2.66767	2.55977	2.52401	2.66299	3.10871	2.60969	2.76548	3.16269	2.91668	3.31313	3.19716	2.66114	2.97042	2.75661	2.95253	2.99609	2.84653	3.06432	3.70443	0.64888	0.243816	853	NA	transposase
208.41_00056	6.04901	6.15538	6.15305	5.59131	5.862	6.07503	5.89394	7.17476	5.95875	5.6981	5.73149	6.47238	6.04024	5.83335	6.0518	5.12462	6.09259	5.71755	6.22245	5.94998	5.20206	-0.518379	0.105263	854	NA	eukaryotic and archaeal dna primase small subunit
208.41_00057	5.54775	5.411	5.70323	5.48544	5.66252	5.86139	5.48416	6.73842	5.49817	5.59927	5.48581	5.96063	5.60182	5.6616	5.276	5.84184	5.80688	5.36117	6.19292	5.91956	5.71187	0.0345599	0.923113	855	NA	helicase protein
208.41_00058	4.91127	4.636	3.27376	5.48958	5.71781	5.2148	4.86732	4.81075	4.00581	6.33884	5.85615	6.56006	4.84501	4.57063	4.4335	6.16287	4.90793	6.26653	5.44044	6.06556	5.83394	2.1781	1.8043e-08	34	licT_1	transcription antiterminator
208.41_00059	6.04283	5.8287	5.90203	6.97803	7.09249	6.81745	6.13536	6.11078	6.12318	7.2015	6.56224	7.28716	6.00586	5.59391	5.62314	6.95375	6.97305	7.01778	6.56062	7.09195	6.93606	1.47162	4.89829e-21	155	bglF	pts beta-glucoside-specific iiabc component family protein
208.41_00060	6.38393	6.10084	6.19381	7.98699	7.86028	6.72018	6.29751	6.74419	6.22386	8.14681	7.89223	7.84529	5.89569	6.10472	5.9476	8.0581	7.88718	8.05472	7.91918	8.03902	7.8801	2.22661	9.85811e-30	33	bglH_1	aryl-phospho-beta-d-glucosidase
208.41_00061	8.59827	8.80719	8.89876	8.39083	8.8958	8.86589	8.86709	8.76707	8.95123	8.6577	8.81464	9.38903	8.54775	8.68525	8.31074	8.62195	8.35508	8.59465	8.95865	8.73615	9.10026	0.119486	0.51217	856	pheS	phenylalanyl-trna alpha subunit
208.41_00062	8.11849	7.84131	7.98274	7.79807	7.83064	7.67951	7.85594	7.4087	7.79586	8.22269	8.1496	8.80835	7.6717	7.7237	7.41971	7.53029	7.80806	8.0678	7.55863	8.41351	8.59054	0.434731	0.0539598	857	paiA	acetyltransferase family protein
208.41_00063	10.2826	10.173	10.2266	10.7147	10.4522	10.4019	10.2445	10.4785	10.3756	10.3941	10.4582	10.717	9.99345	10.1613	10.1071	10.5336	10.5211	10.3557	10.8328	10.4889	10.5173	0.378836	9.95329e-05	725	pheT_1	phenylalanyl-trna beta subunit
208.41_00064	8.62375	8.65146	8.70258	8.63434	8.68807	8.50482	8.65334	7.88458	8.38565	8.62708	8.43436	8.64401	8.73057	8.60633	8.71456	8.99959	7.94704	8.19134	8.39288	8.56864	8.81225	-0.00597029	0.976822	858	NA	endonuclease exonuclease phosphatase family protein
208.41_00066	3.0061	3.10113	2.6439	3.33693	2.96512	2.81493	2.73124	2.40863	2.73814	3.59545	4.07406	3.31688	2.66997	2.89988	2.4019	2.8737	3.40151	2.64495	3.24539	3.6134	3.88471	1.97943	0.000291218	49	xre	helix-turn-helix family protein
208.41_00067	5.9471	5.96906	5.91749	4.84374	6.15487	7.93946	5.9433	6.97064	5.88973	5.72599	5.75946	6.14408	5.75109	5.84038	5.72338	7.1267	6.23792	5.55872	6.25975	5.52898	5.67587	0.474314	0.346712	859	metE	5-methyltetrahydropteroyltriglutamate--homocysteine s-methyltransferase
208.41_00068	5.7973	5.60797	5.3546	5.82387	5.73154	7.76897	5.55367	6.671	5.4449	5.9463	5.37414	5.33196	5.45321	5.37734	4.86633	7.24098	6.06847	6.51581	6.04388	5.36394	6.26556	1.04746	0.0206223	860	metF	#NAME?
208.41_00069	11.9288	12.0608	11.8054	11.1712	11.3054	11.6987	11.9215	11.9497	11.9408	11.056	11.2407	11.5783	11.8701	11.9512	11.9811	11.1679	11.1217	11.2878	11.4583	11.3019	11.3426	-0.746624	2.54078e-14	444	pnp	polyribonucleotide nucleotidyltransferase
208.41_00070	9.67831	9.6566	9.62052	8.6118	8.32651	9.9048	9.5714	9.2412	9.54042	8.31354	8.52917	9.48652	9.51632	9.56643	9.79187	8.06924	8.47152	8.58911	8.60956	8.49897	8.42064	-1.00254	0.000107841	296	cysE	serine o-acetyltransferase
208.41_00071	9.72475	9.7199	9.44462	9.40831	9.06409	9.48312	9.5845	9.7384	9.56758	8.95785	9.29265	9.81475	9.72175	9.65498	9.67207	9.0797	9.17277	9.24389	9.42721	9.63741	9.3971	-0.360254	0.00582078	817	mshD_1	acetyltransferase family protein
208.41_00072	11.1116	10.9911	10.8189	10.427	10.3637	11.0736	10.9712	11.0985	10.904	10.4369	10.4739	10.7737	10.9383	10.9267	11.0839	10.1491	10.4623	10.5532	10.7022	10.5268	10.3511	-0.537438	1.44631e-05	614	cysS	cysteinyl-trna synthetase
208.41_00073	7.91788	8.04377	7.91984	7.83438	7.34206	8.56399	7.90623	8.36172	8.03479	7.24157	7.38547	8.21985	8.06477	8.14624	8.30867	7.11661	7.85168	7.6055	7.59479	7.45523	7.70037	-0.449244	0.0488955	861	mrnC	rnase3 domain protein
208.41_00074	11.0289	11.0174	10.763	10.4398	10.5306	10.4589	11.0464	11.4539	11.2135	10.5606	10.5319	10.5969	11.2185	11.1313	11.3803	10.6939	10.463	10.5558	10.5757	10.6197	10.5548	-0.744275	6.91583e-15	448	lrp	leucine-rich protein
208.41_00076	4.40534	4.12238	4.36998	4.65554	4.65589	4.70655	4.03342	4.27551	4.1414	5.15242	4.74463	4.54736	4.02742	4.06242	3.78082	4.59534	4.04881	4.46571	4.7464	4.69094	4.28912	1.02378	4.86987e-05	285	NA	group ii maturase-specific domain protein
208.41_00077	7.60622	7.95092	8.24423	8.90736	8.99188	8.33135	9.09499	9.69077	8.92146	9.29675	9.20531	9.26258	8.06548	8.03732	8.41147	8.26459	8.32368	8.88001	8.11961	8.83022	8.69057	0.25076	0.468523	862	NA	permease family protein
208.41_00078	6.75794	7.02335	6.84792	7.919	7.7671	7.23501	7.52549	7.66541	7.53442	8.28309	7.83649	7.56184	6.89463	6.63035	7.04912	7.36304	7.99309	7.67876	7.47087	7.49471	7.67985	0.742892	0.000623263	450	NA	abc transporter family protein
208.41_00079	7.65337	7.82609	7.75254	8.47394	8.34344	8.70375	8.57364	9.04692	8.72184	8.57047	8.31374	8.6339	7.77671	7.97683	8.29811	8.22438	8.64733	8.29431	8.35596	7.7579	8.15057	0.153494	0.565398	863	NA	permease family protein
208.41_00080	7.88379	8.1043	8.25043	7.40614	7.82391	8.25626	8.30508	8.58622	8.25757	7.75772	7.94651	7.99716	8.29136	8.36093	8.40833	8.10141	7.91259	7.96615	7.93158	8.1818	7.81458	-0.428729	0.00202862	809	regX3	response regulator
208.41_00081	8.71702	8.9837	8.94627	8.43641	8.27666	9.00292	8.99946	9.36359	9.04436	8.63811	8.65694	8.92825	9.14029	9.05507	9.23979	8.6803	8.10948	8.6949	8.29778	8.63984	8.43807	-0.583885	8.40264e-05	575	hssS	hamp domain protein
208.41_00082	14.8294	15.1313	14.8735	13.8805	13.8515	14.3345	15.0617	14.9417	15.0472	13.8604	13.8192	13.7999	14.9422	14.9818	14.9481	14.2023	13.7883	13.8808	13.8999	13.7084	13.789	-1.29636	6.33275e-41	186	fba	fructose- -bisphosphate class ii
208.41_00083	6.7039	6.84847	6.40043	8.35503	8.18098	7.67207	7.10444	7.06876	6.89375	9.03512	8.89562	8.28453	6.73058	6.54206	6.54831	8.57549	8.81082	8.84874	8.5607	8.28365	8.83682	2.33721	4.46867e-33	27	nagAa	oxidoreductase nad-binding domain protein
208.41_00084	4.35038	4.5121	4.19299	3.89619	4.41943	4.78627	3.94092	4.11488	3.82673	4.44941	4.24603	4.39378	4.53235	4.01577	4.0233	3.79873	4.23487	3.52164	5.06283	4.30547	4.89992	0.495035	0.225482	864	glnP_1	amino abc permease 3-tm his glu gln arg opine family domain protein
208.41_00085	4.40957	4.159	4.30707	4.68379	4.60117	4.78415	3.58729	3.98108	3.91191	4.5503	4.35347	3.96572	3.93743	3.88668	4.48347	4.11309	5.01373	4.72383	4.62162	4.09958	4.30532	0.857078	0.0118613	865	glnM_1	abc-type amino-acid transporter permease protein
208.41_00086	4.15877	3.79314	3.74339	3.86095	3.75345	4.36145	3.44126	3.62074	3.47557	3.61144	3.34853	3.93484	4.02608	3.96388	3.92503	3.5339	3.92759	3.78736	4.27756	3.42106	3.99554	0.165167	0.721144	866	peb1A	major cell-binding factor
208.41_00087	4.31048	4.04934	3.9138	4.39842	4.58828	4.82423	3.65543	4.58691	3.80522	4.21847	4.26247	4.36792	4.19775	3.88323	4.03744	4.26434	4.67887	4.3048	4.53414	4.86527	4.36197	0.896749	0.0036205	771	glnQ_1	abc transporter family protein
208.41_00088	10.4425	10.5767	10.7921	10.7325	10.7055	10.993	10.9154	10.9313	10.9031	10.8768	10.8135	11.219	10.5065	10.5777	10.3255	10.8941	10.7168	10.756	10.7879	10.8181	10.9291	0.224987	0.0703018	867	recJ	single-stranded-dna-specific exonuclease
208.41_00089	12.9043	13.0416	13.1764	13.2762	13.0097	13.3513	13.4378	13.4051	13.3823	13.356	13.2449	13.0536	13.1334	13.2177	13.2867	13.1749	13.2609	13.3701	13.2462	13.2112	13.2845	0.0112922	0.923803	868	rnjB	metallo-beta-lactamase superfamily protein
208.41_00090	8.82773	9.1424	8.9444	8.89835	8.97525	8.84647	8.70988	8.93418	8.71321	9.05717	9.21114	9.32562	8.51236	8.65319	8.5998	8.9716	8.87879	9.16169	9.27175	9.25454	9.20582	0.384979	0.00180993	722	axe1-6A_1	tributyrin esterase
208.41_00091	10.3688	10.4427	10.4658	11.0118	10.7157	9.98498	10.7109	10.4721	10.5818	10.8015	10.6918	10.5763	10.5883	10.5508	10.249	10.7177	10.8131	10.6982	10.7846	10.7161	10.6943	0.249243	0.0538927	869	femX	femab family protein
208.41_00092	10.4379	10.3884	10.4642	10.4701	10.5925	10.5555	10.5991	10.7739	10.6187	10.909	10.8041	11.1438	10.5059	10.4508	10.1716	10.6831	10.4639	10.7315	10.5896	10.9684	10.9647	0.321203	0.0122655	870	femA	femab family protein
208.41_00093	11.1459	12.2406	11.9472	10.7379	10.7378	11.4143	12.292	11.4911	12.4586	11.735	11.6127	10.9736	12.2479	12.1871	12.3558	11.7197	10.912	10.8911	11.0292	11.0743	11.0174	-1.0953	6.31959e-07	252	NA	matrixin family protein
208.41_00094	10.219	10.3577	10.1976	9.34427	9.50174	9.93222	10.1415	9.52284	10.1955	9.36338	9.34059	9.74204	10.178	10.226	10.3512	9.56589	9.59377	9.41769	9.62992	9.43867	9.37446	-0.79021	2.1378e-09	413	uvrC	excinuclease abc subunit c
208.41_00095	9.48917	9.66376	9.66233	9.20332	9.13087	9.58264	9.74138	8.26662	9.77536	8.92331	9.07058	9.45444	9.6694	9.75162	9.75877	9.19425	9.01029	9.07252	8.84107	9.14311	9.09021	-0.539987	0.00573607	794	NA	calcineurin-like phosphoesterase family protein
208.41_00096	6.35551	6.43549	6.26036	5.70943	6.30022	5.70698	6.10876	6.99927	6.25661	5.99388	6.16004	6.54861	6.08459	6.09753	6.34299	6.95898	5.96561	5.58021	6.21465	6.42402	6.58433	-0.156523	0.598033	871	tcyJ	bacterial extracellular solute-binding 3 family protein
208.41_00097	10.4777	10.5586	10.6169	9.51037	9.8045	10.0607	10.8275	9.56476	10.8451	10.0979	10.2972	10.4983	10.7154	10.6371	10.7036	10.5639	9.77893	9.89527	9.78673	10.067	10.2035	-0.628421	0.00129892	542	NA	nad h nitroreductase
208.41_00098	11.2788	11.4444	11.264	11.1096	11.0419	11.2071	11.4408	11.4603	11.4348	10.6843	10.8873	10.7339	11.2856	11.4426	11.5693	11.201	10.9616	10.9498	11.1648	10.8667	10.8176	-0.523824	8.52305e-08	627	pepV	dipeptidase
208.41_00099	7.3665	7.59892	7.39321	6.5688	7.05186	7.4236	6.91406	7.10325	6.86012	6.39307	6.80321	7.01168	6.94941	7.11476	7.27543	7.20009	5.95024	6.53672	7.01063	6.78814	6.80866	-0.449669	0.0483297	872	NA	uracil dna glycosylase superfamily protein
208.41_00101	7.76413	7.60805	7.66858	8.4865	8.65596	8.00915	7.50575	8.42684	7.8653	9.09869	9.13909	8.68965	7.49558	7.70675	7.73349	9.09959	7.90619	8.79893	9.68048	9.57741	9.3469	1.52821	2.64171e-09	138	brnQ	branched-chain amino acid transport system ii carrier protein
208.41_00102	10.7701	10.9088	10.7784	10.8568	10.7676	11.1803	10.7793	8.36024	10.867	10.3558	10.5164	10.5812	10.8866	10.8737	10.8982	10.3254	11.0075	10.6743	10.7596	10.399	10.5497	-0.0396407	0.905249	873	pepA_1	deblocking aminopeptidase
208.41_00103	8.96371	8.97504	8.874	8.55971	8.45453	9.14831	9.04259	4.13217	8.83993	8.59543	8.37223	8.91821	9.05255	8.96271	9.15336	8.48993	8.63766	8.68984	8.29419	8.06689	8.4511	-0.327582	0.551404	874	NA	hit domain protein
208.41_00104	9.50768	9.61438	9.32056	9.26514	9.0919	9.42704	9.52649	7.60354	9.60192	8.9453	8.98537	9.30244	9.66611	9.60639	9.6683	9.14386	9.46632	9.16457	9.31595	9.13994	8.8653	-0.333173	0.16811	875	vanYB	d-alanyl-d-alanine carboxypeptidase family protein
208.41_00105	13.1907	13.4446	13.6628	12.4409	12.7969	12.9687	13.3936	13.3167	13.823	13.1464	13.2388	13.8873	13.5432	13.436	13.7012	13.5229	12.295	12.8226	12.6027	13.2155	13.3774	-0.498496	0.0239355	876	rplK	ribosomal protein l11
208.41_00106	13.0255	13.2387	13.0807	13.5234	13.2534	13.1709	13.3971	13.3381	13.5292	13.4804	13.3346	13.4782	13.2628	13.3259	13.4733	13.2888	13.518	13.5772	13.6086	13.3705	13.3727	0.140264	0.174115	877	rplA	ribosomal protein l1
208.41_00108	3.48382	3.14166	2.63943	3.52449	3.15587	2.99837	2.97367	2.70398	2.65619	3.12976	3.35021	3.60205	3.23925	2.87186	3.16675	3.86857	3.8378	4.02455	3.99554	3.71716	3.69245	1.71006	0.000422665	96	NA	pretranslocase subunit family protein
208.41_00110	7.16824	7.35847	7.25633	8.36805	8.22823	7.94239	7.13861	11.2381	7.08938	8.22749	8.01422	7.89188	6.93375	7.0021	6.8246	7.59448	8.74961	8.39934	8.42753	8.20008	8.16871	1.26839	2.47796e-11	194	metN2	abc transporter family protein
208.41_00111	6.10867	6.06676	5.63445	6.10229	6.24148	6.0724	5.62601	9.18152	5.68543	5.91316	6.09631	6.72018	5.80172	5.30298	5.52081	6.38224	6.43915	6.05393	5.85901	6.4602	6.3674	0.678933	0.00101442	782	NA	membrane protein
208.41_00114	6.27993	5.8967	5.90831	5.70809	6.43112	6.3862	6.07404	10.0174	6.19208	6.75598	6.82589	7.57532	5.84598	5.73282	5.72148	6.71295	6.18528	7.08921	6.219	6.64173	6.97436	0.958346	0.000207616	314	NA	gnat family
208.41_00115	9.83414	9.69249	9.44573	9.88756	10.1126	10.3459	9.35657	7.88785	9.27044	9.76119	10.0451	9.91866	9.65559	9.59461	9.73169	9.83468	10.1286	10.0255	10.0847	10.0449	9.99542	0.676778	0.00136856	506	NA	transposase dde domain protein
208.41_00116	10.1152	9.89802	9.80353	10.0035	10.4212	10.2386	9.40186	8.17165	9.49271	10.3096	10.2715	10.0127	9.9835	9.82057	9.99343	10.2091	10.2778	10.4515	10.6374	10.5173	10.5653	0.757161	0.000536759	439	NA	is1380-spn1 transposase
208.41_00118	9.7264	9.94865	10.7607	8.51803	8.44478	9.3313	8.09915	7.55066	8.2106	8.122	7.88056	8.42239	9.39566	9.02892	9.61543	8.40654	8.53475	8.00473	8.40373	8.08726	8.06118	-1.3601	0.000375157	176	nanA_1	signal peptide ysirk family
208.41_00120	7.7222	8.57383	7.86755	7.11898	7.40572	7.66183	7.60747	8.77693	7.58988	7.54684	7.73585	6.86356	8.17254	8.09617	8.19843	7.73395	7.38878	7.42243	7.41703	7.44484	6.98511	-0.934495	2.13068e-05	769	axeA	xylan esterase 1
208.41_00122	10.5102	10.2869	10.1842	10.8641	10.8891	11.1629	9.98465	10.1183	10.2708	10.7796	11.0193	10.9811	10.0469	9.99423	10.1915	10.2735	11.1657	11.1691	11.0687	11.0097	10.8838	0.955161	4.39006e-14	317	recG	atp-dependent dna helicase
208.41_00123	9.80306	9.59818	9.50422	9.27854	9.21622	10.0046	9.18044	9.12126	9.25413	9.37233	9.41857	9.43529	9.26223	9.26031	9.43879	8.92424	9.52194	9.45776	9.71386	9.50486	9.44536	0.0895263	0.615346	878	alr	alanine racemase
208.41_00124	7.85092	7.73595	7.88833	8.02205	7.27125	8.17701	7.47159	7.17969	7.70913	7.66753	7.39221	8.16042	7.35801	7.25484	7.43899	6.96246	7.86453	7.71882	7.96545	7.88603	7.78818	0.297071	0.165075	879	acpS	holo-
208.41_00125	11.3852	11.3154	11.4075	11.6199	11.7113	11.8695	11.6403	11.8103	11.7152	12.0192	11.9567	11.8763	11.295	11.4462	11.4179	11.5387	11.9311	11.8892	11.8693	11.8856	11.993	0.429635	4.30629e-05	697	aroF	3-deoxy-7-phosphoheptulonate synthase
208.41_00126	10.5038	10.3935	10.419	10.1187	10.2426	10.4806	10.401	10.3231	10.3802	10.4214	10.4515	10.7813	10.2868	10.3046	10.2644	10.1733	10.3586	10.3422	10.3394	10.5518	10.4035	0.0496301	0.658505	880	aroG	3-deoxy-7-phosphoheptulonate synthase
208.41_00127	13.2715	13.3235	13.3907	13.5758	13.3755	13.7588	13.6424	13.6509	13.5907	13.4731	13.3737	13.5423	13.2626	13.3771	13.2246	12.9796	13.5909	13.5432	13.6974	13.5074	13.5707	0.106915	0.403077	881	secA	preprotein subunit
208.41_00129	8.79848	8.38153	8.57511	7.06732	7.50603	7.52937	7.45695	7.07339	7.45465	6.75503	6.85716	7.16783	8.62537	8.37164	8.59257	8.05966	7.27876	6.90538	7.12112	7.39922	7.12223	-1.29766	5.93809e-06	185	ytrB_1	abc transporter family protein
208.41_00132	7.71578	7.27967	7.1065	6.45701	6.42394	6.62894	6.60739	3.43479	6.29515	5.98274	6.16834	5.93787	7.762	7.53123	7.79146	7.19622	5.98704	6.02036	5.75074	6.51037	5.94609	-1.24823	0.0191961	882	NA	nicotinate-nucleotide pyrophosphorylase
208.41_00133	9.11735	9.05101	8.70933	8.10251	8.74358	8.88946	8.56825	8.41961	8.34802	8.3069	8.14911	7.93704	9.62261	9.17112	9.74198	9.26944	7.74365	8.19294	6.82836	8.09511	7.47743	-0.96932	0.00377563	308	NA	nicotinate-nucleotide pyrophosphorylase
208.41_00134	11.2115	11.1406	11.326	11.6816	11.5796	11.5383	11.2394	11.1921	11.3883	11.5222	11.4209	10.9937	11.1407	11.1787	11.2584	11.2776	11.9284	11.5168	11.7109	11.2703	11.1846	0.318715	0.012957	883	der_1	ribosome-associated gtpase
208.41_00135	9.68507	9.6493	9.514	9.56267	9.29139	9.65871	9.61537	9.57246	9.63275	9.41308	9.30795	9.23914	9.54039	9.75969	9.73311	9.38949	9.59722	9.57207	9.52982	9.20081	9.37673	-0.252269	0.00513032	756	nfrA2	nitroreductase family protein
208.41_00136	9.35322	9.41747	9.3486	8.8664	9.08695	9.10025	9.29567	7.90112	9.37952	8.87202	8.95384	9.12064	9.36807	9.33454	9.44513	8.75763	9.04841	8.93804	8.78895	9.18947	8.94639	-0.363745	0.05554	884	dnaI	primosomal protein
208.41_00137	9.86396	9.82342	9.85236	9.26702	9.54985	10.0179	9.69271	9.47105	9.7604	9.36417	9.12641	9.68494	9.87253	9.86021	9.71496	9.28084	9.53353	9.40638	9.22096	9.40109	9.22296	-0.39834	0.00377836	712	NA	replication initiation and membrane attachment family protein
208.41_00138	10.361	10.4153	10.445	11.1879	10.7762	10.3827	10.6508	10.4525	10.618	10.4313	10.5366	9.90088	10.3947	10.4983	10.2192	10.7457	11.0932	10.675	10.6405	10.5729	10.3739	0.238075	0.167016	885	nrdR	transcriptional regulator
208.41_00139	9.37732	9.83888	9.84885	10.9844	11.4383	9.52537	9.24972	8.96693	9.65675	9.75828	9.31699	7.75633	10.6533	10.4529	10.9267	10.2852	10.8442	10.6824	9.49053	9.65226	9.29165	0.242636	0.624921	886	ytrA	bacterial regulatory gntr family protein
208.41_00140	9.1072	9.32433	9.50677	9.64465	10.0808	9.07613	8.62782	8.13252	8.5714	8.03077	8.0971	7.20607	10.3627	10.027	10.7291	8.78163	9.57248	8.93099	8.6265	8.73518	8.70639	-0.798384	0.0703123	887	skfE	abc transporter family protein
208.41_00141	10.0122	10.1754	10.2316	11.1465	11.7686	10.3686	9.95827	10.3137	9.95488	10.7985	10.3312	9.14489	11.3972	10.9776	11.4786	10.833	11.0372	11.1877	10.1204	10.4175	10.419	0.163315	0.679981	888	NA	membrane protein
208.41_00143	7.76998	7.89399	7.93955	7.82806	7.89917	8.23415	7.83802	8.10857	7.78706	8.01234	7.97752	7.91611	7.86333	7.78818	7.68939	8.28626	8.17693	8.15383	7.76496	8.04712	8.14908	0.252903	0.0211487	889	ecsA_2	abc transporter family protein
208.41_00145	8.65853	8.6873	8.75803	9.00217	9.02094	8.76527	8.95989	8.48249	8.8549	8.44234	8.94356	8.27923	8.81021	9.0476	9.00894	9.50632	8.81562	8.72386	8.95991	8.90506	8.67316	0.0642185	0.741876	890	NA	membrane protein
208.41_00146	7.91061	7.91334	7.90273	8.08121	7.9813	7.89836	8.11979	8.09728	8.10662	8.12897	8.28507	7.94098	7.68698	7.97346	7.8064	8.00943	8.15776	8.07732	8.33212	7.74105	8.09438	0.136228	0.262211	891	gmuE	fructokinase
208.41_00147	8.51564	7.85073	7.95246	8.22615	8.20171	7.50503	7.39882	7.82257	7.31846	7.93312	7.66433	7.12984	7.61227	7.61368	7.81518	7.49709	8.16648	8.02141	8.18026	7.44167	7.6146	0.0309302	0.912755	892	sacX	pts iiabc component
208.41_00148	8.46525	8.22601	8.27809	8.72065	8.53776	7.46222	8.55194	8.32628	8.23174	8.4617	8.43004	7.65427	8.13475	8.37902	8.25049	8.26051	8.45124	8.73508	8.80871	8.45263	8.19517	0.0940567	0.675086	893	scrB	sucrose-6-phosphate hydrolase
208.41_00149	7.63297	7.28958	7.58507	7.64017	7.19517	7.28859	7.65002	7.29847	7.32445	7.78142	7.60288	7.09527	7.26683	7.39945	7.34082	7.67501	8.24078	7.90486	8.23789	7.42455	7.55406	0.325012	0.103668	894	degA_1	bacterial regulatory laci family protein
208.41_00150	10.0232	10.3683	10.2063	10.0344	10.1012	10.4779	10.439	10.2868	10.6855	10.0592	10.1853	10.1328	10.2523	10.317	10.4271	10.3703	10.059	10.3855	10.2566	9.82227	9.85145	-0.228654	0.0780919	895	mvaA	hydroxymethylglutaryl- degradative
208.41_00151	11.4403	11.7206	11.691	11.6405	11.4752	10.8267	11.8754	11.9577	12.1658	11.4403	11.3878	10.9918	11.8009	11.7588	11.7602	11.4874	11.5021	11.5704	11.2976	11.1745	11.2661	-0.557524	4.08337e-05	595	pksG	hydroxymethylglutaryl- synthase
208.41_00153	7.95479	7.96776	8.16359	8.03162	8.4667	7.42845	8.0801	6.53785	8.34856	7.87852	7.95745	7.70546	7.87798	8.04935	7.92599	8.00649	7.58124	8.2973	7.6404	7.97973	7.50567	-0.060615	0.830018	897	NA	transposase dde domain protein
208.41_00156	12.8712	12.7929	12.9521	13.2093	13.1154	13.2066	13.1525	13.0057	13.0782	13.4167	13.349	13.3891	13.0356	12.9582	12.8708	12.7055	13.2673	13.3783	13.2196	13.1788	13.3707	0.33512	0.00107891	742	stkP	phosphotransferase enzyme family protein
208.41_00157	11.1746	11.2588	11.3437	10.8211	10.6733	11.2759	11.3209	11.162	11.3037	10.5834	10.7139	11.029	11.1546	11.2022	11.1842	10.5513	11.0152	10.7793	10.9792	10.7896	10.8684	-0.463807	1.6545e-05	805	NA	serine threonine protein phosphatase stp1
208.41_00158	10.9481	10.8383	11.2348	11.2506	11.0432	10.8768	11.0374	10.8075	11.0845	11.2058	11.0829	10.7132	10.8054	10.8145	10.6898	10.519	10.9753	11.0976	11.2319	10.8706	11.0926	0.102643	0.463299	899	rsmB	ribosomal rna small subunit methyltransferase b
208.41_00159	8.34226	8.04868	8.04163	8.3518	7.92639	8.14231	7.67589	8.01414	8.10141	8.55241	8.67615	8.41105	7.80787	7.92311	8.1911	8.02446	8.43054	8.43853	8.95579	8.67876	8.45498	0.538307	0.000770979	612	fmt	methionyl-trna formyltransferase
208.41_00160	9.87402	9.7571	9.54092	9.72106	9.62794	9.87251	9.5133	9.54026	9.53688	9.97326	10.1378	9.902	9.31349	9.43669	9.66974	9.38392	10.1855	10.013	10.4342	10.1306	10.0698	0.492276	0.000689307	652	priA	primosomal protein n
208.41_00161	9.78379	9.96833	10.2776	11.7452	11.3548	10.8769	10.6269	10.5998	10.5105	11.8805	11.5609	11.179	10.059	10.3273	9.85948	11.0326	11.9027	11.9029	11.6958	11.0866	11.6719	1.57655	4.72795e-16	127	rpoZ	dna-directed rna omega subunit
208.41_00162	12.2927	12.1815	12.4405	12.4002	12.0317	11.5794	12.5379	12.5167	12.5205	12.7912	12.6269	11.878	12.2393	12.2952	12.0398	11.7601	12.384	12.2558	12.4807	12.359	12.5854	-0.0505961	0.807501	900	gmk	guanylate kinase
208.41_00163	13.7683	13.8971	14.0664	13.9526	13.5139	13.5334	13.931	14.0739	14.1705	14.0068	13.7102	13.5086	13.7504	13.8252	13.8634	13.2834	13.8042	13.8154	14.0223	13.5999	13.8047	-0.248607	0.0512772	901	rny	family protein
208.41_00164	6.85536	6.78573	6.30976	6.26	6.78357	5.36204	7.05318	7.08093	6.74243	7.17902	6.85689	6.28691	7.07413	6.96594	6.87254	7.02128	6.54213	6.77232	6.84117	6.99619	6.98662	-0.208881	0.47041	902	yoeB	addiction module txe family
208.41_00166	10.3094	10.1252	10.141	10.1575	9.95015	10.1584	9.90325	9.68596	10.1233	10.0756	10.124	9.74972	9.86817	9.85329	9.97142	9.75844	10.1262	10.2272	10.1836	9.84749	9.85875	0.019311	0.894731	904	NA	y1742_strpn ame: full=upf0348 protein sp_1742
208.41_00167	9.56163	9.52038	9.48681	8.5008	8.61311	9.0615	8.84313	8.59003	9.01179	8.24156	8.38966	8.74872	8.75963	8.93188	9.01259	8.35559	8.68608	8.86953	8.90309	8.72831	8.61721	-0.58005	0.00175743	580	NA	methyltransferase domain protein
208.41_00168	10.6598	10.2892	10.4717	11.0854	10.7695	10.5874	10.6667	10.0258	10.5759	10.8439	10.5273	9.76206	10.705	10.6233	10.8264	10.0373	11.2668	10.8903	10.9351	10.2439	10.1674	0.132562	0.58807	905	rsfS	iojap-like protein
208.41_00169	9.33709	9.20028	9.45622	8.65504	9.24141	9.38343	8.95835	8.38568	8.95571	8.83712	8.81615	9.24034	9.45768	9.20311	9.39271	8.53433	8.48648	8.82762	8.39195	9.02511	8.74293	-0.371591	0.0685228	906	sttH	isochorismatase family protein
208.41_00170	9.31919	9.24425	9.0151	7.56183	7.8101	8.55182	8.68828	8.24046	8.72197	7.66208	7.8816	7.82627	9.23046	9.18901	9.44559	7.52655	7.55083	7.71603	7.79282	7.80376	7.21511	-1.61964	3.89307e-14	119	NA	hd family
208.41_00171	10.2658	10.158	10.1409	8.97814	9.2594	9.93857	9.78283	8.90188	9.7676	8.79946	8.77017	8.67543	9.98493	10.1765	10.3717	8.37737	9.24025	8.66044	8.94991	8.82449	8.653	-1.2584	1.86192e-07	197	nadD	nicotinate nucleotide adenylyltransferase
208.41_00172	8.88485	8.71132	8.9178	7.57722	8.51001	9.02959	8.03879	7.60842	8.31798	8.22624	7.81232	8.59917	8.94215	8.71179	8.92277	7.84287	7.84732	8.1407	7.85573	8.23272	8.21953	-0.512587	0.0539598	907	yhbY	crs1 domain protein
208.41_00173	11.488	11.2389	11.2312	10.5647	10.814	11.2347	10.7076	10.0528	10.682	10.5005	10.2024	9.98555	11.2898	11.1753	11.4403	9.94994	10.7903	10.3117	10.6751	10.3385	10.2279	-0.715662	0.00208611	469	der_2	ribosome biogenesis gtpase
208.41_00174	10.1979	9.92619	10.0159	9.28775	9.389	10.0355	9.4784	8.45711	9.39774	8.91105	8.90343	8.31258	10.0519	9.97915	10.2217	8.03987	9.57727	8.72104	9.31403	8.95602	8.58707	-0.897606	0.00302285	349	gph_1	had- subfamily iiia domain protein
208.41_00175	11.4959	11.2215	11.1589	10.6379	10.8688	10.9951	10.7796	9.88077	10.7608	10.4967	10.3317	9.72787	11.2873	11.213	11.4391	10.042	10.6482	10.6265	10.6152	10.3879	10.1368	-0.734508	0.00134436	454	NA	cora-like mg2+ transporter family protein
208.41_00176	10.0482	9.8739	9.94452	9.46864	10.2135	10.4441	9.3583	8.65841	9.38866	9.47494	9.44473	9.04781	10.1962	10.024	10.3637	9.49155	9.54585	9.45268	9.04624	9.48637	9.2569	-0.308018	0.279216	908	ykuT	mechanosensitive ion channel family protein
208.41_00177	8.06492	7.77419	7.81607	7.92108	8.17296	8.29612	7.60586	7.98213	7.58538	7.74464	7.87936	7.94268	7.52716	7.83316	7.57534	8.69014	7.92808	7.98041	7.98615	7.80711	7.73886	0.365756	0.0290409	909	sstT	sodium:dicarboxylate symporter family protein
208.41_00179	10.3568	10.459	10.4532	8.97792	9.45301	9.90123	10.5157	10.9266	10.4824	9.39978	9.79213	9.86694	10.3072	10.4534	10.7656	10.5215	9.24626	9.36059	9.03091	10.1117	9.9564	-1.01281	3.4274e-06	289	NA	marr family protein
208.41_00181	14.1044	13.8542	14.1895	13.165	13.7526	15.4746	13.9767	13.9298	13.9567	13.2824	13.1719	13.2493	14.3575	14.1794	14.6666	13.8059	13.0819	13.6046	12.4684	12.9412	13.2489	-0.993667	2.42364e-07	300	trxA	thioredoxin
208.41_00182	8.32935	7.90143	8.02957	8.38754	8.35743	8.52907	7.08993	6.88922	7.53992	8.63515	8.6013	8.61223	7.54445	7.69381	7.89209	8.29672	8.44416	8.39034	8.3913	8.70477	8.44205	0.982221	3.41838e-07	303	queF	7-cyano-7-deazaguanine reductase
208.41_00183	10.1831	9.94948	9.97484	10.205	10.0673	10.3275	10.0892	10.0996	10.2183	9.97641	9.97533	10.8944	9.86208	10.0314	10.086	11.6191	10.2554	9.77802	10.46	10.2078	9.75064	0.442181	0.0873729	910	aqpZ2	major intrinsic family protein
208.41_00186	10.9286	10.721	10.8148	10.3135	10.3763	10.8456	10.338	10.1061	10.407	10.1982	9.99588	10.1555	10.6909	10.6977	10.9567	9.76266	10.5929	10.2597	10.4623	10.133	10.0187	-0.451179	0.01011	912	pepF1_1	oligoendopeptidase f
208.41_00187	8.73596	8.63741	8.48745	7.36162	8.27365	8.71811	7.97889	7.61056	8.23696	8.00141	7.89437	8.24487	8.46855	8.49884	8.73394	7.82929	8.24283	8.08743	8.29621	8.25806	8.04368	-0.351335	0.109497	913	rsmE	ribosomal rna small subunit methyltransferase e
208.41_00188	10.0839	9.84254	9.91253	9.60092	9.80564	10.6346	9.54549	8.96172	9.56417	9.21479	9.41124	9.79298	9.78375	9.86335	10.0775	9.222	9.39179	9.40432	9.58539	9.42016	9.41831	-0.163516	0.515616	914	prmA	ribosomal protein l11 methyltransferase
208.41_00189	8.63887	8.35918	8.41406	8.18776	8.63042	9.0644	8.18636	7.08775	7.93673	8.33753	8.12009	8.21907	8.60649	8.48664	8.6465	7.76606	8.56872	8.2539	8.6308	8.2135	8.40964	0.0948262	0.730059	915	NA	nudix domain protein
208.41_00190	9.71506	9.4768	9.43025	9.19137	9.34816	9.57159	9.32852	8.8382	9.24434	9.07109	8.55002	9.09925	9.5773	9.53252	9.6431	8.73129	9.48122	8.99293	9.33368	9.19151	8.96933	-0.356145	0.0409553	916	NA	peptidase m50 family protein
208.41_00195	9.07865	8.74827	8.99227	9.23316	9.47014	9.14106	8.53389	8.34076	8.66832	9.13869	8.81265	8.49501	8.69652	8.82775	8.881	9.0526	9.15517	9.1495	9.2319	8.78639	9.08906	0.393254	0.0112467	918	rarA	aaa central region
208.41_00197	6.78663	6.34448	6.71838	6.43535	6.66041	6.84444	5.85842	5.06605	5.74294	6.10463	5.82431	5.39001	6.37437	6.24395	6.51494	5.75625	6.57191	6.11688	6.57816	5.97087	6.46616	0.0226038	0.957946	919	sacA	sucrose-6-phosphate hydrolase
208.41_00199	4.7328	4.45832	4.6021	3.84389	3.87516	4.4498	3.96807	2.95881	3.87077	4.32428	4.49174	3.95815	4.29856	4.3482	4.36136	3.6358	4.41492	4.02893	4.68054	4.10986	4.42237	-0.0952058	0.877057	920	lacF_1	abc transporter permease
208.41_00200	6.02432	5.20176	5.67317	4.86232	5.68631	5.74426	4.7036	3.20662	4.94574	4.90579	5.28117	4.91799	5.62026	5.3052	5.44121	5.27399	5.15008	5.22796	4.90226	5.2993	4.09322	-0.227584	0.705826	921	yesO_1	bacterial extracellular solute-binding family protein
208.41_00201	11.2997	11.2685	11.0512	11.5315	11.5301	10.071	11.4341	9.34208	11.4106	11.8796	11.6522	11.2096	11.4997	11.4179	11.0164	11.613	11.3408	11.5522	11.4706	11.7578	11.6479	0.371282	0.196461	922	degA_2	transcriptional family
208.41_00202	6.39522	6.00956	4.47562	5.83864	6.85222	6.43023	6.12744	6.06163	4.85975	6.84262	6.35684	7.04243	6.51293	6.18109	5.83165	7.63588	6.41136	6.44515	5.78376	6.61106	6.38517	0.979265	0.00965651	768	acpB	m trans-acting positive regulator prd domain protein
208.41_00208	3.70305	2.88162	2.63481	3.13308	3.3862	3.05983	2.97668	7.9223	2.52758	2.53903	3.58799	2.39231	2.66661	2.84365	2.7007	3.49912	2.69983	3.87838	2.57851	3.04047	2.64761	0.212915	0.714295	924	NA	transposase
208.41_00209	12.6158	12.8377	12.9261	13.0564	12.681	12.8695	12.4698	13.2497	12.5713	12.664	12.4251	12.8235	12.9591	12.9929	12.6535	12.523	12.9691	12.7543	12.7205	12.4028	12.4821	-0.143465	0.349046	925	lytB_1	choline binding protein a
208.41_00210	11.6128	11.8487	11.9793	11.8901	11.6867	11.2688	11.4404	11.8819	11.3943	11.6858	11.4396	11.5587	11.9541	11.871	11.6061	11.1298	11.4745	11.6909	11.2888	11.5103	11.721	-0.249692	0.0768448	926	NA	isoprenylcysteine carboxyl methyltransferase family protein
208.41_00211	9.96672	9.76493	9.68573	9.1533	9.6228	9.71981	9.63691	9.57754	9.65643	9.58426	9.45002	9.99927	9.84311	9.72889	9.64615	9.42969	9.34889	9.53467	9.49313	9.71483	9.73214	-0.170437	0.175872	927	yycG_1	hamp domain protein
208.41_00212	9.34506	9.07285	9.10801	9.21105	9.45281	9.68757	8.94457	8.97471	8.92617	9.04669	8.96821	9.41866	9.28892	9.13467	9.03934	9.01632	9.34548	9.06399	9.0549	9.11831	9.30512	0.186998	0.168933	928	phoB	response regulator
208.41_00213	11.4549	11.5783	11.5093	11.2696	11.247	11.7718	11.4069	11.567	11.5163	11.0485	11.0908	11.4892	11.3519	11.4465	11.3475	11.1206	11.2208	11.1178	11.2269	11.1112	11.0203	-0.268057	0.0219774	929	clpC_1	atpase associated with various cellular activities family protein
208.41_00214	8.85952	9.20998	9.07945	9.10429	9.01056	9.3758	9.22998	9.2693	9.18118	8.4106	8.50045	9.08907	8.934	9.17444	8.88629	9.03611	9.10655	8.7968	8.9822	8.97784	8.64654	-0.186931	0.23486	930	ctsR	transcriptional regulator
208.41_00215	11.3807	10.6803	11.0795	10.2173	10.7398	11.5008	9.69869	8.34059	9.94329	9.07597	8.81304	8.69947	10.9612	10.8809	11.4783	9.90328	10.6793	10.2045	8.88337	8.73753	8.5168	-0.869674	0.115403	931	cysA	abc transporter family protein
208.41_00216	11.4548	10.9158	11.1687	10.2893	10.5949	11.8116	9.92936	8.85927	10.0116	9.39053	9.24398	9.13837	11.3273	11.131	11.6574	10.1487	10.5862	10.0499	9.41669	9.25104	9.04973	-0.904378	0.0493949	932	NA	nmt1 thi5 like family protein
208.41_00217	11.3893	10.8837	10.798	9.7242	10.1486	11.7207	9.66226	8.61171	9.64079	8.80219	8.83514	9.14319	10.9787	10.9096	11.5412	10.0066	10.1045	9.75889	9.01971	8.83293	8.30337	-1.02438	0.0640812	933	ssuC	abc permease protein
208.41_00219	7.80526	8.36461	8.23587	7.0149	6.51713	7.21738	6.60151	6.06259	6.64702	5.92147	6.59642	6.92179	6.87653	6.57745	6.55136	6.46924	6.96419	6.51574	7.34236	6.79283	7.00076	-0.71318	0.0690436	935	lytA_1	cell wall binding repeat family protein
208.41_00220	9.2068	9.28984	9.02852	9.78363	9.2667	8.36589	9.33355	9.15595	9.09801	9.56418	9.10586	8.13126	9.26132	9.37097	9.35879	8.70121	9.8072	9.59067	9.41515	8.96981	8.95871	-0.00449348	0.987673	936	NA	pf06257 family protein
208.41_00221	11.5931	11.6392	11.5523	11.0027	11.1579	11.6096	11.1728	11.2621	11.261	10.9737	10.8236	11.2781	11.3194	11.353	11.3408	10.7306	10.7196	10.9027	11.0228	11.0363	10.987	-0.431706	0.00177515	696	dnaC	replicative dna helicase
208.41_00222	9.75583	10.005	10.134	9.92754	9.7481	9.81939	9.5458	9.64146	9.68407	9.79359	9.55829	9.82735	9.66674	9.63671	9.55389	9.29831	9.58267	9.78895	9.78307	9.81097	9.94994	0.00195839	0.989224	937	rplI	ribosomal protein l9
208.41_00223	12.3757	12.5272	12.3293	11.4112	11.3669	11.469	12.3562	12.3856	12.1426	11.7931	11.5913	11.8249	12.237	12.2124	12.1857	11.5309	11.0951	11.3626	11.4063	11.7704	11.8531	-0.919271	6.71933e-15	338	nrnA_1	dhha1 domain protein
208.41_00224	13.3535	13.2444	13.2912	14.547	14.6222	13.3752	13.6849	13.1705	13.2723	13.8465	13.7407	13.2188	14.0139	13.6368	13.7634	14.3389	14.369	14.2724	12.7885	13.7203	13.3553	0.546451	0.0431718	938	NA	ribosomal subunit interface protein
208.41_00227	9.82515	9.93142	10.2417	9.90996	9.79008	9.69395	10.1056	10.0482	10.1731	9.41988	9.40338	9.26961	10.1336	10.094	10.0065	9.77852	9.81483	9.73223	9.21679	9.28484	9.18648	-0.625889	2.97342e-06	544	yigZ	xaa-pro dipeptidase
208.41_00228	6.87108	7.27456	7.14971	6.982	7.2365	6.96104	7.27155	7.18601	7.11123	6.40682	6.71213	6.7629	7.20348	7.35216	6.90586	7.24209	7.18825	6.85148	6.64922	6.92343	6.71361	-0.349246	0.0215085	939	cysK	cysteine synthase a
208.41_00230	13.4608	13.5445	13.4234	13.5291	13.2927	13.2023	13.2892	13.6695	13.2035	13.5101	13.3363	13.3839	13.1552	13.2101	13.2723	13.5882	13.5105	13.5824	13.4401	13.297	13.2898	0.0605642	0.590992	940	tsf	translation elongation factor ts
208.41_00231	14.0646	14.508	14.5321	14.1323	14.11	14.0985	14.0534	14.4157	14.2026	14.159	14.1124	14.5385	13.9179	13.9845	14.014	14.3587	13.9896	14.2675	14.394	14.1474	14.3686	0.0294137	0.84231	941	rpsB	ribosomal protein s2
208.41_00233	9.82036	9.16518	9.2067	9.84079	9.82383	9.62479	9.7833	9.80483	9.81364	10.3204	10.1731	10.1441	9.78977	9.55869	9.65503	9.48267	9.7819	10.0168	9.386	9.91052	10.1689	0.343231	0.0455402	942	NA	rod shape-determining protein
208.41_00234	10.0123	9.63411	9.89743	9.51342	9.45794	9.88811	9.82445	9.95728	9.82694	9.46086	9.46285	9.78683	9.86442	9.81356	9.86521	9.28876	9.11226	9.25244	9.49776	9.38927	9.43058	-0.46126	7.22747e-05	670	mreC	rod shape-determining protein
208.41_00235	9.45226	9.17398	8.92977	8.85292	8.8237	9.18684	9.14685	9.29701	8.97022	8.86597	8.90932	9.10174	9.27576	9.25584	9.31541	8.34419	8.4794	8.83502	9.1404	8.97639	8.89685	-0.396267	0.00370827	715	ecfT_1	cobalt transport family protein
208.41_00236	10.0406	9.78892	9.98321	9.56825	9.6637	10.6499	9.67053	9.90098	9.81225	9.23055	9.5386	10.0328	9.78154	9.7627	9.98419	8.96047	9.91036	9.60408	9.73366	9.42911	9.61206	-0.157511	0.490002	943	ecfA2	abc transporter family protein
208.41_00237	10.0528	9.72662	9.86615	9.80781	9.87674	10.5683	9.69998	9.75075	9.73488	9.66799	9.34344	9.93677	9.75081	9.68105	9.84016	9.19239	9.83133	9.4055	9.74845	9.38615	9.54205	-0.0542473	0.79961	944	ecfA1	abc transporter family protein
208.41_00238	8.70344	8.59444	8.32617	7.96786	7.92076	8.03434	8.39279	8.64194	8.40078	7.96335	7.92072	8.63773	8.64137	8.50375	8.53628	7.75566	7.77362	7.95775	7.78031	8.16446	8.08157	-0.636834	9.9494e-06	534	pgsA	cdp-diacylglycerol--glycerol-3-phosphate 3-phosphatidyltransferase
208.41_00239	9.63451	9.52758	9.57525	9.78838	9.56789	9.62419	9.56269	9.70955	9.56608	9.46687	9.54384	9.80204	9.55516	9.45135	9.3994	9.42033	9.43783	9.61683	9.47433	9.62804	9.54925	0.0395802	0.671538	945	rodZ	dna-binding protein
208.41_00240	11.1519	11.0462	11.0374	11.5548	11.7039	10.9692	11.2034	11.1754	10.8683	11.763	11.5068	11.1285	11.1272	10.9586	11.1477	10.5894	11.5264	11.8707	10.9777	11.223	11.4014	0.391052	0.0266456	946	albF	insulinase family protein
208.41_00241	11.9467	11.8117	11.8263	12.0264	11.7152	11.2647	11.8747	12.0244	11.8761	11.7505	11.7151	11.3654	11.8509	11.7549	11.794	11.5537	11.6345	11.8521	11.5052	11.6421	11.7348	-0.25079	0.0212501	947	NA	peptidase m16 inactive domain protein
208.41_00242	7.66251	7.71473	7.8526	7.84615	7.82238	7.79792	7.67564	7.52807	7.79155	8.4176	7.79957	7.94335	7.94282	7.75543	7.67863	8.62304	7.5576	7.88916	8.07394	8.02958	8.17272	0.385426	0.0128416	948	NA	s4 domain protein
208.41_00243	9.08802	9.01768	8.87214	9.51462	9.553	9.0555	8.59791	8.7588	8.67038	9.33459	9.28721	9.07645	8.92	8.75314	8.54226	9.6518	9.52686	9.34531	9.30442	9.24104	9.25432	0.676695	2.78531e-08	507	recF	dna replication and repair family protein
208.41_00244	12.0635	12.0876	12.1818	12.9629	12.8262	12.5092	12.342	12.7152	12.3699	12.9089	12.8856	12.7501	11.7363	11.922	11.4283	12.8296	12.7445	12.9864	13.0542	13.0613	12.984	0.90669	1.32372e-08	342	guaB	inosine-5 -monophosphate dehydrogenase
208.41_00245	11.0114	11.0086	11.1249	11.5256	11.2658	10.9427	11.2958	11.153	11.2551	11.6264	11.6486	11.1484	11.1122	11.1123	11.0221	11.3149	11.4591	11.4662	11.4381	11.4562	11.6303	0.367784	0.000857015	732	trpS2	tryptophanyl-trna synthetase
208.41_00246	11.2506	11.1676	11.3225	11.4442	11.2779	11.0538	11.432	11.3644	11.3976	11.344	11.4193	11.3473	11.0717	11.2014	10.9965	11.4654	11.1723	11.3519	11.3438	11.4952	11.4614	0.123969	0.206307	949	yheS_1	abc transporter family protein
208.41_00248	3.96542	4.33028	3.74228	3.93497	3.51924	3.90302	5.1829	3.68892	4.84597	5.19387	5.69769	4.91653	3.87096	4.15661	3.81065	4.21445	4.52528	4.23504	4.98071	4.42508	4.17403	0.659346	0.255816	950	NA	integrase core domain protein
208.41_00252	8.41511	8.31855	8.24434	9.1159	9.10899	8.76391	8.8009	8.86417	8.62644	9.39779	9.35144	9.11144	8.7951	8.75044	8.72454	9.35029	9.1035	9.2858	8.61446	9.41153	9.52335	0.718203	2.76635e-06	466	slmA	bacterial regulatory tetr family protein
208.41_00255	7.5974	7.05516	7.25883	8.60006	8.40617	8.02761	7.6848	9.01449	7.48223	9.33184	9.4394	9.45091	7.58326	7.36836	7.23455	8.71749	8.31889	8.54104	8.5561	9.46855	9.95426	1.63917	1.61788e-06	114	agrA_2	response regulator
208.41_00256	7.8233	7.83557	7.34981	8.71116	8.19743	8.00142	7.77093	8.70198	7.59258	9.0854	8.81611	9.05171	7.77129	7.59516	7.62642	8.10249	7.8342	8.82905	8.46765	9.26395	9.56037	1.17871	2.11053e-05	225	NA	sensor histidine kinase
208.41_00259	9.73971	9.94161	9.62097	9.44572	9.45989	8.92214	10.2071	9.93277	10.0163	9.71753	9.59549	9.95609	10.0562	9.99963	10.0822	10.251	9.20452	9.49241	9.23773	10.0096	9.65616	-0.414032	0.0285534	951	rlmH	rrna large subunit m3psi methyltransferase
208.41_00260	12.4954	13.6929	13.1181	11.3822	11.5426	11.7704	13.5692	12.6952	13.5553	12.4328	12.1758	11.6524	13.9773	13.7212	13.7137	12.3117	11.4722	11.3513	11.0818	11.6945	11.5561	-2.08343	6.06336e-18	39	htrA	serine protease
208.41_00261	11.2787	12.1562	11.7559	10.4006	10.8806	11.2153	12.0482	11.3276	12.0244	11.4081	11.3055	11.3642	12.6146	12.289	12.1573	11.5008	10.8077	10.7338	10.2785	10.875	11.0473	-1.20802	8.52305e-08	210	spo0C	stage 0 sporulation protein j
208.41_00262	9.61222	9.33507	9.37814	9.27774	9.47773	8.94602	9.49006	9.58635	9.61308	9.65319	9.58262	9.55011	9.39071	9.49644	9.29831	9.78509	9.21241	9.45497	9.54694	9.63036	9.77038	0.0492269	0.740616	952	dnaA	chromosomal replication initiator protein
208.41_00263	9.66877	9.19768	9.40542	9.80818	9.84034	9.5613	9.65994	9.89896	9.64231	10.0144	9.95481	9.65605	9.4607	9.56198	9.55308	10.591	10.0101	9.85643	9.8599	10.0924	9.67282	0.451593	0.00329022	679	dnaN	dna polymerase beta subunit
208.41_00265	11.2879	11.3012	11.5364	11.8188	11.4941	11.1769	11.6822	11.6421	11.5778	11.8204	11.702	11.3253	11.3494	11.4473	11.2912	11.464	11.7493	11.6155	11.7765	11.506	11.6489	0.169944	0.169642	953	ychF	gtp-binding protein
208.41_00266	8.66434	8.72729	8.71527	8.4132	8.19865	7.94592	8.20108	8.26202	8.20536	8.328	8.20544	8.22331	8.11408	8.14814	8.0448	7.6527	7.89132	7.99174	8.49449	8.32634	8.26343	-0.245259	0.161776	954	pth	peptidyl-trna hydrolase
208.41_00267	10.8061	10.8748	10.6681	9.73425	10.1073	9.94437	10.337	10.2401	10.2064	10.2809	10.056	10.6414	10.3567	10.2988	10.2932	9.83412	10.0295	9.96854	10.1289	10.2272	10.3477	-0.426006	0.00721423	701	mfd_2	transcription-repair coupling factor
208.41_00268	8.7691	8.4299	9.10368	8.662	8.66029	8.99207	8.75205	8.52122	8.75125	9.0091	8.66115	9.18851	8.80691	8.57661	8.35915	8.89197	8.64478	8.7276	8.64977	8.77359	9.0353	0.194677	0.186402	955	hslR	s4 domain protein
208.41_00269	8.4535	8.2156	8.48416	7.99225	8.11566	8.39225	8.2584	8.03776	8.28633	8.24865	8.30308	8.70069	8.29464	8.13778	8.12734	8.06513	7.97841	8.30674	8.45679	8.0485	8.23277	0.00862226	0.960127	956	NA	septum formation initiator family protein
208.41_00271	10.2926	10.0199	10.0984	9.23813	9.38369	9.5702	10.1156	10.0383	10.0856	9.56676	9.70054	10.6319	10.2782	10.0964	10.0243	9.92512	9.43264	9.5631	9.40074	9.88028	9.97115	-0.454954	0.0167749	957	NA	exported protein
208.41_00272	9.92878	10.2823	10.1528	11.3926	10.8904	9.86566	10.3295	9.88641	10.0445	10.725	10.5585	10.213	10.5765	10.3723	10.365	10.8673	11.4825	11.164	10.3702	10.0286	10.2142	0.639211	0.00937219	530	tilS	trna -lysidine synthetase
208.41_00273	11.3334	11.4533	11.4287	11.1574	10.9984	11.1218	11.4892	11.2769	11.2743	11.1268	11.0931	11.3038	11.6385	11.5001	11.4506	11.4213	10.8042	10.9302	10.9044	11.2007	11.1905	-0.386356	8.73364e-05	718	hpt	hypoxanthine phosphoribosyltransferase
208.41_00274	13.0308	13.1411	13.0393	13.02	12.7483	13.0498	13.1906	13.1751	13.1326	12.9486	12.7711	12.9215	13.256	13.2234	13.1997	12.8752	13.0488	12.969	12.8674	12.7388	12.824	-0.310105	5.25391e-06	749	ftsH	atp-dependent metallopeptidase family protein
208.41_00275	5.70649	5.8792	5.73048	5.90483	5.89442	5.30462	5.986	6.08475	5.80015	5.73798	5.67437	6.0828	5.7869	6.30358	5.3385	6.10079	5.4825	5.40502	5.50181	5.92592	6.27032	-0.0873374	0.750277	958	dsbD_1	cytochrome c biogenesis transmembrane region family protein
208.41_00276	5.06468	4.94797	5.21913	5.058	4.89464	5.19065	4.90415	5.44684	5.11855	4.98979	5.51543	4.9116	4.89977	5.73994	4.77434	4.70675	4.7497	5.66291	5.71052	5.3041	5.03199	0.038751	0.912755	959	msrAB_1	thioredoxin family protein
208.41_00277	5.58283	5.33384	5.01825	4.80153	4.9952	5.19616	5.04279	5.57655	5.01903	5.01287	5.08705	5.41821	5.06234	5.58963	5.19916	5.42687	4.99498	4.97042	5.28331	5.2343	4.94415	-0.242873	0.337741	960	msrAB_2	peptide methionine sulfoxide reductase
208.41_00278	9.74616	9.77553	9.97188	9.67974	9.79998	9.53462	9.7702	9.64803	9.87946	9.38397	9.3821	9.28713	9.86553	9.77605	9.94603	9.75208	9.55013	9.60751	9.07348	9.32835	9.1922	-0.428339	0.000222546	698	NA	response regulator
208.41_00279	9.35621	9.36839	9.32958	8.74369	9.08562	9.40768	9.36795	9.60997	9.40906	9.00633	9.06319	9.2756	9.38281	9.5381	9.50248	9.0583	9.11869	9.1848	8.80442	8.83682	9.14951	-0.435564	4.7486e-05	691	yehU	hamp domain protein
208.41_00281	14.2142	13.9339	13.897	13.7485	13.9413	13.8471	14.0801	11.5287	13.9343	14.3163	14.2499	14.5887	14.3565	14.1126	14.1029	13.9971	13.95	14.0687	13.9736	14.3706	14.3275	0.213889	0.480901	962	iga_1	zinc metalloprotease
208.41_00282	10.881	10.9769	10.8455	10.2129	10.4388	10.6171	10.9112	10.3938	10.9002	9.99435	10.0679	10.2108	10.8401	10.9174	10.9599	10.1456	10.2971	10.1577	9.94739	9.99926	10.0538	-0.816998	5.12624e-12	398	pabB	aminodeoxychorismate component i
208.41_00283	8.48975	8.55404	8.59776	7.37716	7.63263	7.99002	8.45387	7.80628	8.39152	7.27554	7.83435	8.4925	8.62401	8.58133	8.54204	7.26532	7.75479	7.26433	7.21785	7.70624	7.60969	-1.00587	2.2819e-06	293	menH	acyl- thioester hydrolase
208.41_00284	10.3349	10.1752	10.1866	9.84236	9.95963	10.195	10.2764	9.93741	10.1167	9.8466	9.60423	10.062	10.4669	10.3503	10.3372	9.79201	9.93556	9.74862	9.53882	9.68294	9.66103	-0.508877	1.21743e-05	637	lytB_2	excalibur calcium-binding domain protein
208.41_00285	10.4226	10.3487	10.3082	10.4772	10.5368	10.7058	10.2853	10.0757	10.2489	9.78255	9.56295	10.0244	10.3746	10.3707	10.5037	9.95873	10.294	10.2667	10.1696	9.81885	9.56996	-0.224646	0.234964	963	glcK	glucokinase
208.41_00286	9.62356	9.8568	9.97886	9.7562	9.81222	9.18111	9.86377	10.0889	10.1063	9.70488	9.7858	9.35035	9.79829	9.73777	9.6368	10.3304	9.52965	9.58086	9.75722	9.788	9.61092	-0.193079	0.241746	964	thyA	thymidylate synthase
208.41_00288	10.3459	10.4535	10.3777	10.546	10.339	10.328	10.8269	10.5059	10.5545	10.4278	10.2533	9.99341	10.4305	10.5934	10.7442	10.2313	10.3529	10.4793	10.2564	10.3053	10.2794	-0.28092	0.00586088	824	miaA	trna delta -isopentenylpyrophosphate transferase
208.41_00289	9.82612	9.86038	9.67035	8.6648	8.94335	9.4882	9.51304	9.23258	9.60328	8.49147	8.80278	9.0262	9.66936	9.75006	10.0014	8.53113	9.0902	8.52079	9.00683	8.44786	8.5481	-1.07176	8.40614e-10	260	hflX	gtp-binding protein
208.41_00290	8.75251	8.68126	8.39443	7.74785	7.61366	7.60403	8.62103	8.43173	8.54151	8.05012	8.09304	7.97075	8.58721	8.70876	8.94955	7.81533	7.35342	7.13763	7.64581	7.83583	7.87813	-1.12863	3.98716e-15	235	NA	trna delta -isopentenylpyrophosphate transferase
208.41_00291	9.44263	9.40162	9.19486	8.70948	8.79885	9.18444	9.09624	9.00187	9.12599	8.56926	8.70731	8.81105	9.24522	9.24686	9.4491	8.75484	8.89271	8.60345	8.71445	8.77712	8.65444	-0.593453	1.77007e-07	563	rnz	ribonuclease z
208.41_00292	10.0971	10.0291	9.78745	9.52043	9.66989	8.94739	9.79392	9.99043	9.99114	9.88935	9.95965	8.92481	9.96851	9.99746	10.2098	9.86815	9.68553	9.5753	9.74831	9.64259	9.54272	-0.468958	0.00352362	803	NA	short chain dehydrogenase family protein
208.41_00293	9.29341	9.3632	9.53012	9.88854	9.22505	9.36457	9.68663	9.41709	9.69729	9.85092	9.45377	9.3091	9.44324	9.60035	9.67711	9.71255	9.55556	9.58255	9.69704	9.47249	9.58429	0.047071	0.736422	965	gltC	transcriptional family
208.41_00295	10.1402	10.0639	10.061	10.8584	10.2782	9.66564	10.4513	10.3142	10.1184	10.5539	10.4577	9.75238	10.2037	10.221	10.2024	10.4813	10.9008	10.6043	10.5268	10.527	10.3247	0.313129	0.0797831	966	moeZ	rhodanese-like domain protein
208.41_00297	4.3798	3.70719	4.38541	4.89276	4.55304	4.74673	4.41558	4.7889	4.36163	5.39293	5.33034	5.12769	4.35847	4.70074	3.96267	5.49183	4.99297	5.3205	5.80199	5.53697	4.93399	1.542	6.2212e-07	136	rsuA_1	ribosomal small subunit pseudouridine synthase a
208.41_00298	11.3414	11.5422	11.6313	12.1417	11.6753	11.5213	11.6604	11.7019	11.7915	11.6979	11.623	11.6669	11.3538	11.4593	11.3592	11.8137	11.852	11.5296	11.9829	11.4779	11.5606	0.220679	0.0780919	967	typA	gtp-binding protein
208.41_00302	5.66659	5.85637	5.76771	5.34129	5.01303	5.4158	5.1573	3.92576	5.10212	5.35668	5.18057	5.43629	5.98285	5.77402	6.18623	5.64104	4.75616	5.28936	5.1855	5.96876	5.19587	-0.452098	0.262751	970	yxdL_1	abc transporter family protein
208.41_00303	10.951	11.0513	11.0114	10.8404	10.7314	10.5009	11.1239	10.7705	11.0931	10.5863	10.7722	10.2974	10.8575	10.9953	11.2174	10.5067	10.6052	10.586	10.6521	10.8282	10.7004	-0.462194	1.84714e-06	669	murD	udp-n-acetylmuramoylalanine--d-glutamate ligase
208.41_00304	9.05962	9.14143	8.91525	8.2678	8.54619	8.6621	9.18573	8.86231	9.23901	8.60613	8.75303	8.98265	9.06101	9.07746	9.14662	8.50638	8.37816	8.37333	8.42608	8.71803	8.52617	-0.61925	8.50532e-08	551	murG	glycosyltransferase family 28 c-terminal domain protein
208.41_00305	9.84584	9.8155	9.83724	9.60608	9.61828	10.1018	10.1155	9.96557	10.2417	9.89938	9.90981	10.3872	10.1537	10.0055	9.90056	9.98721	9.41224	9.83544	9.81266	9.99296	10.0089	-0.103792	0.498264	971	divIB	cell division protein
208.41_00306	9.80525	9.6669	9.5498	7.39374	7.47902	8.12805	9.7028	8.97522	10.1152	7.23526	7.3852	7.62046	9.8815	9.97008	10.0044	7.86349	7.44872	7.72529	7.48845	7.70698	7.29727	-2.75874	2.51645e-52	15	pyrF	orotidine 5 -phosphate decarboxylase
208.41_00307	9.23518	9.28373	9.03859	7.33911	7.38192	7.8386	9.31012	8.35412	9.56022	7.10441	7.47181	7.65878	9.45103	9.61089	9.76814	7.80278	7.54697	7.63453	7.43651	7.61633	7.48243	-2.29289	1.47844e-35	30	pyrE	orotate phosphoribosyltransferase
208.41_00308	11.2891	11.3301	10.8302	11.5073	11.8189	10.825	10.6086	10.0543	10.446	10.1528	10.0836	9.61001	11.9708	11.5542	12.1791	10.7788	11.3438	11.3362	9.95357	10.0984	9.676	-0.609929	0.13533	972	NA	lysyl-trna synthetase
208.41_00312	8.98316	8.58591	8.77722	8.74979	8.64287	8.46692	8.55585	8.16981	8.49244	8.85733	8.88875	8.41003	9.35045	8.9875	9.38991	8.67939	8.68947	8.4751	8.06393	8.65842	8.45417	-0.339425	0.092696	974	yxlF	abc transporter family protein
208.41_00313	5.1091	4.70008	4.52492	4.47794	4.33879	4.54814	4.17137	4.3397	4.14934	4.09758	4.4933	4.13056	5.22044	4.96333	5.22759	3.99505	4.05936	3.9275	3.90809	4.24746	4.22278	-1.1479	0.00184245	230	glnH	amino-acid transporter periplasmic solute-binding protein
208.41_00314	3.20705	3.37165	3.28465	3.1961	2.70245	3.44304	3.00202	2.93694	2.90827	2.83591	2.81999	2.96379	3.37038	3.12142	3.54277	2.79329	3.37677	2.71277	3.23667	2.66299	3.18179	-0.629965	0.252889	975	NA	amino acid abc transporter substrate-binding protein
208.41_00315	5.53248	5.00173	5.10079	4.44982	4.52071	5.17086	4.62092	4.5294	4.7658	4.98567	4.51565	4.29867	5.13473	5.15569	5.53665	4.51276	4.52967	3.97582	4.93621	4.15741	4.22829	-0.954764	0.00862851	318	tcyC_1	abc transporter family protein
208.41_00317	3.98971	3.96608	3.61583	3.59059	3.23016	3.60238	3.20785	2.92699	3.1801	2.89855	3.61706	2.85952	4.00915	3.97476	4.59875	3.1358	2.99317	2.92989	2.92048	3.44972	3.11388	-1.67301	0.00711274	106	yecS_1	amino abc permease 3-tm his glu gln arg opine family domain protein
208.41_00320	11.4088	11.6221	11.5684	11.2028	11.2533	11.2569	11.722	11.9126	11.8381	11.2009	11.1725	11.2126	11.5694	11.7152	11.5605	11.6283	11.2144	11.111	11.2548	11.1186	11.3859	-0.500401	2.08785e-07	646	lysS	lysyl-trna synthetase
208.41_00321	12.9204	12.8344	12.7007	12.8287	12.7985	12.8772	12.5437	11.9526	12.3965	11.7834	11.7443	11.8842	13.1107	13.0075	13.2419	12.4624	12.7512	12.3479	11.9226	11.7011	11.4275	-0.595141	0.0253988	976	NA	l-lactate oxidase
208.41_00322	6.69806	6.36087	6.31694	6.28516	6.24536	7.27474	5.9828	6.24475	6.16136	6.36239	6.14534	7.27975	6.77117	6.72398	6.74697	7.91768	6.94462	6.27375	6.18838	6.33306	5.88765	0.408357	0.256953	977	tenA_1	transcriptional regulator
208.41_00323	6.97364	6.50293	6.52864	6.92454	6.9112	7.44871	6.01	6.17554	6.20536	6.90792	6.73456	7.32147	6.94088	6.55647	6.8539	7.66671	7.06907	6.79435	6.99167	6.964	6.61278	0.699953	0.0018554	487	thiM_1	hydroxyethylthiazole kinase
208.41_00324	6.27106	6.00066	5.72217	6.45654	6.59772	6.68831	5.58333	5.74796	5.86762	6.52367	6.63247	7.05259	6.38304	5.75358	6.1896	6.98548	6.59324	6.04582	6.18269	5.95526	6.36695	0.858281	0.000127627	378	thiE_1	thiamine-phosphate pyrophosphorylase
208.41_00326	9.98178	9.22728	9.37976	8.6208	9.15112	9.85178	8.37053	7.10872	8.38778	8.24968	8.36476	7.33406	9.53959	9.52198	10.1156	8.95579	9.38121	8.83179	7.7944	7.9992	7.1435	-0.76568	0.0944256	979	ykoD_1	abc transporter family protein
208.41_00328	8.19072	7.54565	7.54723	7.34877	7.6351	8.47177	6.69341	5.63342	6.65447	7.6303	7.20928	6.40665	7.90712	7.75213	8.30628	7.43952	8.31767	8.01565	7.13372	7.19452	6.18361	-0.00239999	0.995382	981	tenA_2	tena thi-4 pqqc family protein
208.41_00330	8.79886	7.97941	8.31008	7.87073	7.8909	8.90215	7.23141	6.29948	7.08304	7.00338	7.38164	6.61447	8.46755	8.43495	9.10206	7.45741	8.49818	7.88808	6.74079	6.84664	6.80364	-0.658263	0.156968	983	thiM_2	hydroxyethylthiazole kinase
208.41_00331	8.71316	7.95972	7.97281	7.53564	8.19981	8.55401	6.97515	6.60038	7.14816	7.46947	7.37197	6.47585	8.10285	8.09392	8.81719	8.12762	8.319	8.09863	7.78439	7.01562	6.86202	-0.283335	0.506442	984	thiE_2	thiamine-phosphate pyrophosphorylase
208.41_00332	9.95615	9.68201	9.65826	10.3303	10.407	9.676	9.62154	9.60309	9.60447	9.84811	9.60993	9.21713	9.87328	9.88003	10.16	10.6455	10.0055	9.82068	9.60018	9.69354	9.13879	0.141952	0.564269	985	thiD	phosphomethylpyrimidine kinase
208.41_00333	4.09169	4.12179	4.54296	4.15975	3.80217	4.28787	4.27405	4.97906	4.32977	3.77176	4.24389	4.31635	3.92372	4.2724	4.28129	4.90002	4.23265	4.28512	4.25954	4.23171	4.13243	-0.205712	0.595133	986	copY	copper transport family
208.41_00334	3.45297	3.40017	3.22619	2.86303	3.12424	3.47911	3.29608	3.8365	3.21972	3.70018	3.3057	3.33291	2.851	2.98801	3.24183	3.03856	2.8884	3.39912	3.38012	3.50342	3.0188	-0.0667644	0.905249	987	NA	copper-translocating p family atpase
208.41_00335	6.11004	6.21802	6.23078	5.97782	6.0714	6.65154	6.25322	7.01797	6.21584	6.08707	6.16915	6.44771	6.17795	6.09096	6.13492	6.40565	6.50789	6.58081	6.33743	5.84289	6.08791	-0.0135608	0.961287	988	pacS	copper-translocating p-type atpase
208.41_00336	13.1051	13.1327	13.1931	13.705	13.1701	12.9036	13.5433	13.6675	13.602	13.4687	13.1429	13.1644	13.0506	13.1642	13.2783	13.4574	13.5691	13.1746	13.3867	12.731	12.7133	-0.0886551	0.649038	989	pox5	pyruvate oxidase
208.41_00337	7.85051	7.74366	7.83682	8.85017	8.32962	8.34839	7.81185	7.69951	7.7706	9.7789	9.02311	8.71835	7.38297	7.19257	7.27481	8.69509	8.64407	8.66611	9.26947	8.72041	9.14735	1.62894	7.37982e-15	117	NA	glyoxalase family protein
208.41_00338	2.37936	2.20667	2.39931	3.3692	3.24608	3.12861	2.23801	2.28956	2.38968	3.39489	3.43416	3.11333	2.20627	2.2467	2.23657	2.78242	3.44528	2.76528	3.36261	2.33966	3.2432	3.4248	4.52463e-14	2	bglH_2	6-phospho-beta-glucosidase
208.41_00339	9.23638	9.3369	9.43557	9.72536	9.8233	9.3833	9.57716	9.5051	9.55733	9.6448	9.66013	9.24502	9.26739	9.44126	9.38901	9.61488	10.087	9.88432	9.84316	9.88547	9.61415	0.363899	0.00323994	734	gmuF	mannose-6-phosphate class i
208.41_00340	8.21416	8.28369	8.15479	9.30628	9.01896	7.70446	8.14977	5.73008	8.18904	8.8158	8.99543	7.45106	8.11679	8.35982	8.42446	9.10333	9.33678	8.78247	9.16034	8.48043	8.46762	0.906551	0.00954364	770	NA	sodium-dependent transporter
208.41_00341	6.6337	6.80828	7.18627	7.51415	7.72724	8.00476	6.91902	6.66867	7.03587	8.16534	8.23455	8.56942	6.40763	6.52184	6.2032	7.34997	7.11084	7.95064	7.78964	8.00214	8.38652	1.62885	4.89737e-13	118	NA	acetyltransferase family protein
208.41_00342	10.491	10.4569	10.7632	11.7881	11.529	11.0146	10.9049	11.253	10.9853	11.9254	11.8759	11.3641	10.4653	10.5388	10.2836	11.7671	11.8812	11.6675	11.8407	11.7174	11.5486	1.18628	7.77904e-13	220	greA	transcription elongation factor
208.41_00343	11.4324	11.5981	11.7715	12.3437	12.1473	11.7573	11.8588	12.1945	11.987	12.2829	12.2352	12.2609	11.5073	11.6683	11.3885	12.1324	12.3536	12.1837	12.354	12.1602	12.2282	0.580861	9.35039e-06	578	NA	aminodeoxychorismate lyase family protein
208.41_00344	6.98565	6.47635	6.58069	6.87194	7.20466	7.221	6.60194	6.28345	6.52429	7.41513	7.42804	7.50307	6.82507	6.50524	6.60181	6.89617	7.11408	7.2413	7.33515	7.39	7.08203	0.878588	1.88437e-09	363	NA	acetyltransferase family protein
208.41_00345	7.25356	6.84848	7.05076	7.1853	7.3808	7.36617	6.55363	6.5494	6.5446	7.01481	7.35935	7.4524	6.70082	6.56576	6.94027	7.27025	7.38708	7.36469	7.5999	7.51758	7.10491	0.739868	1.70173e-06	451	NA	acetyltransferase family protein
208.41_00346	10.8228	10.5283	10.6584	10.4457	10.307	11.0261	10.6819	10.723	10.6901	10.3102	10.4568	10.6798	10.6221	10.6099	10.6248	10.41	10.6912	10.3935	10.6377	10.376	10.387	-0.16506	0.17111	990	murC_1	udp-n-acetylmuramate--alanine ligase
208.41_00347	9.05396	9.03319	9.1758	9.84544	9.65727	9.2079	9.04829	9.05591	9.12096	9.50027	9.49974	9.51659	9.15737	9.10667	8.95414	9.2705	9.75912	9.47111	9.85446	9.63007	9.43215	0.604022	6.06643e-09	559	NA	cystathionine gamma-synthase
208.41_00348	11.5559	11.2526	11.2046	10.9483	11.1469	11.6291	11.1453	11.1632	11.1583	10.8669	11.0632	11.2976	11.2382	11.1536	11.4531	10.8804	11.0592	11.1034	11.029	11.257	10.9732	-0.174534	0.182694	991	rapA_1	helicase conserved c-terminal domain protein
208.41_00349	7.43835	7.24618	7.28036	7.39287	7.24028	7.70395	7.83337	8.24451	7.66703	7.53784	7.40913	7.22753	7.56234	7.4694	7.53241	7.66477	7.43933	7.38403	7.39839	7.17991	6.77401	-0.316838	0.10722	992	patB	aminotransferase
208.41_00350	6.91452	6.92798	7.04905	6.81784	6.51777	7.72554	7.07263	7.61233	7.0722	6.78132	6.26555	6.94954	6.77067	6.98664	6.88454	6.81515	6.59297	6.51632	6.80344	6.63115	7.04706	-0.260235	0.303363	993	metI	cystathionine gamma-synthase
208.41_00351	7.81348	6.86994	7.28337	8.10731	8.52253	8.6774	7.3019	5.44347	7.11002	8.22304	8.35943	9.84149	6.47447	6.39757	6.673	8.17934	8.4517	8.79209	8.36299	9.27004	8.87691	2.2848	4.79805e-12	31	lmrA	abc transporter atp-binding protein
208.41_00353	11.3508	10.8408	11.0828	11.5817	11.7502	11.7522	10.9477	8.97715	10.8913	11.4941	11.6151	12.7514	10.6473	10.6829	10.3174	12.1322	11.6177	12.0261	11.6399	12.5094	12.2129	1.50053	5.26106e-08	146	sarA_1	oligopeptide-binding protein sara
208.41_00354	11.2872	11.2852	11.4199	11.0596	10.9607	11.082	11.6081	11.4529	11.6099	11.1277	11.1809	11.2934	11.3288	11.3722	11.4037	11.3648	10.8284	11.1255	10.9614	11.234	11.0496	-0.378588	3.54233e-05	726	ytgP	polysaccharide biosynthesis protein
208.41_00355	10.0295	9.98138	10.1537	10.421	10.1282	9.67707	10.3092	10.1085	10.2948	10.2185	10.2693	9.84301	9.93898	10.0737	10.0155	10.3562	10.3059	10.4037	10.2168	9.97572	10.0395	0.0765411	0.587809	994	murE	udp-n-acetylmuramoyl-l-alanyl-d-glutamate--l-lysine ligase
208.41_00358	7.10773	6.96191	6.90515	6.47636	6.95106	7.46639	6.58369	7.16698	6.51128	7.29298	7.14233	7.40755	6.60584	6.81446	6.76775	7.11459	6.97662	6.9489	6.84818	7.02015	6.78454	0.331718	0.0781586	995	NA	udp-n-acetylmuramoylalanyl-d-glutamate-- 6-diaminopimelate ligase
208.41_00359	12.5122	12.6379	12.8504	12.1342	12.0853	12.1162	12.6264	12.635	12.8135	11.926	12.0671	11.7377	12.5153	12.6675	12.6335	12.1341	12.0834	12.1353	12.0021	12.0753	12.0871	-0.743945	8.71267e-23	449	ppaC	manganese-dependent inorganic pyrophosphatase
208.41_00360	8.06528	8.25276	8.10356	9.47771	9.15712	8.67918	8.63265	8.92199	8.49938	9.11608	9.07445	8.57004	8.34181	8.51472	8.30399	9.06405	9.49281	9.42474	9.52019	8.8775	9.15321	0.925927	2.31347e-07	333	NA	giy-yig catalytic domain protein
208.41_00361	10.5941	10.4763	10.7454	11.7729	11.7733	11.0159	10.8388	11.101	10.7785	11.4112	11.4891	10.8516	10.5481	10.5435	10.6104	10.6904	11.8489	11.7606	11.1361	11.2597	11.4436	0.882451	1.33483e-06	360	yfiC	methyltransferase small domain protein
208.41_00362	9.0721	9.00756	9.1192	8.24367	8.6142	8.4868	9.06348	9.20069	9.23995	8.94579	9.11774	9.21695	8.96932	8.94908	8.94788	8.86082	8.05291	8.51921	8.62938	9.10824	9.02747	-0.348607	0.0483242	996	yugI	s1 rna binding domain protein
208.41_00363	11.1746	11.3303	11.3146	11.3576	11.1813	11.0089	11.5553	11.4238	11.526	11.5481	11.4533	11.3275	11.2948	11.2642	11.2223	10.9836	11.3685	11.3182	11.3956	11.339	11.452	-0.0379414	0.74896	997	NA	bifunctional phosphatase peptidyl-prolyl cis-trans isomerase
208.41_00365	12.391	12.599	12.6461	12.1212	11.8363	13.1714	12.5855	12.691	12.7624	12.2671	12.1818	13.1732	12.4551	12.5769	12.6419	12.7556	11.7733	12.0493	12.1022	12.5464	12.5049	-0.16824	0.484247	998	ssb_1	single-strand binding family protein
208.41_00366	14.0689	14.3136	14.4046	14.8997	14.3815	13.9184	14.4264	14.4313	14.5515	14.8713	14.5576	14.1986	14.3575	14.3159	14.5809	14.1817	14.7736	14.4374	14.6288	14.1915	14.5873	0.136793	0.414146	999	rpsF	ribosomal protein s6
208.41_00367	11.9516	11.9577	11.9608	12.4198	12.0309	11.9525	12.1976	12.4875	12.2065	12.2847	12.1952	11.9971	11.9033	11.967	11.964	12.1089	12.3316	12.2285	12.4116	12.1142	12.0778	0.131729	0.280877	1000	asnS	asparaginyl-trna synthetase
208.41_00368	7.5066	7.93379	7.78884	7.51928	7.57954	8.14626	7.99934	8.15961	7.9154	7.81377	7.6473	8.81126	7.81167	7.77648	7.69813	7.56648	7.64614	7.44145	8.04868	7.72114	7.96113	0.0621629	0.803025	1001	NA	glyoxalase bleomycin resistance dioxygenase superfamily protein
208.41_00369	10.7369	10.9122	10.8259	10.4398	10.5902	10.5933	10.7732	10.9496	10.9901	10.6192	10.6407	10.5886	10.6724	10.7995	10.7792	10.499	10.4345	10.5792	10.5844	10.8103	10.7343	-0.286186	0.000119603	752	NA	aspartate aminotransferase
208.41_00370	10.4819	10.558	10.5891	11.7243	11.1101	10.1945	10.7248	10.9962	10.7473	11.6053	11.4246	10.7058	10.689	10.5921	10.4966	10.7474	11.2554	11.4989	11.375	11.0797	11.3549	0.707507	0.000269942	780	NA	peptidase propeptide and ypeb domain protein
208.41_00371	9.16057	8.84354	9.12668	10.5889	10.6221	9.95692	9.0486	9.04921	9.33949	10.3226	10.3933	10.0377	8.64212	8.81006	8.94637	10.6931	10.5051	10.1799	10.7124	10.3803	10.323	1.74493	5.88801e-37	86	azoR	nadph-dependent fmn reductase
208.41_00375	8.57313	8.47205	8.39795	9.03232	8.81831	8.59294	8.5975	8.94064	8.71032	8.86315	8.99132	8.96462	8.19977	8.39272	8.11919	9.2887	8.9922	9.07642	8.85258	9.29187	9.04701	0.612896	2.09353e-05	554	def_1	polypeptide deformylase family protein
208.41_00376	9.60667	9.47156	9.50733	9.30417	9.37384	9.38648	9.74394	9.27833	9.65364	9.5977	9.45138	9.81763	9.65481	9.47893	9.63225	9.45616	9.43778	9.71607	9.4773	9.47753	9.62984	-0.0524891	0.653941	1003	yghU	glutathione s- c-terminal domain protein
208.41_00377	11.122	11.2855	11.1167	10.4877	10.4795	11.0133	11.0376	10.9113	11.1787	10.6602	10.4924	11.0462	11.0098	11.0585	11.184	10.5563	10.6512	10.5854	10.9823	10.7249	10.6964	-0.476323	2.21529e-05	666	NA	p-type had subic family protein
208.41_00378	10.0664	10.2444	10.3254	11.0339	10.6913	10.1742	10.4956	10.7893	10.6744	10.9395	10.8513	10.4315	10.1804	10.216	9.96903	10.9539	10.8501	10.8714	11.003	10.7032	10.599	0.521685	0.00106216	629	fieF	cation diffusion facilitator transporter family protein
208.41_00379	10.4553	10.6155	10.5329	10.5249	10.6779	10.8093	10.3872	10.679	10.5453	10.8458	10.7615	10.9768	10.1914	10.1805	10.1334	10.6348	10.6514	10.8794	10.875	10.7222	10.8873	0.433123	5.10728e-05	694	NA	abc transporter family protein
208.41_00380	9.61236	9.96619	9.85345	9.51282	9.50802	9.5687	9.53034	9.51943	9.6117	9.72979	9.76004	9.94802	9.37945	9.36167	9.3912	9.31943	9.38025	9.79223	9.82547	9.7683	9.83494	0.10216	0.485761	1004	cca	poly a polymerase head domain protein
208.41_00381	11.7175	11.739	11.5434	11.5953	11.6326	11.6	11.7888	12.005	11.8058	11.3826	11.2442	11.3066	11.689	11.7006	11.762	11.1589	11.8463	11.6573	11.6087	11.4052	11.1675	-0.333895	0.00462657	744	dapB	dihydrodipicolinate reductase
208.41_00382	11.5544	11.5039	11.4718	10.7495	10.7992	11.516	11.5439	11.5306	11.5956	10.6816	10.5781	11.4358	11.4819	11.4854	11.4695	10.6657	10.7042	10.8301	10.8149	10.9466	10.8303	-0.733502	4.19805e-07	456	NA	degv family protein
208.41_00383	11.0129	11.0573	11.1194	11.5981	11.4387	10.577	11.2404	11.2315	11.2719	11.7144	11.5941	10.5241	11.132	11.0323	11.0205	11.148	11.4884	11.4903	11.6302	11.4274	11.6693	0.347413	0.0556073	1005	NA	transposase
208.41_00384	11.3828	11.462	11.33	10.8466	10.7759	11.2912	11.3436	11.2039	11.3592	10.7422	10.715	10.8022	11.3082	11.2374	11.3812	10.2721	10.9625	10.6917	11.0751	10.7455	10.785	-0.620854	2.04203e-07	550	glmM	phosphoglucosamine mutase
208.41_00386	11.4486	11.4621	11.2073	10.607	10.647	10.7254	11.3433	11.2999	11.4486	11.1635	10.9662	10.9688	11.4038	11.2655	11.505	11.061	10.2559	10.4932	10.4266	10.9791	10.956	-0.710124	1.41928e-07	474	disA	disa bacterial checkpoint controller nucleotide-binding family protein
208.41_00387	8.59147	8.76073	9.01376	8.82128	9.02676	8.95883	8.76631	9.3337	9.01996	8.74055	9.09887	8.7176	8.76429	8.75221	8.74797	9.4383	8.80136	8.87147	8.82835	9.11135	9.00209	0.110682	0.484667	1006	yumC	ferredoxin--nadp reductase 2
208.41_00388	9.30923	9.26048	9.06512	8.89685	9.01308	9.61613	9.14327	9.34569	9.18085	9.11926	9.24963	9.2361	9.16379	9.23798	9.26284	8.47372	9.23168	9.22485	9.03337	9.22618	9.17772	-0.0810702	0.5926	1007	whiA	sporulation regulator c terminal domain protein
208.41_00389	9.36496	9.52326	9.1503	8.71447	8.94388	9.4307	9.01481	9.41195	9.16262	8.8867	8.90947	8.80823	9.38906	9.40648	9.47677	8.39487	9.03199	8.75393	8.77371	8.79844	8.5265	-0.592239	5.44342e-05	566	NA	transporter
208.41_00390	9.29329	9.43055	9.11754	7.92299	8.5515	9.35023	9.02311	9.05597	9.0497	8.03476	8.40314	8.80999	9.22047	9.17352	9.23134	8.03649	8.68078	8.36661	8.84479	8.70458	8.65057	-0.735448	0.000186444	453	NA	p-loop atpase family protein
208.41_00391	11.8607	12.0885	12.0918	12.3844	12.0616	11.3628	11.9784	11.7208	11.9313	12.2759	12.2296	11.0529	11.8159	11.8848	12.1537	11.4819	12.3395	12.2443	12.2091	12.064	12.1093	0.111678	0.605842	1008	yabJ	endoribonuclease l-psp
208.41_00392	10.1802	10.4172	10.2375	9.03317	9.20161	10.1839	9.96985	9.82629	10.0341	9.03741	9.12905	9.58515	10.0509	10.0468	10.1774	8.96056	8.99228	9.07062	9.11511	9.34829	9.26616	-1.00905	4.03502e-08	292	engB	gtp-binding protein
208.41_00393	12.1655	12.3194	12.1866	11.7713	11.5244	11.9854	12.0404	11.7015	11.9622	11.5335	11.4522	11.2688	12.0251	12.073	12.1654	10.9203	11.6784	11.6077	11.7227	11.4767	11.3625	-0.650013	3.55539e-06	522	clpX	atp-dependent clp atp-binding subunit
208.41_00395	11.503	11.6846	11.6435	11.3934	11.3791	11.1041	11.8226	11.6116	11.6302	11.1389	11.1319	10.7009	11.4526	11.5618	11.4797	11.2813	11.2194	11.2042	11.3982	11.2869	11.1231	-0.487718	2.10144e-06	655	dhfR	dihydrofolate reductase
208.41_00396	15.4486	15.6543	16.0723	15.2513	14.9237	15.5905	16.1269	15.2219	15.956	15.3075	15.0987	15.509	15.9389	15.8962	15.9585	15.0846	15.2086	15.0625	14.5028	14.6424	15.1178	-0.848386	1.26925e-06	382	dps	dna protection during starvation protein
208.41_00397	10.0892	9.75109	9.66585	11.0191	10.7429	10.2532	10.0169	8.08546	10.1272	11.2898	11.2893	11.033	9.94833	9.90806	9.9693	11.0931	11.2011	11.1702	11.4254	11.2514	11.2236	1.58287	1.47236e-11	126	nadC	nicotinate-nucleotide diphosphorylase
208.41_00400	9.84815	9.97333	10.1869	8.78732	9.06998	8.67656	10.2417	9.94646	10.4122	9.68161	9.6386	10.3118	10.171	10.1367	10.1589	9.6783	8.6476	9.10361	8.73836	9.70173	9.76391	-0.864929	0.000514221	373	gmuR	hth-type transcriptional regulator gmur
208.41_00401	7.44627	6.92197	7.17067	7.56077	7.0755	7.03287	7.01191	8.39736	6.9985	7.93931	7.71918	8.00164	7.27023	7.15774	7.0038	7.33233	7.86075	7.9663	8.41743	8.22922	8.31624	0.660565	0.0234122	1009	gmuD_1	6-phospho-beta-glucosidase gmud
208.41_00402	6.62767	6.37759	6.28208	5.92987	6.5063	6.30165	6.36764	7.2577	6.20348	7.05033	6.45794	7.15007	6.84627	6.66869	6.58556	6.42112	6.50649	6.61287	7.19987	6.92951	7.18397	0.186253	0.508713	1010	licC_1	pts lactose cellobiose iic component family protein
208.41_00403	4.5477	4.39792	4.62411	4.61298	5.36197	4.36456	4.37445	4.94967	4.56673	5.14806	4.64265	4.9503	4.8432	5.03111	4.58882	4.31059	5.00052	5.08542	5.11437	5.43408	5.64441	0.658284	0.040747	1011	licB_1	pts lactose cellobiose specific iib subunit
208.41_00404	6.50758	6.28426	6.4372	7.70106	6.95982	6.11502	6.42865	7.20217	6.46726	7.91379	7.86364	7.30895	6.64024	6.54626	6.3215	7.14935	7.17937	7.76551	7.64182	7.84393	8.0565	1.3304	4.66785e-07	181	licA_1	oligo-beta-mannoside-specific phosphotransferase enzyme iia component
208.41_00405	13.3762	13.4469	12.8029	13.0785	13.7364	14.2602	12.0391	10.8575	11.8853	13.3522	12.9476	12.0256	13.5873	13.2056	13.4063	13.2956	13.1639	12.9804	11.938	12.2032	11.496	0.146092	0.763868	1012	adhE	aldehyde-alcohol dehydrogenase 2
208.41_00407	9.59988	9.72387	9.7312	8.38301	8.81184	8.93295	9.62721	9.7525	9.70697	8.96975	9.20259	9.70466	9.67781	9.62235	9.43091	9.3676	8.8366	8.75285	8.71195	9.74782	9.64842	-0.608728	0.00301657	558	yfkJ	low molecular weight phosphotyrosine phosphatase family protein
208.41_00409	12.2135	12.303	12.266	11.8595	11.8139	12.0893	12.5141	12.4542	12.439	11.7565	11.9315	12.2501	12.2185	12.2957	12.1177	11.7857	11.8238	11.8289	11.8121	11.9161	11.8545	-0.51027	2.77747e-08	636	tkt_1	transketolase
208.41_00410	4.41611	4.10469	4.36088	4.62377	4.30252	4.3192	4.50678	4.4352	4.53333	4.57465	4.38179	3.84645	4.13739	4.39097	4.16861	4.67712	4.7163	4.14031	4.49328	4.28938	4.11045	0.0337831	0.923803	1014	ulaG	l-ascorbate-6-phosphate lactonase ulag
208.41_00416	1.55306	1.70134	1.53413	1.4293	1.73676	1.57738	1.31305	1.3824	1.53302	1.7191	1.40177	1.69884	1.34868	1.57461	1.50829	1.67283	1.9883	2.01941	1.41449	1.66746	1.38844	1.0964	0.132496	1015	ulaB	ascorbate-specific phosphotransferase enzyme iib component
208.41_00418	8.50724	8.688	9.02384	9.34363	8.99246	9.00471	8.00473	8.12246	7.79412	9.51503	9.52804	8.71899	7.72496	7.75644	7.4682	8.57887	9.28098	9.44625	9.26851	9.43097	9.53951	1.30359	8.10202e-08	184	NA	ribonuclease p
208.41_00419	12.0737	12.0352	12.0999	12.9303	12.5959	12.3568	12.4673	12.2496	12.3075	12.5016	12.3732	11.9096	12.2741	12.2741	12.2206	12.3538	12.9114	12.6851	12.5911	12.1766	12.1918	0.329288	0.0301662	1016	NA	r3h domain protein
208.41_00420	10.7841	10.7812	10.6548	10.4356	10.5349	10.7094	10.7848	10.6155	10.8233	9.86832	10.0136	10.2713	10.8022	10.9124	10.9008	10.1932	10.2609	10.1737	9.90499	10.2148	9.9712	-0.676497	1.30808e-07	508	misCA	60kd inner membrane family protein
208.41_00421	11.397	11.5013	11.8536	10.9094	11.4242	12.0181	11.9365	11.8696	11.6306	11.4332	11.4637	11.8824	11.5224	11.5196	11.4423	11.0823	10.6725	11.4135	10.6572	11.3092	11.5505	-0.318323	0.134182	1017	rnpA	ribonuclease p protein component
208.41_00422	10.8361	10.9761	10.9536	11.0819	10.8347	10.794	11.1814	11.2266	11.2275	10.8789	10.9252	10.7094	10.9348	11.0499	10.9535	11.2695	10.5468	10.8225	10.7675	10.9156	10.6877	-0.22045	0.0533012	1018	ackA	acetate kinase
208.41_00423	10.627	10.8654	10.5741	10.8836	10.7497	10.3468	10.9424	10.6385	10.7837	10.2696	10.3297	9.89527	10.7482	10.849	10.9606	10.4155	10.8015	10.6514	10.5368	10.5248	10.5431	-0.327429	0.0197488	1019	NA	adenine-specific methyltransferase
208.41_00424	2.66318	2.39379	2.50093	2.72461	2.91255	2.28084	2.44199	2.50084	2.71984	2.32177	2.47101	2.61111	2.65474	2.4156	2.40004	2.80373	2.76727	2.94282	2.92463	2.8923	3.54368	1.10386	0.0367141	1020	ubiE_1	s-adenosylmethionine-dependent methyltransferase
208.41_00433	9.88747	9.64822	10.1433	10.7731	10.653	9.55179	10.5538	9.71657	10.3571	10.134	10.0884	10.3515	9.89852	9.81064	9.84844	12.3612	10.5139	10.3103	9.73679	10.3021	9.53684	0.7623	0.041053	1021	NA	superoxide dismutase
208.41_00434	11.6465	11.2385	11.4353	11.4735	11.7131	11.6698	11.6249	11.3682	11.5556	11.3111	11.1269	10.9772	11.9633	11.7025	11.2993	11.4264	11.5279	11.4453	10.5201	10.7773	10.8742	-0.33005	0.0901171	1022	yjmD	zinc-binding dehydrogenase family protein
208.41_00435	10.5149	10.0979	10.26	11.5563	11.4427	11.8296	10.0443	9.60869	9.88379	11.2366	11.2183	11.1957	10.5529	10.374	10.4759	11.5104	11.7898	11.6637	11.3636	11.5402	11.2155	1.53763	4.1431e-23	137	nagA	n-acetylglucosamine-6-phosphate deacetylase
208.41_00436	11.4262	11.4778	11.5199	10.9866	11.1277	11.3496	11.5503	11.3662	11.5352	10.7135	10.7998	11.0511	11.5997	11.467	11.5402	11.3258	10.9976	10.9554	10.8946	10.9726	10.8397	-0.593068	2.81185e-09	564	oatA	acyltransferase family protein
208.41_00437	9.23186	9.41024	9.50109	9.87986	9.83281	9.98038	9.50711	9.65437	9.73791	9.56409	9.65871	9.76606	9.5257	9.5645	9.52672	10.3148	9.80987	9.75617	9.92423	9.6318	9.58975	0.376108	0.00174305	729	tgt	queuine trna-ribosyltransferase
208.41_00438	8.41168	8.26764	8.1974	8.47107	8.90727	8.50201	8.22002	8.11494	8.3618	8.50495	8.64474	8.01274	8.53224	8.51996	8.52798	9.17534	8.47304	8.59239	8.65025	8.50782	8.599	0.322855	0.039768	1023	NA	threonine synthase
208.41_00440	6.85694	7.39101	7.09285	6.73098	6.35481	6.97312	6.71788	6.91341	7.1045	6.35905	6.21465	6.49504	7.22304	7.25592	6.93833	6.45011	6.08615	6.79845	6.5311	6.55828	6.35777	-0.754259	2.02747e-05	441	pcp_2	pyrrolidone-carboxylate peptidase
208.41_00442	2.66238	2.85679	2.64474	2.71966	2.51517	2.62057	2.67191	2.56625	2.71367	2.35172	3.01745	2.80541	2.42556	2.54293	2.5063	2.88243	2.40403	2.80529	2.90394	2.57633	2.67201	0.357706	0.436054	1025	NA	transcriptional family
208.41_00444	12.6467	13.69	13.6086	11.6734	11.685	12.4645	14.0234	12.0969	14.3355	13.0523	12.7729	12.0003	13.6468	13.9724	13.6442	12.2878	11.6312	11.4717	13.3017	12.9939	13.0045	-1.39604	4.1541e-05	170	NA	lysm domain protein
208.41_00445	7.12297	7.4623	7.09685	7.70759	7.81103	7.94037	7.07013	7.38847	7.45385	8.39747	8.47799	8.59232	7.11732	7.00281	7.16318	7.84567	7.61553	8.22753	8.37343	7.92305	8.35458	1.22258	5.44118e-13	206	gph_2	haloacid dehalogenase-like family
208.41_00446	8.82771	8.93181	8.62272	9.05748	8.94437	9.34837	8.62028	8.42327	8.61916	8.73422	8.92316	9.28677	8.28984	8.59225	8.42726	8.80079	8.63112	8.90532	9.0401	9.03917	9.02366	0.49821	0.000207398	647	NA	mate efflux family protein
208.41_00447	11.9895	12	12.1754	12.3183	12.1574	12.7184	11.8503	11.6616	12.022	12.0672	11.8919	12.1711	11.9214	11.813	11.985	11.7219	12.1995	12.2302	12.0249	11.9082	12.0787	0.252998	0.0691897	1026	thrC	threonine synthase
208.41_00448	9.93481	9.71361	9.79403	9.56967	9.68458	9.86214	9.95354	9.80799	9.77897	9.81247	10.1787	10.4764	9.95332	9.78043	9.75311	10.3559	9.09431	9.7353	9.61718	10.2113	10.1954	0.157481	0.426312	1027	NA	glutamyl-trna synthetase
208.41_00460	10.9279	11.3217	11.1508	10.7093	10.762	9.79488	11.2397	11.0801	11.3574	10.5781	10.6926	9.9445	11.0263	11.2701	11.2872	10.8441	10.6312	10.4711	10.7216	10.8479	10.5916	-0.748557	1.78581e-06	442	ndk	nucleoside diphosphate kinase
208.41_00461	12.6893	12.4596	12.3091	13.4368	13.0352	12.8394	12.2639	12.236	12.3253	12.8571	12.8381	12.759	12.0527	12.2064	12.3669	12.2267	13.3485	13.0587	13.708	12.9849	13.0716	0.895623	3.94723e-07	351	rpoC	dna-directed rna beta subunit
208.41_00462	12.8035	12.6305	12.4323	12.516	12.462	12.7091	12.313	12.3627	12.4219	12.3775	12.3568	12.7458	12.1512	12.2662	12.3957	12.1181	12.5208	12.3945	13.0707	12.7743	12.7523	0.192833	0.203118	1028	rpoB	dna-directed rna beta subunit
208.41_00464	12.6651	12.584	12.873	13.735	13.6185	12.7793	12.9389	12.4897	12.9789	13.9848	13.6673	12.5161	12.6527	12.6373	12.6702	13.1191	13.3615	13.7435	13.3628	13.3437	13.5685	0.893843	1.75781e-06	353	corC	hemolysin
208.41_00465	9.96374	9.97209	10.0226	10.9006	10.6516	10.5297	9.9731	10.264	9.99173	10.8725	10.7958	10.2045	9.88891	9.92415	9.9386	10.3629	11.0022	10.8976	10.8169	10.6087	10.8057	0.895868	4.15968e-14	350	endA	dna-entry nuclease
208.41_00467	11.3944	11.5341	11.3774	11.0375	10.996	11.5615	11.0227	11.0979	11.0507	10.6904	10.717	10.808	11.0945	11.1581	11.2685	10.6113	10.8851	10.8292	11.0152	10.7884	10.7836	-0.385478	0.00798756	721	murA1	udp-n-acetylglucosamine 1-carboxyvinyltransferase
208.41_00469	10.357	10.4374	10.3169	9.65118	9.98053	10.2588	10.2316	10.0571	10.2288	9.67217	9.73773	9.82823	10.3889	10.3151	10.334	9.64805	9.74278	9.49647	9.86022	9.83067	9.6136	-0.62359	2.37171e-08	547	lon	atp-dependent protease la
208.41_00470	8.01866	8.35344	8.22663	7.46897	7.68177	8.0032	8.2288	7.94346	8.14601	7.47953	7.26709	8.01184	8.13614	8.25339	8.11135	7.67158	7.54169	7.39542	7.61003	7.27556	7.53465	-0.703914	1.2312e-06	480	coaD	pantetheine-phosphate adenylyltransferase
208.41_00471	10.0096	10.2705	10.3319	10.4446	9.8327	10.0105	10.4933	9.80208	10.2695	9.85595	9.69115	9.11459	10.1952	10.3884	10.4139	9.57778	10.1606	9.78426	9.84334	9.61903	9.39287	-0.543601	0.0023774	606	rsmD	rna family
208.41_00472	11.9757	12.1397	12.278	12.8895	12.6837	12.4437	12.0412	12.1665	11.9331	12.568	12.5081	12.4177	11.4696	11.6184	11.3355	12.8018	12.8094	12.7964	12.6962	12.7575	12.6415	0.925444	1.31143e-10	334	asnA	aspartate--ammonia ligase
208.41_00473	12.4517	13.0744	12.9561	12.1646	12.0696	11.4479	13.3737	12.7955	13.2633	12.1591	12.2352	11.8362	13.2285	13.2778	13.3572	12.7999	12.2078	11.9331	11.8839	12.2072	11.7782	-1.24127	9.6572e-12	202	ybhL	membrane protein
208.41_00474	10.1305	10.3431	10.6553	9.47334	9.80685	9.97906	10.4208	9.73543	10.5132	10.0516	10.0578	10.1023	10.2537	10.2269	10.399	9.98607	9.49019	9.53638	9.42262	9.98191	10.0387	-0.575989	0.0002496	586	NA	rna 2 -o ribose methyltransferase substrate binding family protein
208.41_00475	5.70198	5.74807	6.01063	5.88821	5.96389	5.62572	6.00549	6.412	5.72794	5.12656	5.50975	5.18978	5.99709	6.22014	5.83016	6.19596	5.89551	5.06761	6.10934	5.52853	5.29926	-0.506408	0.0542885	1029	acyP	acylphosphatase
208.41_00476	10.0202	10.4958	10.4486	10.6393	10.1353	10.0271	10.4522	10.4275	10.453	10.1805	10.0882	9.41601	10.5932	10.7784	10.6842	11.0073	10.3855	10.1237	10.2465	10.0439	9.94738	-0.316912	0.118472	1030	misCB	60kd inner membrane family protein
208.41_00477	10.9579	10.9752	11.0217	11.9998	11.653	11.018	10.9092	10.7531	10.9155	11.2776	11.2086	10.9957	10.9173	10.9449	11.1004	11.6922	11.8805	11.4355	11.6921	11.3944	11.1024	0.664827	2.21529e-05	516	pflA_1	pyruvate formate-lyase 1-activating enzyme
208.41_00478	9.99069	10.2325	10.0757	10.2692	10.1219	10.2034	9.82386	10.2932	9.92415	10.3954	10.5325	10.9078	9.66348	9.83007	9.83777	10.1981	10.3923	10.2982	10.5603	10.7402	10.5518	0.588741	2.70258e-05	570	lysA	diaminopimelate decarboxylase
208.41_00479	12.1337	12.3038	12.2471	13.009	12.5895	13.0367	12.5991	12.9075	12.4243	12.7513	12.6436	13.0251	12.357	12.4022	12.5355	12.6291	12.9401	12.9249	12.8943	12.7663	12.8139	0.479223	7.18437e-05	663	purR	pur operon repressor
208.41_00480	10.3058	10.0856	10.0426	10.2846	10.1144	9.98711	10.4754	10.2653	10.3001	9.76799	9.969	9.7433	10.366	10.3167	10.576	10.0405	10.2586	10.0932	10.1848	9.89469	9.9319	-0.3531	0.00158484	739	yhaM	ob-fold nucleic acid binding domain protein
208.41_00481	9.96376	9.86315	9.84947	9.08802	9.49052	9.69191	9.81337	9.82071	9.85327	8.78896	8.95484	9.37867	9.9299	9.90405	10.1858	9.14145	9.07174	9.27522	9.13153	9.12388	9.06109	-0.874096	1.16055e-11	366	NA	rmuc family protein
208.41_00482	9.51963	9.44345	8.96034	8.21194	8.31662	8.6773	9.36623	9.25329	9.04967	8.23327	8.30183	8.61713	9.44414	9.38427	9.73847	8.22793	8.43195	7.97266	8.25352	8.41712	7.91567	-1.32097	2.11417e-19	183	thiN	thiamine pyrophosphokinase
208.41_00483	9.06661	9.18055	9.03578	8.23305	8.20268	8.63651	8.87473	8.47106	8.98136	7.65099	8.04985	8.21308	8.97599	9.12286	9.19702	7.82352	8.67495	8.08618	8.27218	8.03831	7.97113	-1.03959	1.73315e-10	279	rpe	ribulose-phosphate 3-epimerase
208.41_00484	9.42648	9.37345	9.35663	7.94158	8.5311	9.12875	9.29434	9.03138	9.22433	8.06043	8.5847	9.04181	9.23472	9.29306	9.43136	8.50298	8.21088	8.16954	7.98614	8.59169	8.45861	-1.00554	8.73252e-08	294	rsgA	ribosome small subunit-dependent gtpase a
208.41_00485	9.79358	9.60198	9.64649	9.19354	9.02632	9.08278	9.61558	9.5721	9.63241	8.72131	8.99316	8.79664	9.61396	9.74936	9.73099	9.23186	8.75157	8.76751	8.71699	8.85626	8.68431	-0.935174	1.67209e-21	328	rsmA	dimethyladenosine transferase
208.41_00486	6.33692	5.95649	6.393	6.67449	6.70452	5.73566	6.58336	7.85757	6.65878	6.71326	6.71648	6.41408	6.27326	6.52863	6.19171	6.7274	6.77675	6.94501	6.94914	7.02787	7.96528	0.650924	0.0215161	1031	NA	50s ribosomal protein l34
208.41_00487	5.96014	5.77406	5.75063	5.08309	5.18297	4.87152	5.98029	6.96943	5.97936	5.67905	6.21717	6.31827	5.80542	5.54943	5.49591	5.80025	5.28328	5.38954	5.48783	6.0434	6.7746	-0.285392	0.505871	1032	macB_1	abc transporter family protein
208.41_00488	7.77992	7.71299	7.63946	7.69956	7.52554	7.75047	7.61378	8.99178	7.55349	7.28801	7.3853	7.89809	7.68505	7.5923	7.70786	7.38552	7.41304	7.64285	7.84072	8.17681	8.83658	-0.11083	0.743496	1033	NA	bacteriocin-associated integral membrane family protein
208.41_00490	9.71521	9.47442	9.01271	8.94951	9.20813	9.32614	9.59135	7.4666	8.84827	9.0478	9.42116	9.57122	9.90436	9.70987	9.68863	9.92763	8.73979	8.81393	8.47288	9.68769	9.32651	-0.184593	0.587809	1035	NA	transcriptional activator
208.41_00491	8.89536	8.79957	8.98695	8.61088	8.62539	9.31013	8.71848	8.02828	8.54275	8.75082	8.44828	8.36612	9.01795	8.96744	9.10996	8.3898	8.82824	8.91502	8.25161	8.28698	8.49011	-0.221205	0.29705	1036	rnmV	ribonuclease m5
208.41_00492	9.78371	9.76319	9.65212	9.83786	9.64542	9.84787	9.7855	9.18144	9.60913	9.22781	9.18259	8.83001	9.85397	9.87494	10.0004	9.47144	9.91143	9.39429	9.56015	9.33522	9.1911	-0.313942	0.0823566	1037	ycfH	family protein
208.41_00493	7.41457	7.54744	7.27911	6.84177	5.86025	6.1238	5.74303	6.1715	5.94258	6.74463	6.61995	6.13386	6.26013	5.8367	5.95426	5.45738	6.01101	5.92631	7.13697	6.19009	6.54345	-0.411119	0.333821	1038	NA	lpxtg-motif cell wall anchor domain protein
208.41_00495	11.3634	11.5285	11.5742	11.7599	11.542	11.2496	11.6727	11.8677	11.6232	11.5613	11.7008	11.2716	11.5104	11.5158	11.6016	11.3152	11.7611	11.5733	11.7105	11.5432	11.4571	-0.054276	0.659072	1039	alaA	aminotransferase
208.41_00497	9.07061	9.44894	9.16811	9.40167	9.12254	8.80105	9.46719	8.96956	9.24848	8.40449	8.40186	7.83171	9.44673	9.5144	9.52942	9.66391	9.20719	8.58249	8.45752	8.57918	8.07756	-0.641516	0.0130936	1040	NA	universal stress family protein
208.41_00498	10.8485	10.9409	10.9418	11.7546	11.3603	10.655	11.1745	11.0048	11.054	11.2946	11.2104	10.6854	10.7939	10.8919	10.7008	11.1886	11.506	11.3923	11.3247	11.167	11.0989	0.390538	0.0111204	1041	NA	cof-like hydrolase family protein
208.41_00499	8.10987	8.37085	8.38161	9.3817	9.23039	7.79825	8.20053	8.66734	8.17278	8.68347	8.84904	7.68887	8.00838	8.03946	8.00745	9.49825	9.29011	9.0631	9.23299	8.85384	8.70492	0.920677	0.000275481	337	ansB	asparaginase family protein
208.41_00500	7.5992	7.59324	7.70109	8.24592	8.16435	7.29545	7.82926	8.42596	7.62658	7.78014	8.07291	7.08888	7.38271	7.47147	7.40516	7.9711	8.40626	7.91556	8.15242	8.10236	7.7946	0.319772	0.17666	1042	NA	3-ketoacyl-(acyl-carrier-protein) reductase
208.41_00501	11.9656	11.8403	12.0736	13.2942	12.7408	12.3881	12.404	12.4019	12.2661	13.0827	12.8168	12.4443	12.1187	12.1112	12.0668	12.4987	13.2188	13.0607	12.9165	12.5025	12.5155	0.830268	2.44251e-07	392	ccpA_1	catabolite control protein a
208.41_00502	7.34545	7.43184	7.25812	8.25566	8.26274	7.85219	7.75416	7.42686	7.60397	7.79324	7.67065	7.54601	7.55743	7.56744	7.29472	7.61328	7.97143	7.79475	7.88051	7.57407	8.17452	0.527072	0.000359059	625	degU	response regulator
208.41_00503	7.44681	7.67514	7.63312	7.74312	7.66009	7.67066	7.7701	6.87812	7.66587	7.31663	7.05039	8.02313	7.514	7.40346	7.35816	7.17911	7.47601	7.21122	7.46658	7.73918	7.4768	0.0466916	0.829852	1043	desK	histidine kinase- dna gyrase b- and hsp90-like atpase family protein
208.41_00504	7.21838	7.38881	7.29918	7.35394	7.0856	6.50747	7.34858	6.78867	7.46989	7.24596	7.33188	7.0822	7.03395	7.21171	7.10465	7.43918	7.59869	7.58869	7.33676	7.34277	7.1762	0.0625782	0.762344	1044	NA	abc-2 type transporter family protein
208.41_00505	4.34527	4.18238	4.35699	4.4184	3.83139	4.7269	4.16106	3.31663	4.3094	4.23648	4.57532	4.76278	4.37122	4.3398	3.78128	4.35496	4.27234	3.99462	5.28195	4.33968	4.81056	0.764842	0.0551836	1045	ybhF	abc transporter family protein
208.41_00517	5.59808	5.74136	5.91848	5.46861	5.41899	4.78919	5.84741	5.48271	6.03319	4.92154	5.52168	6.05098	6.11062	5.96915	5.71217	6.32819	5.02152	5.90475	5.56281	5.99633	5.62162	-0.307884	0.337668	1046	pfbA	plasmin and fibronectin-binding protein a
208.41_00518	10.2701	10.3496	10.256	9.6694	9.80048	10.1946	10.2916	10.4897	10.3096	9.65427	9.55603	10.2432	10.2725	10.4662	10.4056	10.2674	9.6292	9.79207	9.83942	9.63596	9.83173	-0.58766	5.07991e-06	571	arnB	degt 1 aminotransferase family protein
208.41_00519	9.69063	9.88049	9.91951	9.91886	9.67228	10.1525	10.1519	9.65432	10.0635	9.59423	9.66494	9.89714	9.75927	9.92873	9.70797	9.89035	9.90716	9.48485	9.90431	9.50837	9.64458	-0.105178	0.44712	1047	wcaJ	bacterial sugar transferase family protein
208.41_00520	8.46605	8.4086	8.50173	8.58632	8.40869	8.98901	8.50704	8.44309	8.46466	8.04563	8.43959	9.22439	8.47274	8.39917	8.4905	8.86159	8.30199	8.82522	8.56958	8.1926	8.45556	0.217475	0.228907	1048	yheH	abc transporter transmembrane region family protein
208.41_00521	7.82497	8.01723	7.78677	7.8661	7.87469	8.48557	7.9676	7.93534	8.03299	7.60345	8.14726	8.58297	7.89733	8.08517	8.09529	8.49478	7.86048	7.896	8.25197	8.12923	7.90152	0.232312	0.168953	1049	yheI	abc transporter transmembrane region family protein
208.41_00524	7.68998	7.60229	7.77617	8.42665	7.81361	7.86951	7.57197	8.05797	7.78821	7.97376	7.70916	7.58456	7.62492	7.43471	7.54501	8.46514	8.46761	7.9827	8.22942	7.67632	7.55368	0.423881	0.0216656	1050	exoA	exodeoxyribonuclease iii
208.41_00527	2.84056	3.02587	3.0097	3.25389	3.53673	3.38844	2.80474	3.31009	2.9305	3.77283	3.56066	3.56192	3.02492	3.11912	3.06611	3.8007	3.59711	3.57307	3.6529	3.85054	3.46377	1.69823	1.30808e-07	99	xpt	xanthine phosphoribosyltransferase
208.41_00528	4.03995	4.37524	4.53279	4.90353	4.74218	5.25745	4.65909	4.38425	4.54087	5.03732	5.42057	5.19321	4.48952	4.05178	4.37045	5.27185	5.0905	4.874	5.53164	5.33107	5.53492	1.50412	7.83343e-12	145	pucK	xanthine permease
208.41_00529	10.392	10.1642	10.5907	9.88777	10.0893	10.1633	10.7411	5.04149	10.6532	10.9526	10.8956	10.8815	10.5547	10.4195	10.6104	11.0331	10.137	10.5798	9.89864	10.6649	10.9226	0.234326	0.718435	1051	NA	protein dpnd
208.41_00530	9.45618	9.44182	9.78804	9.65594	9.25261	8.96409	9.76209	4.51527	9.73272	10.0426	10.0053	10.1365	9.86346	9.5355	9.54951	9.5566	8.83667	9.63399	9.33955	9.89981	10.2251	0.236714	0.72578	1052	dpnC	dam-replacing family protein
208.41_00531	6.79179	7.15678	7.64097	7.07625	7.05775	8.01055	7.68348	6.98937	7.73641	7.12134	6.95316	7.69067	7.42529	7.45779	7.23433	8.27832	7.6443	7.08345	7.01077	6.82115	6.70839	0.0179252	0.960127	1053	paaI	thioesterase
208.41_00532	4.02509	4.26322	4.14095	4.02655	4.28565	4.51402	4.19337	3.97638	4.24706	3.35891	4.19638	4.23169	4.24917	4.0141	4.11922	3.78345	3.47643	4.33118	4.30382	3.43754	3.93028	-0.152351	0.713229	1054	galT_1	galactose-1-phosphate uridylyltransferase
208.41_00533	4.28238	3.81342	4.11523	4.12429	4.53293	4.31493	4.17676	4.34293	3.94727	4.48334	4.12536	4.14692	4.56978	3.91958	4.05962	4.0553	4.62069	4.42838	4.55287	3.64727	4.01969	0.246345	0.470993	1055	galK_1	galactokinase
208.41_00534	6.15365	6.55845	6.46619	6.52764	6.30514	6.62913	6.64143	6.34906	6.55255	6.23482	6.238	6.71114	6.07791	6.37811	6.11857	7.01688	6.58123	6.65051	6.72291	6.54692	6.35639	0.274332	0.121227	1056	lacR_1	bacterial regulatory laci family protein
208.41_00535	8.02343	8.05014	8.18648	7.66181	7.51619	8.14409	8.40129	8.15703	8.34437	7.83369	8.01667	8.18112	7.80006	7.98749	7.77618	7.86434	8.44533	7.998	8.31466	8.02534	7.81421	-0.110348	0.528574	1057	xylB	zinc-binding dehydrogenase family protein
208.41_00536	7.12297	7.01956	7.43417	6.64986	6.9393	7.06912	7.67228	6.88421	7.52847	7.27759	6.76221	7.74755	7.19172	7.06713	6.83347	6.93142	6.78788	6.96159	6.83057	7.26992	6.66742	-0.241393	0.304363	1058	adhR	hth-type transcriptional regulator
208.41_00538	5.92253	6.00101	6.07635	7.01895	7.14507	5.81208	6.49408	6.86278	6.25574	7.16046	6.86645	5.61125	6.30956	6.2456	6.35024	6.69231	7.10907	7.00708	7.05173	6.83158	6.93174	0.750059	0.00689899	776	kstR2	transcriptional family
208.41_00539	5.25357	5.00268	4.88297	4.83992	5.34245	5.80517	4.89204	5.26472	5.19539	6.20189	5.94441	5.92214	5.36937	5.07061	5.00235	6.01079	5.6471	6.45822	6.11064	5.32299	5.86162	1.20627	3.43361e-07	211	pnuC	nicotinamide mononucleotide transporter family protein
208.41_00540	10.3112	9.93979	9.88381	10.4322	10.2012	10.2374	10.0949	10.2832	10.1584	10.8844	10.7316	10.3626	10.1638	9.96884	10.2805	10.5607	10.7406	10.2699	10.9594	10.4525	10.5624	0.527239	9.29229e-05	624	opuCB	substrate binding domain of abc-type glycine betaine transport system family protein
208.41_00541	8.9949	8.57743	8.34695	8.89385	8.92452	8.52672	8.76994	9.1688	8.57076	9.22471	9.11796	8.85882	8.65917	8.6108	8.85992	8.93336	9.04793	9.04577	8.96602	8.9986	8.80295	0.252475	0.0823566	1059	opuBA	abc transporter family protein
208.41_00543	8.78724	8.3204	8.2463	9.10404	8.69785	8.78337	8.77587	8.91149	8.38531	8.9877	8.91478	9.49249	8.62807	8.40204	8.59204	8.99994	8.6608	8.82488	8.61611	9.17926	8.95842	0.486131	0.00202105	656	slyA	marr family protein
208.41_00545	10.7112	11.0722	10.9805	10.5814	10.5652	11.1083	11.3216	11.3167	11.2105	10.4946	10.5035	11.1097	10.8759	11.0986	10.8926	10.619	10.5324	10.4545	10.6415	10.5764	10.6571	-0.482837	0.00048873	659	pepA_2	glutamyl aminopeptidase
208.41_00551	7.77338	7.40879	7.07318	8.38325	8.05933	7.01579	7.82615	7.89191	7.33142	8.02384	8.47271	7.37769	7.47033	7.50059	7.3486	7.87876	8.56893	8.47598	8.45268	8.44094	8.2296	0.839224	0.000380376	389	NA	membrane protein
208.41_00552	9.45666	9.47205	9.36115	9.41457	9.31332	9.36723	9.35084	9.42106	9.36229	9.52856	9.53891	9.57153	9.12118	9.08	9.1112	9.49402	9.32404	9.1703	9.66864	9.6935	9.62903	0.219647	0.041247	1062	rluB	ribosomal large subunit pseudouridine synthase b
208.41_00553	8.39802	8.45498	8.49896	8.2	8.21837	8.68583	8.02306	8.47289	8.21317	8.31931	8.75078	9.06055	8.06488	8.26248	8.25214	8.10409	8.17839	8.34822	8.60716	8.38752	8.3173	0.219604	0.203147	1063	scpB	segregation and condensation protein b
208.41_00554	8.97516	9.0294	8.95011	8.40902	8.74365	9.19782	8.46798	8.89692	8.61361	8.59976	8.88319	9.35742	8.63864	8.65263	8.71634	8.70528	8.8283	8.93198	8.93254	8.87395	9.03639	0.156559	0.335214	1064	scpA	segregation and condensation protein a
208.41_00555	8.45755	8.52496	8.34471	7.20331	7.62742	8.35841	8.21176	8.46857	8.37777	7.8359	7.95131	8.97917	8.32829	8.21816	8.2669	7.957	7.34857	7.3721	7.96525	8.0795	8.10517	-0.45198	0.0673053	1065	NA	phage n-terminal sam-like domain protein
208.41_00556	9.11879	9.08951	8.65808	8.56487	8.48642	9.13	8.63672	8.82521	8.57707	8.85494	8.67785	8.73332	8.57293	8.71378	8.69739	8.56201	8.90359	8.69491	8.97555	8.43829	8.51572	-0.0617633	0.707194	1066	ykuL	cbs domain protein
208.41_00557	8.91509	8.95164	8.71171	8.44573	8.55045	8.59397	8.4549	8.65361	8.53583	8.11519	8.6388	8.51299	8.38175	8.43754	8.5792	8.46397	8.87148	8.84085	8.6566	8.59945	8.5116	-0.0804373	0.585563	1067	NA	phosphoesterase
208.41_00558	9.99461	10.1782	10.0855	9.55849	9.43771	9.8833	9.66396	9.89718	9.80437	9.61625	9.4968	10.0198	9.6353	9.62121	9.79309	9.39018	9.53112	9.5175	9.59745	9.74258	9.768	-0.272797	0.0398183	1068	rdgB	non-canonical purine ntp rdgb ham1 family
208.41_00559	9.17306	9.52599	9.27191	9.55696	9.47981	9.30178	9.27572	9.50871	9.14855	9.25936	9.48656	9.47677	9.09036	9.14868	9.11361	9.17398	9.72394	9.11669	9.41824	9.54345	9.48769	0.208378	0.0714396	1069	murI	glutamate racemase
208.41_00560	12.8098	12.9907	12.7571	11.4924	11.0115	11.0447	12.9799	12.9203	12.9968	11.4811	11.2079	11.3017	13.0298	13.2048	12.7367	11.4068	11.2669	11.2836	11.1769	11.2019	11.0727	-2.06923	9.36648e-104	41	yneF	exported protein
208.41_00561	5.04958	5.16887	5.28791	5.24748	5.2072	5.03283	5.21069	5.58909	5.37649	5.02117	5.4106	5.24386	5.22131	5.37215	5.29964	5.30688	4.89972	4.80743	5.22995	4.86071	5.29738	-0.255721	0.19723	1070	treA	#NAME?
208.41_00562	5.13623	5.31555	4.84154	4.58207	4.44913	4.56502	5.28374	4.96137	5.02207	4.76553	4.98774	4.77452	5.11952	5.37776	5.199	5.10861	5.15973	5.27636	5.24134	4.9884	4.35155	-0.522808	0.0352191	1071	treB	pts trehalose-specific iibc component
208.41_00563	8.66558	8.60484	8.66942	8.79633	8.64171	7.93984	9.01071	9.9639	8.82603	8.55686	8.58248	8.11639	8.78222	8.91903	8.98068	9.10668	9.01764	8.68135	8.63966	8.73685	8.64583	-0.44969	0.0555507	1072	treR	trehalose operon repressor
208.41_00564	6.42978	6.53796	6.73695	7.46471	6.75571	5.83502	6.71927	5.31001	6.47694	7.40601	7.16532	5.92253	6.42731	6.39167	6.5692	6.36612	7.0813	7.36853	7.12543	6.78196	6.87355	0.681019	0.0291315	1073	NA	is1381 transposase
208.41_00565	9.1678	9.18175	9.2934	9.31712	9.16643	9.22128	9.51882	8.94074	9.54447	9.41721	9.54345	9.57984	9.20403	9.28221	9.19806	9.53614	9.13271	9.34951	9.28593	9.63794	9.32988	0.148853	0.233805	1074	trmFO	trna:m u-54 methyltransferase
208.41_00566	11.184	11.2491	11.1231	11.2005	11.1427	11.3936	11.2745	11.2559	11.3724	11.1839	11.098	11.0498	11.1434	11.2385	11.0752	11.5015	11.1396	11.144	11.3747	11.1733	11.0412	-0.00455902	0.966583	1075	pyrH	ump kinase
208.41_00567	10.8265	10.7651	10.8755	11.8497	11.5799	11.3756	11.2577	11.0661	11.1886	11.9961	11.6602	11.3223	10.9541	10.9855	10.8608	11.4635	11.8031	11.7661	11.8712	11.5786	11.6377	0.84618	7.20514e-13	385	frr	ribosome recycling factor
208.41_00568	9.10323	9.29621	9.18769	8.95871	8.38685	8.94965	8.68628	8.49005	8.96581	9.10993	9.20439	9.10082	8.67721	8.68431	8.68117	8.59865	8.73941	8.94733	9.10434	9.00893	9.04206	0.0737116	0.690348	1076	NA	s1 rna-binding protein
208.41_00570	10.9174	11.0374	11.0787	10.6758	10.6235	10.9052	11.1497	11.122	11.1867	10.6372	10.6908	10.9638	10.9451	10.9654	10.8835	10.3783	10.6373	10.7301	10.723	10.645	10.9857	-0.377075	0.000102096	727	ybeZ	phoh-like family protein
208.41_00571	9.59467	9.69112	9.73644	9.24533	9.11923	9.59854	9.66848	9.65792	9.68553	9.14181	9.52407	10.0151	9.79043	9.64799	9.5328	9.02675	8.97155	9.08515	9.09173	9.44623	9.59221	-0.374047	0.0192387	1077	NA	acetyltransferase family protein
208.41_00573	5.35509	5.23012	5.24104	5.56748	4.61444	5.60465	5.16383	5.06336	4.98678	5.57015	5.01664	5.67554	5.30855	5.21529	5.03882	5.16029	5.62103	5.18141	5.28168	5.81155	5.71275	0.484506	0.0246655	1078	ald_1	alanine dehydrogenase domain protein
208.41_00574	5.72676	5.5472	5.21038	5.25217	5.98972	6.2251	5.34805	5.15332	5.43593	5.99838	6.25017	6.11165	5.47743	5.51189	5.26208	5.6208	6.24914	5.56531	6.20297	6.02047	6.09308	0.938381	5.50741e-07	326	ald_2	alanine dehydrogenase n-terminal domain protein
208.41_00575	6.96135	6.83766	6.95965	9.44527	9.11094	8.79664	6.94406	8.97069	7.17105	9.77536	9.38917	8.58125	6.57683	6.79451	6.90928	8.72887	9.38976	9.49971	9.63432	9.37415	9.63492	2.44481	1.4486e-12	23	ydaF_2	acetyltransferase family protein
208.41_00579	9.95929	9.38071	9.20251	10.3104	10.0932	9.3411	9.10049	6.84711	9.10284	9.33125	9.36619	8.51325	9.28091	9.29869	9.71686	9.36018	10.0036	9.82467	9.2774	9.19488	9.08609	0.342766	0.350766	1079	tagH	abc transporter family protein
208.41_00581	11.8445	11.5726	11.796	13.4451	13.2278	12.2343	11.8672	12.1629	12.146	13.2937	13.1547	12.7305	11.5274	11.5993	11.5767	13.1326	13.2647	13.4988	13.44	13.0714	13.2236	1.68624	1.23687e-23	101	infC	translation initiation factor if-3
208.41_00583	11.8259	11.5414	11.5051	13.45	12.9786	12.5794	11.9641	12.4376	11.9459	13.3137	13.0591	12.7656	11.6267	11.7277	11.7758	13.1822	13.4243	13.4144	13.4007	13.0118	12.9824	1.60933	5.62766e-23	124	rplT	50s ribosomal protein l20
208.41_00584	9.80292	9.6255	9.87303	12.1934	11.5866	11.1078	9.92351	10.1026	10.025	12.3347	11.9781	11.2708	9.33071	9.35992	9.46005	11.33	12.2729	12.0068	12.1389	11.577	11.8864	2.61557	2.0747e-39	19	gloA	lactoylglutathione lyase
208.41_00585	8.83211	8.61224	8.35744	7.27634	6.94617	7.48859	8.38101	8.47653	8.74505	7.50215	7.3672	7.01565	8.71439	8.70933	8.91759	7.43845	7.48304	7.48436	7.47859	7.62902	7.5432	-1.63026	1.27196e-33	116	pyrK	dihydroorotate dehydrogenase electron transfer subunit
208.41_00586	7.88155	7.88029	7.57091	6.47043	6.64321	6.76422	7.73967	7.60631	7.79731	6.69582	6.23972	6.42556	7.90423	7.80658	8.13242	6.23365	6.87131	6.22247	6.45108	6.80173	6.75869	-1.70075	2.57954e-32	98	pyrDB	dihydroorotate dehydrogenase catalytic subunit
208.41_00587	12.1884	12.527	12.3938	11.0897	11.0766	11.5762	12.6675	11.6986	12.628	11.9528	11.6805	11.3428	12.7365	12.762	12.5024	11.0946	11.1383	11.2626	11.6819	11.9081	11.9859	-1.17673	1.43869e-09	226	lytB_3	endo-beta-n-acetylglucosaminidase
208.41_00588	9.62567	9.66211	9.85039	10.0675	9.80906	9.45628	9.77831	10.1929	9.9738	9.72965	9.90366	9.66098	9.55697	9.56196	9.50071	10.5589	9.68242	9.90049	9.75754	9.93655	9.62371	0.134096	0.4694	1080	NA	fibronectin-binding a family protein
208.41_00589	11.0757	11.1537	11.3514	11.6029	11.5553	10.5795	11.5807	11.4449	11.4006	11.8549	11.5896	10.449	11.1154	11.1897	11.0653	11.2596	11.385	11.5995	11.3517	11.3387	11.5239	0.147923	0.486499	1081	ybeY	metalloprotease
208.41_00590	8.0801	7.91431	7.88515	7.21258	7.55818	7.33839	8.05167	7.95312	7.96415	7.40474	7.43369	7.9173	7.98356	8.07039	7.9857	7.47098	7.52838	7.40115	6.85067	7.6591	7.63762	-0.651797	1.13622e-06	520	dgkA	undecaprenol kinase
208.41_00591	10.9295	10.9595	10.9862	11.0913	10.9448	11.3273	11.3468	11.1126	11.1153	10.7537	10.8238	10.9575	11.019	11.0321	11.1954	10.7815	11.1698	10.9994	11.0076	10.7879	10.7409	-0.150421	0.190385	1082	era	gtp-binding protein era
208.41_00592	9.16105	9.08747	9.04005	8.9712	9.20587	9.33916	8.59173	7.9663	8.87874	8.94581	9.35958	9.17289	8.69064	8.63686	8.91824	9.10585	9.15259	9.27519	9.10584	9.18731	9.17722	0.448522	0.00465662	683	mutM	formamidopyrimidine-dna glycosylase
208.41_00593	8.24439	8.27536	8.06829	8.20976	8.29384	8.64938	7.78603	7.7019	7.9528	8.20984	8.23828	8.70422	7.82584	7.71803	7.94743	8.53235	8.26225	8.24186	8.23872	8.1247	8.3239	0.514038	0.000236866	635	coaE	dephospho- kinase
208.41_00594	8.4375	8.24281	8.04566	8.27513	8.544	8.40842	8.05403	7.82029	8.22461	8.23514	8.75273	8.9197	8.11603	8.13653	8.21021	8.45554	7.97588	8.24174	8.45579	8.54624	8.67041	0.434947	0.00255789	692	tetA	major facilitator superfamily protein
208.41_00596	11.4812	11.4852	11.2223	11.4218	11.4879	11.8314	10.7639	10.5977	10.7469	11.2461	11.0703	10.9518	11.0113	10.94	11.1022	10.7852	11.5744	11.4076	11.285	11.5137	11.2812	0.339339	0.0652419	1083	rnr	ribonuclease r
208.41_00597	8.64361	8.62126	8.52	9.13914	9.24389	9.6203	7.91164	7.94925	7.97617	9.21414	8.82832	8.73925	8.35592	8.34267	8.31855	7.91089	9.3989	9.04637	9.33694	9.03033	9.0643	0.994203	1.9252e-06	299	smpB	#NAME?
208.41_00598	11.0739	10.8162	10.6759	11.352	11.2796	11.3899	10.4064	10.3387	10.5327	11.1241	11.1661	10.7424	10.7178	10.59	10.6902	10.9797	11.5793	11.3873	11.2798	11.3332	11.1918	0.71819	6.82581e-08	467	tehB	tellurite resistance protein
208.41_00600	9.43146	9.43259	9.32288	9.86551	9.97711	9.66874	9.48462	9.40254	9.67487	9.81534	9.79522	9.85215	9.48216	9.40103	9.53833	10.0967	9.87083	9.90883	9.96371	9.53773	9.81872	0.479843	3.18195e-08	662	pepF1_2	oligoendopeptidase f
208.41_00601	7.13348	7.23472	7.05853	6.9335	6.98723	7.0768	6.80918	7.25637	7.19768	7.36868	7.34096	7.71414	7.17028	7.22839	7.2391	7.15596	6.89444	6.89929	6.8551	7.27455	7.3306	0.0664113	0.721253	1084	NA	o-methyltransferase
208.41_00602	11.8946	13.1536	13.0309	11.5619	11.4467	11.5529	13.23	13.2415	13.5541	12.4147	12.2153	12.1039	13.3344	13.2643	13.0614	12.516	11.7682	11.6327	11.8043	11.7687	11.7553	-1.49276	4.38928e-12	148	prsA	ppic-type ppiase domain protein
208.41_00605	7.73645	7.87291	7.81806	8.52504	8.54973	7.72013	8.00918	8.21672	8.04764	8.23982	8.43867	8.08449	7.83479	7.7586	7.7855	8.26971	8.26575	8.6265	8.30491	8.02791	8.36327	0.502432	0.000560031	644	pspB	phosphoglycerate mutase family protein
208.41_00606	6.9357	7.19146	6.93645	6.85564	6.74801	6.4285	6.72196	7.02863	6.95334	7.02548	7.20206	6.77098	6.82282	6.87627	6.88116	7.13542	6.77327	6.79258	7.04254	6.98998	6.87237	-0.0667867	0.690121	1085	ybaK	ybak prolyl-trna synthetases associated domain protein
208.41_00607	8.59079	8.69349	8.86279	8.47744	8.54748	7.60382	8.78909	8.93259	8.86326	8.99726	9.04221	8.26479	8.55707	8.64082	8.67737	9.15348	8.30655	8.50337	7.92668	8.95921	8.62859	-0.165121	0.49188	1086	NA	membrane protein
208.41_00608	9.92283	9.9738	9.89639	10.5888	10.6002	9.66701	9.94316	9.72073	10.223	10.1969	10.1942	9.36012	9.93006	10.1479	10.0726	10.9946	10.5549	10.4665	10.2977	10.202	10.188	0.434523	0.0312124	1087	NA	glycosyl hydrolases 25 family protein
208.41_00609	12.5175	12.6597	12.5572	11.7851	11.8695	12.1211	12.5759	12.4688	12.6965	11.9359	11.8742	11.9769	12.657	12.6109	12.7502	11.6594	11.7887	11.9153	11.8163	11.9231	11.964	-0.88261	1.67028e-35	358	glmU	udp-n-acetylglucosamine diphosphorylase glucosamine-1-phosphate n-acetyltransferase
208.41_00610	10.4483	10.5876	10.3925	10.2487	10.1308	10.145	10.5147	10.0623	10.4693	10.207	10.1538	10.2007	10.6098	10.545	10.7744	9.6441	10.0505	10.0911	9.83842	10.1893	10.1264	-0.502071	1.03577e-05	645	nudF	adp-ribose pyrophosphatase
208.41_00611	9.66527	9.5827	9.81443	8.44428	8.80748	8.57912	9.57871	9.50544	9.71041	8.92598	9.02104	9.16498	9.64094	9.57861	9.48293	8.50426	8.55883	8.77984	8.81644	9.08781	9.10085	-0.973787	7.53442e-15	306	NA	foldase protein
208.41_00612	12.1019	12.085	11.8877	11.0243	11.0992	11.3479	12.1396	11.8835	11.9636	10.7795	10.7758	10.8762	12.2016	12.25	12.5421	10.6826	11.0273	10.7665	10.7809	10.7312	10.5825	-1.52312	1.97513e-32	141	mtnN	mta sah nucleosidase
208.41_00613	13.3318	13.4442	13.9119	14.122	13.7879	13.4253	13.8584	13.6889	13.7936	14.0779	13.9159	13.4307	13.7776	13.6747	13.6424	13.3713	14.0165	13.9782	13.5398	13.6533	13.7131	0.10579	0.512934	1088	NA	dna-binding protein
208.41_00614	8.32754	8.39762	7.99439	8.26151	7.98848	8.25219	7.96689	7.83028	7.86832	7.81003	8.08609	7.85528	8.14073	7.96912	8.11777	7.82301	8.00387	8.04377	8.20766	8.02891	7.88267	-0.0697409	0.633867	1089	polC_1	exonuclease family protein
208.41_00615	9.93945	10.0552	9.82827	9.9236	10.1402	9.90594	9.85728	10.0743	9.90534	10.7575	10.467	10.0328	10.1214	10.0182	10.0232	10.125	10.1139	10.32	10.066	10.1232	10.5441	0.312218	0.0213052	1090	ugpQ	glycerophosphoryl diester phosphodiesterase family protein
208.41_00616	10.3471	10.4898	10.5841	10.9907	10.6297	10.3401	10.9698	11.0423	11.0641	10.9392	11.0062	10.8668	10.5354	10.6703	10.6106	11.0387	10.9527	10.8933	11.0179	10.674	10.633	0.148462	0.346972	1091	pcrA	atp-dependent dna helicase
208.41_00618	8.2956	8.46765	8.54353	7.96967	8.2824	8.70776	8.50792	8.62256	8.98131	8.5899	8.50588	8.95704	8.38901	8.52117	8.5459	8.15091	8.33016	8.50557	8.65927	7.7711	8.12452	-0.161017	0.418645	1092	NA	glutamine amidotransferase class-i family protein
208.41_00619	9.42231	9.66508	9.60734	10.3523	10.368	10.3852	9.75868	9.34005	9.93469	10.9067	10.8224	9.61671	9.89086	9.8917	10.0804	10.3276	10.4376	10.5842	10.2704	9.87685	10.5238	0.821547	5.25391e-06	396	rex	coa binding domain protein
208.41_00622	9.96844	10.0456	10.0367	9.75111	9.83182	9.84203	10.1648	9.85014	10.2811	9.66777	9.40368	9.57931	10.02	10.1233	10.1097	9.66305	9.86296	9.63237	9.67595	9.59709	9.41126	-0.50459	5.0915e-08	643	iscS_1	aminotransferase class-v family protein
208.41_00623	10.0394	10.2661	10.282	10.0048	9.98131	9.85587	10.2355	10.1898	10.3941	9.7502	10.0312	9.7965	9.95854	10.198	10.1467	10.3072	9.94128	9.7413	10.0482	10.0541	9.97224	-0.286928	0.00393095	823	prs2	ribose-phosphate pyrophosphokinase
208.41_00624	6.72509	6.8467	6.93172	7.19639	7.27609	6.69353	7.05468	6.71496	7.09467	7.46515	7.61688	7.13257	7.14253	7.02112	6.72296	7.578	6.88676	7.54287	7.15738	7.56372	7.43256	0.533053	0.00173505	796	NA	cyth domain protein
208.41_00625	9.76472	9.78382	9.85488	10.213	9.67231	9.44176	9.90582	9.64217	9.68272	9.57198	9.55472	9.08377	10.0528	9.86529	9.95464	9.94568	9.83593	9.63459	9.53285	9.35857	9.37171	-0.26173	0.0957567	1094	yjbM	gtp pyrophosphokinase
208.41_00626	8.85052	8.78624	8.64366	8.02969	7.79	8.32887	8.56308	8.18186	8.54863	7.47872	7.91359	8.00216	8.86508	8.84012	8.93039	8.1112	7.76564	7.78678	7.55007	7.64266	7.51289	-1.08738	1.86859e-11	255	ppnK	atp-nad kinase family protein
208.41_00627	9.21198	8.97753	9.02309	8.34215	8.08178	8.78212	8.80041	8.34754	8.69356	7.78012	7.97015	8.36973	9.31005	9.20256	9.2007	8.54307	8.22379	8.10913	7.68273	7.96861	7.65393	-1.05427	1.68972e-07	272	rluD_1	pseudouridine family protein
208.41_00628	9.99699	10.0102	9.90838	9.31072	9.31343	9.81447	9.93704	9.48594	9.84492	9.02774	9.13113	9.22333	10.0604	10.059	10.1619	9.69197	9.2399	9.29687	9.25164	9.16364	8.9725	-0.796355	2.37171e-08	406	pta	phosphate acetyltransferase
208.41_00629	12.5347	12.6741	13.147	13.7563	13.123	12.6705	13.0533	12.7625	13.1776	13.9793	13.5478	12.3848	12.7768	12.7375	12.758	12.8678	13.5604	13.4439	13.3708	12.9266	13.3635	0.564874	0.0094054	789	NA	dna-binding family
208.41_00631	12.8111	12.8547	13.0143	14.0998	13.6396	12.7843	13.2809	13.1361	13.2684	13.9112	13.6824	13.1792	12.8346	12.8925	12.8902	13.4274	13.726	13.8512	14.0173	13.5513	13.4693	0.793145	4.06614e-06	412	rplU	ribosomal protein l21
208.41_00632	11.3085	11.1618	11.8325	11.0926	11.1512	12.3947	11.3938	11.6801	11.7099	11.6343	11.6357	12.9712	11.2546	11.1433	11.1812	11.5579	10.9353	11.3951	11.1349	11.6403	11.9626	0.419264	0.156921	1096	NA	ribosomal protein
208.41_00633	13.4538	13.2059	13.6467	14.3421	13.7631	13.6563	13.6554	13.529	13.7483	14.1091	13.7997	13.3044	13.3159	13.3506	13.6686	13.8869	14.2618	13.9902	14.1532	13.6875	13.5706	0.478179	0.00230795	801	rpmA	50s ribosomal protein l27
208.41_00635	9.98539	10.1037	10.4857	10.3468	10.1716	10.4918	10.4719	10.347	10.5675	10.6757	10.5257	10.431	10.2962	10.2359	10.3223	10.0443	10.258	10.3836	10.0932	10.2447	10.535	0.0495802	0.725156	1097	ribF	riboflavin biosynthesis protein
208.41_00636	8.9212	8.68473	8.72251	9.02238	9.16604	8.41151	9.08968	8.96703	8.84934	9.46213	9.50393	8.89292	8.94404	8.7995	8.86277	9.07939	8.97006	9.34573	8.91711	9.51417	9.57973	0.401013	0.0179103	1098	NA	membrane protein
208.41_00637	11.4388	11.4228	11.4203	11.6712	11.7512	10.9251	11.6501	11.2413	11.3233	11.8783	11.7268	11.0977	11.5791	11.5119	11.5439	11.3862	11.3626	11.7649	11.3471	11.6493	11.7317	0.110119	0.494222	1099	NA	degv domain-containing protein
208.41_00638	15.7573	15.5718	15.8678	15.4463	15.389	15.1243	16.0405	16.0999	16.1769	15.8072	15.5522	15.1328	15.7619	15.7047	15.6076	15.3339	15.2304	15.5939	15.2762	15.4134	15.4713	-0.547365	1.7442e-05	601	hup	dna-binding protein hu
208.41_00639	10.2515	10.1049	10.2235	9.72513	9.65097	9.6757	10.2379	10.2132	10.191	9.93577	9.84599	10.0391	10.0891	10.0432	9.94397	9.59915	9.64525	9.96608	10.0346	9.90263	10.0629	-0.365872	0.000169753	733	yjjK	abc transporter family protein
208.41_00640	7.39676	7.30683	7.07135	6.8556	6.83832	6.46214	7.5037	6.72816	7.20564	7.33058	6.93737	7.29738	7.46303	7.40082	7.33709	6.85019	6.58495	6.39232	6.8108	6.78225	6.71752	-0.584551	0.00204839	573	NA	transcriptional rgg c-terminal domain protein
208.41_00641	8.49735	8.18326	8.22574	8.42792	8.2287	8.13159	8.60955	8.69747	8.37677	8.93409	8.55615	8.97723	8.51262	8.36975	8.28127	8.19343	8.11296	8.5382	8.43728	8.4667	8.91625	0.138143	0.463028	1100	NA	transcriptional rgg c-terminal domain protein
208.41_00642	6.66846	6.60519	6.18381	6.80447	6.87089	6.42725	6.82627	6.95503	6.29986	7.40006	7.07705	7.51033	6.86617	6.57809	6.68054	6.90537	6.71353	7.16591	6.60271	7.51939	7.21901	0.582626	0.00726698	577	NA	major facilitator superfamily protein
208.41_00643	11.3552	11.4286	11.3814	11.9979	11.4274	10.7795	11.6675	11.5266	11.5551	11.621	11.3062	10.8193	11.3868	11.5178	11.4426	11.1344	11.8473	11.6571	11.736	11.1775	11.1899	-0.0386422	0.856677	1101	ligA	dna nad-dependent
208.41_00644	11.2059	11.0594	10.9725	10.6532	10.6786	10.7994	10.9888	10.7062	10.9363	11.0543	11.1071	11.0161	11.1306	11.0304	11.1467	10.8403	10.7875	10.8737	10.878	10.949	10.9803	-0.164365	0.0977321	1102	amyX	type i
208.41_00645	10.7089	10.4317	10.7795	12.3483	12.6282	12.2668	10.9504	11.1838	10.977	12.7896	12.9224	12.7558	10.4638	10.4557	10.0051	11.8991	12.5238	12.8765	12.6379	12.6637	13.1077	2.39978	5.57648e-38	24	gapN	nadp-dependent glyceraldehyde-3-phosphate dehydrogenase
208.41_00646	10.3599	10.0415	10.0987	9.07893	9.33226	9.63587	9.22539	8.90499	9.13671	8.88262	9.06803	9.38977	10.4348	10.0301	10.5189	9.47909	9.08147	9.41881	9.068	9.12354	9.06569	-0.925293	9.93612e-05	335	glgB	#NAME?
208.41_00647	10.0504	9.54798	10.0009	9.18126	9.32776	9.54939	8.70843	8.35233	8.58266	8.66524	8.80222	9.11681	9.99021	9.53022	9.96139	8.77976	9.35383	9.29501	9.05593	8.77167	8.70508	-0.599419	0.0310982	1103	glgC	glucose-1-phosphate adenylyltransferase
208.41_00648	9.50757	9.13921	9.50975	8.08607	8.3429	9.02196	8.12052	8.06587	8.23042	7.66386	8.00108	8.92018	9.46484	8.89104	9.45452	8.18682	8.44934	8.51236	8.36542	8.06107	7.95141	-0.886242	0.00204357	357	glgD	glucose-1-phosphate subunit
208.41_00649	9.96225	9.5835	9.45074	9.2297	9.24969	9.16042	9.08493	9.13048	9.06932	9.09754	8.8211	9.31573	9.90121	9.53033	9.97446	9.33483	9.15276	9.09022	9.01724	9.04061	8.90226	-0.554459	0.00093316	597	glgA	glycogen synthase
208.41_00650	3.26077	3.09452	2.82591	2.92951	2.98956	3.07707	2.55202	2.81464	2.84358	3.27871	2.81385	3.37538	2.86102	2.4759	2.79858	2.64798	2.60336	2.88068	3.66124	2.98869	2.49373	0.605656	0.294055	1104	serB	phosphoserine phosphatase
208.41_00651	6.68405	6.21265	6.27309	5.69793	5.43837	5.48756	6.26159	6.17549	6.36868	6.75901	6.638	6.39185	6.28651	6.17386	6.13929	6.72246	6.08113	6.12001	5.38743	6.59706	6.63609	-0.0378789	0.912936	1105	glxK	glycerate kinase
208.41_00652	8.2751	8.5774	8.87035	8.60665	8.56676	6.89225	8.49597	8.94783	8.98481	9.4553	9.43292	8.5481	8.63903	8.61492	8.35605	8.64946	8.67315	8.48162	8.7577	8.86582	9.26658	0.191216	0.541519	1106	NA	glycogen synthase
208.41_00653	15.5041	15.5847	15.3839	15.0073	14.8375	14.5904	15.5232	15.3628	15.5028	14.7931	14.7001	14.362	15.3298	15.4349	15.4302	14.6727	14.9208	14.7385	14.9767	14.6701	14.531	-0.86366	2.28196e-19	374	eno	phosphopyruvate hydratase
208.41_00654	8.66468	8.29914	8.54624	9.93824	9.90812	9.89884	8.41071	7.61289	8.17322	9.68468	9.70073	9.18736	8.21626	8.13906	8.26449	9.82874	10.1698	10.0075	9.92691	9.86096	9.66656	1.94096	9.85039e-36	53	speE	spermidine synthase
208.41_00655	8.92559	8.31033	8.50938	10.0265	9.76302	9.83658	8.21569	7.86582	8.30381	9.65135	9.89155	9.43291	8.3754	8.23955	8.38441	9.86599	10.2359	10.1971	10.0154	9.93205	9.84732	1.91992	8.54093e-38	60	NA	saccharopine dehydrogenase family protein
208.41_00656	9.10891	8.54822	8.68049	9.66097	9.68519	9.99161	8.38784	7.84777	8.11534	9.66807	10.0203	9.46345	8.40423	8.38749	8.54044	9.892	10.233	10.1695	9.8559	10.0016	9.72461	1.74324	2.05435e-24	87	nspC	carboxynorspermidine decarboxylase
208.41_00657	8.82083	8.49791	8.48173	10.1874	9.90741	10.1756	8.32348	7.95263	8.43118	9.87546	10.1054	9.65006	8.28705	8.33152	8.33659	10.1605	10.4234	10.1996	9.98701	9.85218	9.71161	2.04794	1.04812e-50	42	aguA	agmatine deiminase
208.41_00658	9.14592	8.81289	8.88985	10.215	10.3712	10.2377	8.60183	8.23277	8.74887	10.5644	10.6649	10.0024	8.53031	8.44286	8.65232	10.6806	10.6207	10.711	10.5236	10.6219	10.5052	2.23819	2.72211e-55	32	aguB	n-carbamoylputrescine amidase
208.41_00659	10.3303	10.3088	10.3571	10.8376	10.6778	10.5632	10.44	10.6713	10.4408	10.1655	9.92432	9.56049	10.4888	10.5468	10.6077	10.124	10.8421	10.5994	10.1854	9.95499	9.87513	-0.164107	0.443029	1107	yidA_1	cof-like hydrolase family protein
208.41_00661	2.11226	2.24234	1.85213	2.21176	2.60114	1.97445	1.98135	8.44624	2.01893	2.92011	2.88187	2.31991	1.91929	1.71073	2.2963	2.95637	2.24311	2.6303	2.16444	2.0835	2.46535	1.31675	0.05554	1108	NA	caax amino terminal protease family protein
208.41_00662	10.7667	10.7843	10.8083	10.9765	10.8931	10.7976	10.84	10.9645	10.8323	10.6831	10.6106	10.5006	10.79	10.8311	10.7675	10.8093	10.7574	10.7785	10.6874	10.722	10.626	-0.101612	0.197584	1109	cysB	bacterial regulatory helix-turn-helix lysr family protein
208.41_00663	8.62433	8.73593	8.62657	8.29626	8.2036	9.24079	8.70108	8.04315	8.58014	7.80955	8.08514	8.74509	8.70306	8.71468	8.80451	8.1705	7.95631	8.22512	7.92341	8.25116	8.19567	-0.376532	0.0920906	1110	lspA	signal peptidase ii
208.41_00664	9.77859	9.99496	9.81882	9.18879	9.26589	9.61742	9.85595	9.23086	9.95283	8.75672	9.02276	9.17274	9.72017	9.98102	9.88031	9.0222	9.17243	9.2083	9.19595	9.12376	8.93622	-0.822774	1.87221e-09	395	rluD_2	pseudouridine family protein
208.41_00665	11.5359	11.3895	11.4274	11.2917	11.5743	11.4809	11.654	10.5376	11.6579	11.7134	11.7386	11.7559	11.631	11.4863	11.4984	11.5677	11.6564	11.5661	11.4498	11.5302	11.613	0.15274	0.3221	1111	lytB_4	teichoic acid phosphorylcholine esterase choline binding protein e
208.41_00666	9.3485	9.28292	9.42417	9.39263	9.50713	9.80839	9.477	9.38313	9.49567	9.30897	9.7363	9.83235	8.95514	9.13043	8.90643	9.56591	9.47374	9.67428	9.69673	9.45849	9.72029	0.411839	0.000984633	707	proB	glutamate 5-kinase
208.41_00667	9.07453	8.96207	8.89618	9.4229	9.13849	9.54019	9.03495	9.16342	9.22246	9.04601	9.00404	9.5246	8.73704	8.82835	8.67374	8.86994	9.34634	9.32133	9.67426	9.1982	9.16287	0.411798	0.00354246	708	proA	glutamate-5-semialdehyde dehydrogenase
208.41_00668	9.00396	8.97545	9.18707	9.93747	9.72508	9.81506	9.26579	9.56191	9.46045	9.86109	9.85616	9.85475	9.00055	9.0238	9.17857	9.55857	9.82605	10.1985	9.73946	9.63954	9.71416	0.772143	1.12563e-10	422	proC	pyrroline-5-carboxylate reductase
208.41_00669	10.0982	10.2704	10.2349	10.2686	10.2959	9.75438	10.3274	10.1315	10.3403	10.0711	10.3313	9.51417	10.3179	10.33	10.4455	10.1159	10.2595	10.4095	10.3756	10.0244	10.0801	-0.169713	0.23202	1112	tmk	thymidylate kinase
208.41_00670	9.46737	9.65154	9.60749	8.38495	8.7755	9.02701	9.51962	9.37035	9.54177	8.92472	8.73308	9.2924	9.6167	9.53814	9.57106	8.52031	8.40252	8.84355	8.48496	8.75303	8.85358	-0.946823	2.10911e-12	322	dnaX_1	dna polymerase delta subunit
208.41_00671	7.77355	7.94713	7.85713	7.87492	7.8272	7.80531	7.94826	7.72182	7.8264	7.55743	7.82672	7.68	7.82202	7.83594	7.68759	7.18259	7.97608	7.96656	8.06183	7.74513	7.5902	-0.0799788	0.544105	1113	NA	dna replication initiation control protein
208.41_00672	9.82805	9.85888	9.85513	9.66681	9.7036	9.58386	10.179	9.88076	10.1278	9.63357	9.64518	9.71534	9.93219	10.0284	10.0185	9.3273	9.55405	9.58876	9.73849	9.67545	9.61694	-0.433516	1.2922e-07	693	rsmI	ribosomal rna small subunit methyltransferase i
208.41_00675	4.9872	4.95434	5.02558	5.74675	5.94073	5.94476	4.9154	6.47319	5.09645	6.55215	6.21778	5.94832	5.25931	4.84297	4.82778	6.20413	6.28985	5.96593	6.33061	6.20652	5.91324	1.2848	5.22991e-05	190	NA	transposase family protein
208.41_00676	7.3422	7.16438	7.39228	7.91845	8.16196	6.79729	7.06503	7.47386	7.36767	8.03412	8.21893	7.48632	7.23689	7.24226	7.26834	7.58108	7.79441	8.22431	7.77347	8.133	8.38198	0.847423	3.46117e-05	383	birA	biotin-
208.41_00677	7.6519	7.47193	7.3675	8.64139	8.57173	6.80967	7.08588	7.48264	7.15555	8.4452	8.22215	6.79809	7.42477	7.21432	7.23896	7.83745	8.42676	8.49528	8.22456	8.25907	8.48991	1.12589	2.6227e-05	764	cdhR	msm operon regulatory protein
208.41_00678	5.2935	4.79114	4.92454	4.99237	5.17551	4.74392	5.03086	5.05934	4.76768	5.38078	5.22405	4.97513	4.82567	5.00888	4.98821	5.21778	5.53264	4.70919	4.85228	4.70277	4.9723	0.120282	0.633337	1115	rafA_1	alpha-galactosidase
208.41_00680	2.51168	2.70645	2.33869	3.19727	2.76541	2.89312	2.56955	2.41251	2.62678	2.61591	2.59588	2.72928	2.80811	2.87294	2.508	2.77772	2.37692	2.33864	2.64477	2.55574	2.5449	0.384968	0.453675	1116	lacF_2	binding--dependent transport system inner membrane component family protein
208.41_00681	2.42165	2.39364	2.47307	2.1189	2.09506	2.50482	2.15881	2.51732	2.40586	2.08759	2.08031	2.57551	2.24278	2.39346	2.19288	2.20533	2.3262	2.41552	2.64754	2.52975	2.51548	0.108942	0.856677	1117	araQ_2	binding--dependent transport system inner membrane component family protein
208.41_00683	11.0414	10.8179	10.2138	11.7841	12.1815	10.4125	11.5197	12.1029	11.2776	12.8629	12.8869	11.3614	11.1138	11.125	11.0311	12.2873	11.6645	12.4246	11.9417	12.7014	12.8386	1.28189	8.30154e-05	191	NA	o-antigen polymerase family protein
208.41_00684	13.7662	13.7277	13.6757	13.936	13.9699	13.1557	13.768	14.42	14.0485	14.2841	14.1263	13.9196	13.7013	13.7357	13.7791	13.8402	13.8762	14.1307	14.0096	13.9798	14.1027	0.121442	0.485761	1118	amiA	oligopeptide-binding protein
208.41_00685	11.8656	11.7041	11.4854	12.2145	12.124	11.6098	11.6655	11.9872	11.6788	12.1858	12.0282	12.0806	11.4786	11.6589	11.6673	12.1242	12.1673	12.2901	12.3768	12.1293	12.0972	0.531275	1.19448e-06	620	gsiC	binding--dependent transport system inner membrane component family protein
208.41_00686	11.4974	11.2963	11.1641	11.4139	11.3976	11.2989	11.2408	11.5193	11.2667	11.4273	11.3115	11.6291	11.1868	11.2691	11.3576	11.0942	11.7197	11.437	11.7736	11.4506	11.4066	0.175847	0.114798	1119	oppC	binding--dependent transport system inner membrane component family protein
208.41_00687	11.9385	11.75	11.7537	12.134	12.0709	12.232	11.7917	12.2854	11.8538	12.0981	12.0843	12.4211	11.5755	11.6729	11.636	11.8951	12.2253	12.3023	12.3281	11.9507	12.2108	0.4275	0.000236866	699	oppD	oligopeptide dipeptide abc atp-binding c-terminal domain protein
208.41_00688	12.9218	12.6908	12.7284	13.601	13.5313	13.3695	12.9453	13.105	13.0144	13.5224	13.4761	13.764	12.7296	12.7241	12.8071	13.6119	13.706	13.7779	13.4903	13.4205	13.584	0.87978	2.26258e-23	362	oppF	abc transporter family protein
208.41_00692	9.3378	9.62843	9.46353	8.76816	8.8872	8.7543	9.76824	9.43741	9.72618	8.84661	8.70272	8.63382	9.52778	9.59233	9.4603	9.21652	8.7198	8.6093	8.81772	8.52419	8.44648	-1.00485	1.05927e-18	295	galK_2	mevalonate kinase
208.41_00693	9.28514	9.39323	9.34762	9.05727	9.00808	9.0636	9.44816	9.20863	9.49433	8.62863	8.65366	9.0482	9.42012	9.45762	9.49347	8.90396	8.96945	8.7436	8.60722	8.69908	8.69686	-0.677782	1.58452e-11	505	thrB_1	diphosphomevalonate decarboxylase
208.41_00694	9.45442	9.57983	9.426	8.55746	8.35689	9.30207	9.44292	9.40749	9.55939	8.58944	8.68043	9.38855	9.52131	9.48175	9.63413	8.59608	8.02368	8.51953	8.70782	8.54694	8.70976	-0.96842	6.66135e-08	309	NA	phosphomevalonate kinase
208.41_00695	9.83075	9.9738	9.90935	9.63973	9.58726	9.88295	10.2026	10.0429	10.2546	9.30021	9.54916	9.7474	10.1392	10.1001	10.233	9.66827	9.39597	9.5538	9.68235	9.19856	9.41091	-0.638832	2.13062e-08	532	fni	isopentenyl-diphosphate delta- type 2
208.41_00697	8.23622	8.74011	8.45526	7.67109	7.52458	8.44434	8.3627	8.47809	8.3529	7.18317	7.42343	7.47369	8.9557	8.89955	9.12449	8.03265	7.84647	7.62433	7.59559	7.51047	7.49482	-1.23197	3.57882e-09	205	liaS	histidine kinase- dna gyrase b- and hsp90-like atpase family protein
208.41_00698	7.49962	8.01031	7.59281	6.99663	7.12315	7.38438	7.73706	7.49496	7.69227	6.61962	6.895	6.38117	8.3725	8.40489	8.50484	7.43523	7.41579	7.20133	7.0268	6.83555	6.25573	-1.29197	1.80047e-07	187	liaR	response regulator
208.41_00699	6.07635	6.32709	6.08414	6.00759	5.80076	5.45584	5.97877	5.42474	6.01055	5.2138	5.1582	5.52693	6.60887	6.28375	6.48331	5.80746	5.2951	5.65492	6.0058	5.4474	5.14218	-0.959216	0.00011954	311	NA	dna alkylation repair enzyme family protein
208.41_00701	10.4417	10.413	10.6756	9.89011	10.2711	10.2505	10.7325	8.4182	10.5756	10.4903	10.4865	10.5557	10.9997	10.7794	10.7322	10.3102	10.1007	10.4307	10.0977	10.4339	10.4219	-0.291498	0.279262	1122	blaSE	choline binding protein g
208.41_00703	13.2866	13.4251	13.3798	13.7724	13.3947	12.9831	13.5695	13.5181	13.604	13.8088	13.4983	13.0301	13.297	13.3559	13.3302	13.2908	13.683	13.5697	13.5866	13.3519	13.3935	0.0584397	0.700407	1123	tig	trigger factor
208.41_00704	9.22356	9.04149	9.00357	9.42107	9.57602	8.83788	8.72713	8.87552	8.8744	9.76107	9.6307	8.40981	8.95411	9.05243	9.31787	9.42897	9.7776	9.58083	9.83058	9.58707	9.28206	0.575739	0.00287519	787	recD2	family
208.41_00705	10.3601	10.27	10.3805	10.5372	10.3352	10.2521	10.2774	10.5289	10.5402	10.3711	10.2199	9.70672	10.2488	10.3835	10.4875	10.5208	10.3777	10.3124	10.4565	10.3073	10.146	-0.102968	0.419942	1124	spsB_1	signal peptidase i
208.41_00706	10.5563	10.7244	10.744	9.86323	10.2972	9.87631	10.5328	10.8781	10.8929	10.2631	10.3768	9.80649	10.5406	10.7401	10.7935	10.4648	9.86416	10.0867	10.0603	10.5196	10.541	-0.644708	3.78061e-06	527	rnhC	ribonuclease hiii
208.41_00707	9.78854	9.91334	10.0347	11.4864	11.1682	10.1288	10.2417	10.144	10.1958	10.8181	10.6833	9.65133	9.78516	9.96334	9.86404	10.8807	11.2203	11.0863	11.084	10.476	10.4192	1.0449	2.24506e-06	276	NA	seryl-trna synthetase
208.41_00708	10.3298	10.2668	10.2717	10.269	10.3623	10.8207	10.2547	10.4188	10.4102	10.0813	10.0202	10.3352	10.3496	10.4133	10.4592	10.8284	10.2947	10.2723	9.96192	9.91882	10.0492	-0.0600761	0.728394	1125	NA	colicin v production family protein
208.41_00709	9.58408	9.37338	9.28524	9.97103	9.83057	10.0613	8.99131	9.37478	9.2391	10.1089	10.161	10.1299	9.3519	9.29157	9.33591	9.77706	9.81541	9.78346	10.3533	10.0877	10.0289	0.873707	1.77578e-16	367	mutS2	2 family protein
208.41_00710	9.34034	9.01519	8.91248	9.22657	9.4134	10.2236	8.73237	8.58323	8.71118	9.15853	9.11317	9.39258	8.92401	9.17514	9.25023	10.2392	9.43591	9.49047	9.42782	9.34134	8.94547	0.669964	0.00166042	512	alsT	amino acid carrier family protein
208.41_00711	7.86275	7.88324	7.96017	9.51006	9.26945	8.00949	7.56037	8.64141	7.79873	9.36183	9.35546	7.75946	7.47468	7.51621	7.40082	9.10234	9.4172	9.43743	9.32005	8.97694	9.09858	1.64668	5.21114e-10	112	NA	alkylhydroperoxidase family core domain protein
208.41_00712	8.7577	8.71548	8.51236	8.38801	8.63171	7.99002	8.43609	8.26111	8.38547	7.77993	7.96156	7.65546	8.53751	8.65329	8.7156	8.90102	8.24352	8.24656	7.65322	8.22365	7.46147	-0.514619	0.0163654	1126	NA	c4-dicarboxylate transporter malic acid transport family protein
208.41_00713	10.3147	10.1727	10.4131	9.85348	9.37416	10.3986	10.8398	12.0285	10.7494	9.62468	9.56186	11.2518	9.80127	10.2931	9.41939	10.8966	9.50386	9.52375	9.69962	9.5206	9.55569	-0.748243	0.0583273	1127	serS	seryl-trna synthetase
208.41_00714	9.09902	8.84824	9.39739	8.9548	9.45634	9.02307	9.03226	9.34718	9.30664	9.36908	9.59515	9.39181	9.03441	8.91473	8.81786	9.6522	9.08869	9.49347	9.03865	9.95207	9.56212	0.390145	0.0208702	1128	NA	seryl-trna synthetase
208.41_00715	10.6075	10.4768	10.5565	10.8086	10.7307	10.315	10.6941	10.8999	10.5663	10.8218	10.671	10.234	10.4753	10.5896	10.3415	10.8895	10.7697	10.8319	11.0497	11.0704	10.8819	0.233254	0.0965528	1129	yclM	aspartate kinase domain protein
208.41_00716	10.5611	9.90961	10.0155	10.9501	11.2806	12.3208	9.18427	10.5497	8.86576	11.4619	11.4115	11.7238	10.0845	9.97285	9.91119	11.5639	10.9697	11.1792	11.5766	11.5737	11.6501	1.88431	3.08778e-14	70	fabM	enoyl- hydratase isomerase family protein
208.41_00717	11.9652	12.2483	12.3714	12.65	12.8546	13.2862	12.2352	13.2946	11.988	12.891	12.8636	13.5808	12.2844	12.2664	12.592	12.9287	12.309	12.9209	13.0394	12.941	13.0447	0.675433	0.00128666	510	marR	marr family protein
208.41_00718	12.2229	11.9906	11.8953	12.7473	12.6832	12.9427	11.7025	12.865	11.6646	12.6074	12.6039	13.0031	12.0747	12.0093	12.238	12.8445	12.6898	12.7859	13.0292	12.8232	12.8745	0.841183	1.12034e-07	387	fabH	3-oxoacyl-
208.41_00720	10.5123	10.1942	10.3492	11.8787	11.8915	12.325	9.74086	11.0935	9.38292	11.9042	11.9211	12.0158	10.4082	10.3352	10.506	11.6195	11.912	11.8834	12.49	11.9421	12.1532	2.03616	6.74509e-24	44	fabK	enoyl-(acyl-carrier-protein) reductase
208.41_00721	11.1463	10.8625	10.8303	11.6275	11.6444	11.6666	10.1068	11.1409	10.0865	11.5599	11.7207	11.6458	10.5365	10.5408	10.9041	11.7176	11.5637	11.4675	11.9694	11.71	11.6339	1.14304	7.57692e-13	233	fabD	malonyl -acyl carrier protein transacylase
208.41_00722	10.6701	10.3053	10.4215	11.3133	11.4837	11.5239	9.78956	10.9042	9.47908	11.8387	11.6982	11.5409	10.5121	10.3759	10.629	11.071	11.493	11.5156	12.0858	11.8149	11.998	1.52401	2.54078e-14	140	fabG	3-oxoacyl-
208.41_00723	11.6752	11.254	11.0451	11.8054	12.0264	12.2862	10.457	11.6537	10.2593	11.9605	11.9207	12.2102	11.3249	11.1841	11.3932	11.8766	12.1055	11.9809	12.4155	12.2834	12.4155	1.11414	1.53831e-08	245	fabF	3-oxoacyl-
208.41_00724	9.79767	9.42371	9.17144	10.5674	10.5595	10.4703	8.83939	9.76163	8.57412	10.5415	10.5974	10.3863	9.48349	9.37666	9.54615	10.1438	10.6893	10.5512	11.0283	10.6656	10.8298	1.51066	2.00733e-17	143	accB	acetyl- biotin carboxyl carrier protein
208.41_00725	9.55303	9.1336	8.87042	9.84075	9.96698	10.434	8.34865	10.0948	8.36339	9.96086	9.87359	10.1214	9.21982	9.04691	9.2251	9.65878	10.0515	9.78433	10.4166	9.95826	10.2915	1.05318	6.49431e-06	273	fabZ	beta-hydroxyacyl-(acyl-carrier-protein) dehydratase
208.41_00726	11.4703	11.0973	10.8792	11.9149	11.8453	12.3435	10.4443	11.5173	10.4563	11.9126	11.8223	12.1414	11.1562	11.0236	11.1956	11.4812	11.9812	11.8343	12.447	12.0006	12.0819	1.14426	2.02738e-10	232	accC	acetyl- biotin carboxylase
208.41_00727	11.0422	10.5895	10.4018	11.0859	11.1692	11.4602	9.90174	11.0892	9.94789	11.2414	11.1718	11.512	10.6046	10.5091	10.7007	11.1432	11.1582	11.0695	11.6639	11.4067	11.3787	0.87613	8.1805e-07	365	accD	acetyl- carboxyl beta subunit
208.41_00728	11.0992	10.6424	10.568	11.656	11.8552	12.2188	10.3253	11.6501	10.2481	12.0389	12.0296	12.0498	10.7767	10.6439	10.7403	11.9068	11.8615	11.9582	12.311	12.0424	12.1694	1.48167	7.12787e-16	151	accA	acetyl- carboxyl alpha subunit
208.41_00729	11.6187	11.8252	11.8614	12.2453	12.0868	11.742	12.2896	12.2183	12.32	12.3202	12.3531	12.1523	11.8746	12.0118	11.6105	12.3046	11.9797	12.2602	12.2442	12.208	12.1051	0.235024	0.0944256	1130	tyrS	tyrosyl-trna synthetase
208.41_00730	12.2906	12.3562	12.3156	12.0715	12.0034	12.2446	12.5812	12.3874	12.6105	12.1327	12.1805	12.1899	12.4805	12.4579	12.5779	12.3374	12.0629	12.1414	12.0891	11.9364	12.0283	-0.407619	1.53947e-07	709	pbpF_1	penicillin-binding protein 1b
208.41_00731	9.99968	9.90958	10.1221	9.22127	9.8583	9.51833	10.2101	10.2971	10.1201	10.0783	9.93953	10.0696	9.94826	10.0087	9.94351	9.81765	9.13557	9.77146	9.34696	9.92102	10.017	-0.374527	0.0195106	1131	yicL_1	membrane protein
208.41_00732	10.9634	10.7826	11.0539	11.2875	11.4545	11.54	10.8005	11.2626	10.906	11.2082	11.3012	11.2013	10.5793	10.7232	10.5912	11.4732	11.1717	11.1925	11.3855	11.5581	11.3389	0.592663	1.95235e-07	565	dapH	#NAME?
208.41_00733	10.2982	10.1553	10.0833	10.0693	10.0639	10.6589	9.74357	9.85946	9.76117	9.99268	10.2909	10.3913	9.53854	9.52447	9.65086	9.76428	10.1536	10.0969	10.4715	10.3644	10.2164	0.447422	0.00513032	684	ykuR	amidohydrolase family protein
208.41_00734	8.89684	8.53369	8.48187	8.63153	8.95658	8.91808	8.45732	8.463	8.31971	9.12263	8.99174	9.0547	8.26401	8.31324	8.1321	8.7802	9.09497	9.16726	9.13977	9.41346	9.11773	0.761728	9.28896e-09	436	NA	5-formyltetrahydrofolate cyclo-ligase
208.41_00735	9.65294	9.30205	9.20855	10.2513	10.1678	10.2183	9.28842	9.45149	9.23009	10.1259	10.4353	10.379	8.96585	9.0124	8.90767	10.0354	10.3135	10.419	10.2357	10.5999	10.4795	1.33247	3.35444e-27	180	gluP	rhomboid family protein
208.41_00736	11.3901	11.4804	11.4416	11.9347	11.5854	11.3776	11.6862	10.4456	11.5953	11.5306	11.5286	11.0637	11.372	11.5064	11.3434	11.5031	11.8567	11.6535	11.7525	11.4783	11.3663	0.208661	0.244657	1132	gtaB	utp-glucose-1-phosphate uridylyltransferase
208.41_00737	11.3623	11.5551	11.7494	11.8616	11.9156	11.3812	11.6773	11.4834	11.7392	11.9042	11.9096	11.259	11.4496	11.634	11.3963	11.5834	11.6258	11.8603	11.735	11.764	11.7734	0.197632	0.109784	1133	gpsA	glycerol-3-phosphate dehydrogenase
208.41_00738	2.18789	2.34587	2.09034	2.07972	2.3704	2.39375	2.15676	2.03988	2.14582	2.79384	2.03809	2.4772	2.56608	2.16778	2.23732	2.16981	2.4726	2.52723	2.63313	2.02221	2.67536	0.893747	0.109784	1134	NA	helix-turn-helix family protein
208.41_00740	5.18299	5.17884	5.67033	6.81938	6.71563	7.51768	4.85923	4.92588	5.27687	6.66393	6.63657	6.15825	5.4652	5.22529	5.25697	6.98192	6.66328	7.14837	7.08114	6.40977	6.41582	2.30499	8.44401e-24	29	phoU	phosphate transport system regulatory protein
208.41_00741	4.24912	4.46905	4.85696	5.14768	5.34405	6.13982	4.52935	4.31892	4.50184	5.1733	5.41297	5.4015	4.6975	4.63947	4.56561	5.16953	5.40411	5.6044	5.25654	4.88287	5.11652	1.52181	1.66176e-09	142	pstB3_1	phosphate abc atp-binding protein
208.41_00742	3.94072	3.71094	4.15814	4.42253	4.09755	4.75641	3.29941	3.51329	3.94823	3.73844	3.91982	4.18843	3.66438	4.07546	4.11963	4.89452	4.68631	3.80568	3.90491	3.74468	3.9085	0.892165	0.0312124	1135	pstA_1	phosphate abc permease protein
208.41_00743	4.78738	5.02435	4.74309	5.0192	5.00684	6.04318	5.04108	4.35416	4.71115	4.44118	5.30209	5.07467	4.83146	4.90973	4.91035	5.4917	5.43404	5.67524	5.09838	5.13138	5.23636	0.881849	0.00193802	772	pstC_1	phosphate abc permease protein
208.41_00744	5.11504	5.48596	5.96445	5.4483	6.59105	7.62909	5.2841	5.91743	5.69526	5.8107	6.61497	6.45964	5.83437	5.53883	5.74699	6.85316	5.99463	6.4261	5.80329	5.99971	5.7829	1.18683	0.000451066	219	pstS2	phosphate-binding protein psts 2
208.41_00745	11.3536	11.3087	11.3785	11.5151	11.5584	11.6394	11.5022	10.6803	11.5163	11.551	11.5455	11.658	11.4136	11.3093	11.2331	11.0725	11.3056	11.4984	11.5099	11.2842	11.4577	0.193447	0.141167	1136	phoR	histidine kinase
208.41_00746	10.595	10.6078	10.6364	10.5957	10.4773	10.6548	10.7232	9.66073	10.7122	10.5416	10.6113	10.7242	10.6661	10.6614	10.5274	10.2779	10.3564	10.5654	10.6812	10.3726	10.4879	-0.035173	0.831962	1137	phoP	alkaline phosphatase synthesis transcriptional regulatory protein phop
208.41_00750	9.5482	9.89537	9.76313	9.04311	8.81989	8.6915	9.86169	9.73471	9.75873	9.12988	9.22822	9.03685	9.72771	9.73049	9.81123	9.16049	8.82419	8.94581	8.79361	9.26001	9.13617	-0.931894	1.38821e-20	331	NA	hi0933 family protein
208.41_00751	10.6638	10.7277	10.8439	11.6093	11.4936	11.5886	11.0631	11.1189	11.0363	12.1406	12.1465	11.3209	10.6823	10.9134	10.7635	12.8998	11.6787	11.6769	12.132	12.0924	11.8798	1.33381	2.53366e-11	179	NA	family domain protein
208.41_00752	7.77163	7.99399	7.97229	7.843	7.89183	7.14611	8.24544	8.1806	8.20933	7.56215	8.01289	8.10222	8.02429	7.97631	7.74704	8.09036	7.2539	7.61442	7.69221	7.98853	7.99849	-0.285874	0.110174	1139	mtrR	bacterial regulatory tetr family protein
208.41_00753	8.92811	9.03166	9.03389	8.69662	8.86149	8.41603	9.6029	8.52395	9.48629	8.42182	8.78497	8.35436	9.17789	9.36985	9.06178	8.99389	8.81361	8.80301	8.73485	8.53465	8.54433	-0.630224	0.000121452	539	ribD_1	cytidine and deoxycytidylate deaminase zinc-binding region family protein
208.41_00754	12.3059	12.5297	12.8733	12.3542	12.2403	12.6572	12.7512	12.5342	12.9253	12.3012	12.2769	12.6821	12.3819	12.405	12.2333	12.5735	12.0414	12.3267	11.9449	12.3234	12.2648	-0.269925	0.0694621	1140	upp	uracil phosphoribosyltransferase
208.41_00755	12.0697	12.1768	12.3054	12.4649	12.1127	11.7895	12.2167	12.5304	12.3685	12.1976	12.049	11.4676	12.1132	12.2631	12.1703	12.4237	12.2346	12.1502	12.044	12.0776	11.9174	-0.1855	0.201797	1141	clpP	atp-dependent clp protease proteolytic subunit
208.41_00756	10.176	10.134	10.6036	11.5455	11.3273	10.2432	10.4874	10.3302	10.6069	11.9762	11.6679	10.9483	10.5816	10.3516	10.2583	11.1468	11.2612	11.6611	11.6069	11.5687	11.6348	1.28619	2.93317e-11	189	NA	pf09902 family protein
208.41_00757	10.8072	10.7707	10.8009	11.2538	11.0807	10.7354	10.8295	11.4112	10.993	10.8944	10.5705	10.6961	10.711	10.705	10.7918	10.9583	11.0187	11.07	10.7766	10.5861	10.515	-0.0293938	0.866854	1142	braC	receptor ligand binding region family protein
208.41_00758	8.4538	8.59301	8.32878	8.01344	8.27901	8.88037	7.94764	8.22571	8.14888	8.22712	8.15489	8.75074	7.73908	7.80257	8.10065	8.11165	7.96467	8.13562	8.40688	7.79758	8.08459	0.135276	0.540457	1143	livH_1	branched-chain amino acid transport system permease component family protein
208.41_00759	8.44522	8.5742	8.51607	8.28557	8.54499	8.90968	8.12189	8.25123	8.25246	8.03617	8.22494	8.85231	7.91512	8.11548	8.268	8.33464	8.35667	8.34674	8.79324	8.35531	8.18547	0.237827	0.172385	1144	livH_2	branched-chain amino acid transport system permease component family protein
208.41_00760	7.99513	8.31265	8.20649	8.21972	8.69904	8.7265	7.89554	7.90583	8.02492	8.29562	8.11889	8.7191	7.91326	7.68623	7.94263	8.39153	8.60626	8.65272	8.51122	8.34903	8.49999	0.649063	5.3092e-07	523	lptB	abc transporter family protein
208.41_00761	9.17774	9.53728	9.64304	10.0148	9.99079	10.3777	9.22236	9.558	9.34954	9.6349	9.81539	10.2311	9.03511	9.10141	9.27146	9.88614	9.6012	9.99234	9.64837	9.47173	9.7053	0.694855	5.93809e-06	491	livF	abc transporter family protein
208.41_00762	8.74944	8.63467	8.63494	9.27924	9.35178	8.61289	8.50474	8.00586	8.35489	8.88744	8.88754	8.37028	8.83908	8.79903	8.72405	9.56168	9.27186	8.90698	8.95936	9.14606	8.76211	0.54563	0.00362719	605	NA	cbs domain pair family protein
208.41_00763	11.4874	11.7116	11.7151	11.3176	11.401	11.6982	11.9532	11.8154	11.912	11.6458	11.52	11.4826	11.7424	11.7799	11.8577	11.283	11.2534	11.4288	11.3166	11.4251	11.3827	-0.421016	3.55539e-06	704	prfB	peptide chain release factor 2
208.41_00764	9.8552	10.0007	10.0007	9.57721	9.78594	10.3001	9.96634	10.1406	10.1778	9.71105	9.90242	10.3385	10.0252	10.1437	10.2018	9.68089	9.4158	9.65695	9.8372	9.67989	9.61467	-0.288214	0.053881	1145	ftsE	cell division atp-binding protein
208.41_00765	12.3204	12.222	11.853	12.9258	13.0239	11.5757	12.5311	12.4201	12.3498	13.3791	13.0802	11.954	12.3536	12.4002	12.658	12.4353	12.7756	13.009	12.7308	12.8464	12.8129	0.528582	0.0177275	1146	ftsX	permease family protein
208.41_00766	7.82993	7.93474	7.78014	10.2514	10.6652	10.1545	7.57582	7.73574	7.44642	9.44062	9.28143	8.7381	7.24186	7.0574	7.27537	9.57687	10.4281	9.97173	9.69015	9.74818	9.37109	2.90909	2.28318e-32	12	ptsG_1	pts glucose iia component domain protein
208.41_00767	6.03065	6.70208	6.74501	6.64728	6.51446	5.9879	6.49567	4.79565	6.4786	6.44117	6.3692	5.55989	6.45038	6.51809	6.13286	6.46193	6.32692	6.70626	6.86709	6.09863	5.58714	-0.0157327	0.967781	1147	mapP	endonuclease exonuclease phosphatase family protein
208.41_00768	11.4568	11.5692	11.6412	11.2858	11.3566	11.2724	11.8487	11.5246	11.7982	11.7169	11.7041	11.2336	11.6314	11.6515	11.676	11.3474	11.3298	11.5703	11.2654	11.5227	11.529	-0.259356	0.0115698	1148	cshB	dead deah box helicase family protein
208.41_00769	11.5863	11.7471	11.6765	11.9688	11.6953	11.832	11.9408	11.7848	11.8541	11.6895	11.6041	11.7805	11.6272	11.6426	11.6366	11.8707	11.8416	11.6522	11.8793	11.8003	11.7446	0.0699275	0.414146	1149	metK	methionine adenosyltransferase
208.41_00770	11.8831	11.8772	11.9302	11.5518	11.6376	11.6317	11.904	11.7297	12.0137	11.3929	11.4997	11.6524	11.841	11.8368	11.8012	11.4607	11.5939	11.403	11.5113	11.6693	11.6304	-0.384157	1.66176e-09	723	pyrDA	dihydroorotate dehydrogenase
208.41_00771	12.1553	11.9867	12.0198	11.6691	11.7198	12.0117	12.1879	11.837	12.0647	11.8758	11.8462	11.9745	12.2642	12.1024	12.1461	11.5835	11.7042	11.8281	11.788	11.9866	11.9116	-0.315285	0.000330209	748	NA	dna polymerase delta subunit
208.41_00772	11.7028	11.6423	11.9254	12.9634	12.4764	11.4165	11.8162	11.6447	12.112	12.3219	11.9975	11.3569	11.7964	11.8042	11.9394	12.5951	12.8431	12.0922	12.5886	11.6891	11.6177	0.544233	0.0258122	1150	sodA	superoxide dismutase
208.41_00774	10.2544	10.5406	10.2614	10.2359	9.86922	10.1305	10.5337	10.4281	10.4537	9.89914	9.92922	9.99005	10.3098	10.4796	10.3062	9.72806	9.91916	10.106	9.96603	9.75314	9.77062	-0.558079	1.40873e-09	594	rlmN	23s rrna methyltransferase
208.41_00776	10.5308	10.6167	10.5442	11.3459	11.2145	11.428	10.9328	10.6166	10.9372	11.3694	11.5678	11.474	10.5721	10.5802	10.6944	10.9121	11.6452	11.6693	11.2259	11.1248	11.4512	0.872546	3.11748e-13	368	NA	abc transporter family protein
208.41_00777	9.70798	9.89015	10.0917	10.9855	10.4045	10.0727	10.2969	11.0382	10.3152	10.6116	10.5341	9.67301	9.89554	10.1258	9.83068	10.7657	10.923	10.7347	10.7176	10.424	10.4417	0.457435	0.0454117	1153	NA	cyclophilin type peptidyl-prolyl cis-trans isomerase cld family protein
208.41_00779	12.1719	11.9732	13.0765	13.1217	13.2687	14.0713	12.3101	13.0137	12.8779	13.7528	13.7328	14.4944	11.8854	11.8909	11.9966	13.6225	13.004	13.5658	13.2373	13.7367	14.1304	1.55618	1.64824e-09	134	rpsP	ribosomal protein s16
208.41_00781	11.7001	11.6644	11.7457	10.5027	10.9962	11.0972	11.7096	11.6888	11.7045	11.3169	11.3339	11.5191	11.8613	11.6115	11.6712	11.1174	10.3705	11.0054	10.3031	11.4654	11.4638	-0.737932	7.2657e-05	452	NA	alpha beta hydrolase fold family protein
208.41_00782	9.72912	9.70864	9.75649	9.1969	9.10945	10.1796	9.7171	9.29481	9.70782	9.02391	9.12957	9.58037	9.78909	9.68709	9.77606	8.84684	9.18186	9.15418	9.1504	9.09427	9.10017	-0.504465	0.00671157	798	rimM	16s rrna processing protein
208.41_00783	10.2222	10.2051	10.2319	9.69068	9.84886	10.5115	10.2693	10.0213	10.3259	9.94304	10.0079	10.3528	10.1977	10.2147	10.2575	9.73249	9.6943	10.0581	9.73927	10.0274	10.0284	-0.267402	0.0504766	1154	trmD	trna (guanine-n1)-methyltransferase
208.41_00784	11.0637	10.8457	10.8676	11.8073	11.2264	11.1331	11.5425	11.1902	11.1483	11.5876	11.3639	10.2799	11.3183	11.2597	11.4831	10.7306	11.9544	11.6126	11.414	10.8841	10.9247	0.137985	0.587685	1155	nrdD_1	atp cone domain protein
208.41_00787	6.14079	5.90444	5.95315	6.57998	6.92575	6.31684	5.62539	6.10201	5.43399	7.13073	7.41964	6.3253	5.62774	5.445	5.55355	7.72407	6.36622	6.34725	6.75748	7.08706	7.39015	1.67374	3.10964e-10	105	bioY2	bioy family protein
208.41_00788	11.276	11.2831	11.1011	11.9874	11.7505	11.1483	11.2126	10.8563	11.2211	10.4843	10.5073	10.0548	11.1388	11.2078	11.3342	11.3128	11.7595	11.3029	10.768	10.6164	10.3888	-0.0432123	0.896821	1157	gor	glutathione-disulfide reductase
208.41_00789	9.87774	9.80843	10.0779	10.4042	10.3713	10.1853	10.0286	10.4024	10.2883	10.3091	10.2825	10.2665	10.1108	10.0155	10.1035	10.2424	10.3577	10.3828	10.3127	10.438	10.1893	0.272781	0.00411036	753	yknX	efflux rnd mfp subunit
208.41_00790	8.23247	8.26673	8.14277	8.45949	8.13604	8.49429	8.29096	8.8793	8.40514	7.9762	7.64791	8.74496	8.34504	8.4945	8.48973	8.25139	8.42228	8.42663	8.24218	8.30786	8.30806	-0.12019	0.508713	1158	macB_2	abc transporter family protein
208.41_00791	11.2661	11.2661	11.2255	12.0829	11.8472	11.6105	11.7837	12.3428	11.506	11.8235	11.6328	11.7499	11.5056	11.562	11.6778	11.7129	12.0438	11.9672	11.6514	11.6778	11.5443	0.209468	0.233805	1159	yknZ	permease family protein
208.41_00792	11.5418	11.5862	11.5287	11.4524	11.6064	11.468	11.6078	11.5971	11.6812	11.48	11.5007	11.5887	11.6121	11.6025	11.6003	11.8747	11.5805	11.7241	11.5453	11.6633	11.5455	-0.00569158	0.94913	1160	metG	methionyl-trna synthetase
208.41_00793	9.53581	9.54318	9.46335	9.65378	10.4243	11.0802	9.29243	8.40231	9.05062	8.71386	8.64754	8.57323	10.191	9.84687	9.86876	9.73117	9.4954	9.49308	8.28999	8.7769	8.33682	0.0422863	0.9347	1161	NA	transcriptional family
208.41_00795	10.0485	10.0959	10.3653	9.79132	9.73856	9.74379	10.4059	10.1766	10.293	9.96945	9.92217	10.2024	10.185	10.1261	10.0531	9.77979	9.69237	9.88903	9.50727	10.083	10.0242	-0.398226	0.000318075	713	ydhF	aldo keto reductase family protein
208.41_00797	6.68663	6.93161	6.54767	5.7313	5.66724	6.2523	6.72028	8.3857	6.55657	5.47424	5.76196	6.36168	6.7152	6.84364	6.78595	5.99249	5.69254	5.90824	5.62854	6.11063	6.10317	-1.06358	1.56881e-07	264	cpnA	short chain dehydrogenase family protein
208.41_00798	5.89911	6.25349	6.22082	6.0412	5.77982	5.90442	6.39882	8.02853	6.1536	5.95675	6.12559	6.01703	6.30499	6.34703	6.2932	5.8567	5.62351	5.53495	5.95969	6.23452	6.13634	-0.405427	0.00777626	710	NA	nudix domain protein
208.41_00799	6.87289	6.93162	6.63253	5.8551	5.95632	6.25304	7.12464	8.83576	6.69357	6.29229	6.36405	7.54972	7.16551	6.89469	6.87175	6.89079	6.1163	5.78598	5.6809	6.65496	6.49178	-0.588687	0.0597648	1163	NA	acetyltransferase family protein
208.41_00800	8.11874	8.09951	8.18688	7.68478	8.26003	8.25235	8.15246	9.33233	8.17167	8.01403	7.88205	7.84988	8.36681	8.23024	8.36824	8.13932	7.59277	8.1804	7.62826	7.98747	7.9511	-0.552922	0.0082088	599	NA	pep-utilizing tim barrel domain protein
208.41_00802	12.5555	12.6225	12.5113	12.2199	12.3292	12.2934	12.4936	13.139	12.646	12.2888	12.257	12.2402	12.5585	12.5543	12.7767	12.3017	12.3863	12.3531	12.3327	12.2738	12.2479	-0.456649	7.72849e-07	675	pepN	aminopeptidase n
208.41_00803	11.8504	12.4383	12.2823	11.6184	11.5835	12.1472	12.3202	11.6999	12.3732	12.0873	11.952	11.2302	12.5531	12.3582	12.6163	11.3755	11.6371	11.4637	11.5447	11.4908	11.738	-0.762025	7.34092e-06	434	arlR_1	response regulator
208.41_00804	11.9217	12.0661	11.6727	10.74	10.9	11.7365	11.8373	11.3995	11.9795	11.4138	11.2926	10.897	12.379	12.1401	12.3834	10.8737	10.7183	10.6149	10.5381	10.83	10.814	-1.23905	3.97512e-10	204	arlS	his kinase a domain protein
208.41_00806	10.7602	10.8943	10.732	11.0955	10.9891	10.2615	10.8942	11.0937	11.0366	10.8304	10.702	10.099	10.9005	11.0263	11.0375	11.0266	11.1817	10.8914	10.9528	10.7818	10.4639	-0.15621	0.368144	1165	yhbU_1	peptidase u32 family protein
208.41_00807	11.1267	11.1337	11.2326	11.2369	11.0758	10.8081	11.2512	10.9037	11.1031	11.0424	10.9277	10.6778	11.1367	11.0936	11.0988	10.8571	11.1069	11.0096	11.0012	11.0528	10.9041	-0.177873	0.0502107	1166	NA	dnaq exonuclease family helicase
208.41_00808	9.31728	9.49555	9.32128	8.96796	9.32834	9.60912	9.6676	9.31626	9.52067	9.03987	9.25585	9.64919	9.54109	9.48762	9.50225	9.11873	8.98026	8.90201	9.12708	9.36038	9.0962	-0.290128	0.0334407	1167	rodA	cell cycle family protein
208.41_00809	9.90522	9.95705	10.1798	10.5321	10.3823	10.5986	10.3017	10.0457	10.2324	10.3726	10.2015	9.83958	9.94	10.0388	10.0001	10.3312	10.6659	10.4113	10.3415	10.1621	10.0558	0.331958	0.00908516	745	yajL	dj-1 family protein
208.41_00810	10.2115	10.3263	10.6377	9.0777	9.48225	9.72686	10.4355	9.72439	10.4427	9.8841	9.80843	10.0449	10.3644	10.185	10.3362	10.0175	9.4936	9.58416	9.35089	10.2936	10.0108	-0.668856	0.000211969	513	gph_3	haloacid dehalogenase-like family
208.41_00811	12.1948	12.1541	11.9108	11.6407	11.6219	12.0838	12.149	11.5687	12.0241	11.4258	11.3542	11.616	12.0155	12.0437	12.0542	11.2695	11.67	11.5089	11.7203	11.4978	11.3997	-0.537809	2.24469e-05	613	gyrB	dna b subunit
208.41_00812	12.5834	12.4488	12.5005	12.7263	12.5828	12.0784	12.706	12.5488	12.6331	12.9814	12.931	12.7013	12.6422	12.504	12.5136	12.4438	12.7283	12.7896	12.7096	12.7466	12.8845	0.177299	0.151975	1168	ezrA	septation ring formation regulator
208.41_00813	8.63033	8.51134	7.95314	8.01319	7.82142	8.00256	8.68082	6.54477	8.06656	8.17906	7.89758	8.54367	8.80511	8.7284	8.42121	8.19598	7.29035	8.0513	7.95928	8.11535	8.30012	-0.422201	0.140953	1169	NA	transposase
208.41_00814	6.7368	6.71059	6.57409	6.58842	6.46947	6.85374	6.85169	4.78727	6.65256	6.0497	6.29231	7.01297	6.89597	6.78508	6.69542	6.56739	6.46703	6.78969	6.42834	6.38983	6.52547	-0.0872819	0.796038	1170	NA	glycyl-trna synthetase subunit alpha
208.41_00815	9.69225	9.65895	9.68058	9.74948	10.1484	9.67634	9.79901	9.32935	9.85701	10.2159	9.92989	9.74888	9.9404	9.94951	9.9406	9.91282	10.0136	10.0917	9.90524	9.74322	9.91107	0.191584	0.12616	1171	cshA_1	dead deah box helicase family protein
208.41_00816	9.36061	9.22959	9.3136	8.86662	8.99766	8.47549	9.37554	9.10607	9.40404	9.05428	9.05729	8.51043	9.20333	9.20414	9.18549	9.11697	8.66754	8.3943	8.78798	9.11732	9.17931	-0.492626	0.000391477	799	ycjS	gfo idh family
208.41_00817	11.2786	11.3832	11.6268	11.0517	11.1173	11.0381	11.4809	5.74829	11.3588	10.7729	10.7693	10.7604	11.3727	11.2534	11.3798	10.8771	10.9544	10.6967	10.5676	10.8239	11.0273	-0.458272	0.346712	1172	NA	ribose-phosphate pyrophosphokinase
208.41_00818	13.4911	13.4291	13.5716	13.2364	13.3485	13.3788	13.6722	13.2838	13.631	13.3293	13.1223	13.1221	13.6614	13.5335	13.7234	13.0203	13.1833	13.3303	12.9861	13.027	13.1287	-0.453162	4.28602e-07	677	pgdA	peptidoglycan c deacetylase
208.41_00819	9.795	9.87963	9.81186	9.75397	9.56411	9.7101	9.96296	9.91075	9.93648	9.81335	9.93734	10.4386	9.89923	9.82551	9.88824	9.91715	9.65182	9.80329	9.8145	10.135	9.90491	0.0219486	0.883253	1173	yvgN	aldo keto reductase family protein
208.41_00820	8.24311	7.94735	7.79076	7.19937	6.25052	7.12398	7.88153	8.3524	7.82117	7.38403	7.5096	7.91907	7.70673	7.67618	7.51255	7.32485	6.54415	7.22126	7.49613	7.53239	7.75787	-0.729551	0.0023774	458	NA	elongation factor tu
208.41_00821	6.01452	6.32926	5.69332	4.96925	5.32447	5.52825	6.19936	6.59616	5.84225	5.33305	5.74682	6.76904	6.03141	5.85914	6.00819	5.40117	5.06276	5.3098	4.72724	6.324	5.96724	-0.599007	0.12933	1174	NA	elongation factor tu
208.41_00822	8.7989	8.86084	8.68174	8.5311	8.51927	8.84106	8.74185	8.99154	8.69655	8.2305	8.36089	8.84386	8.36584	8.43395	8.41015	8.21804	8.21857	7.97166	8.62659	8.43957	8.48564	-0.261549	0.111791	1175	glyQ	glycine--trna alpha subunit
208.41_00823	10.3977	10.3889	10.2491	9.65966	9.81483	10.4075	10.1257	10.554	10.1298	9.83005	9.94758	10.3107	10.1183	10.0908	10.1491	9.71736	9.73165	9.69057	10.1476	9.97906	9.98202	-0.36028	0.0103419	1176	glyS	glycyl-trna beta subunit
208.41_00824	9.32934	8.85565	9.3404	10.9655	10.2765	9.56014	9.23457	8.62528	9.32086	10.698	10.3236	9.05422	9.10028	8.88297	8.73165	9.56373	10.9808	10.4841	10.8285	9.84314	9.93767	1.57645	3.58899e-09	128	NA	pf05979 family protein
208.41_00825	9.11177	9.31496	9.15336	10.0525	9.9408	9.92334	9.3439	9.86827	9.19698	9.93028	9.7447	9.0035	9.29049	9.41353	9.64906	10.8577	10.009	9.96795	9.78703	9.56067	9.64545	0.678775	0.00170944	504	azr_1	nadph-dependent fmn reductase family protein
208.41_00826	6.53033	6.76409	6.58848	6.72653	6.73099	7.26491	6.53905	7.18577	6.66446	7.20183	7.14295	6.76983	6.75763	6.80534	6.82688	7.42552	7.01195	7.19439	7.4578	6.98448	7.31505	0.511081	0.00218872	797	azr_2	nadph-dependent fmn reductase family protein
208.41_00827	7.66455	8.2017	8.02535	7.72331	7.9953	8.03331	7.84502	8.42945	8.30798	8.65372	8.8211	8.31507	7.9518	8.09743	8.29826	8.77656	7.91909	7.91626	7.94313	8.24061	8.64477	0.25146	0.249307	1177	apbE	apbe family protein
208.41_00828	12.6139	12.6454	12.5193	12.4969	12.3586	12.2591	12.9192	13.0753	12.7868	12.7419	12.6031	12.7739	12.5609	12.6211	12.5564	12.8801	12.4482	12.4069	12.6643	12.7255	12.5293	-0.15431	0.230719	1178	NA	nadh oxidase
208.41_00829	9.20155	9.56031	9.50472	8.44873	8.53647	9.0265	9.34531	9.10585	9.45498	8.51118	8.69132	8.68724	9.42124	9.41343	9.19899	8.85879	8.69996	8.73585	9.03993	8.6215	8.96698	-0.76614	6.6422e-11	429	pdxS	pyridoxine biosynthesis protein
208.41_00830	8.93717	8.99426	8.80503	8.45572	8.25597	8.11135	8.90283	8.67806	8.99436	8.58167	8.53123	8.1459	8.9162	8.94451	8.57451	8.27659	8.7614	8.71734	8.79116	8.45398	8.50049	-0.505083	0.000102316	642	pdxT	pyridoxal 5 -phosphate glutaminase subunit pdx2
208.41_00831	8.20083	7.76073	7.86642	9.97353	9.73768	8.30435	7.51349	8.63776	7.17588	9.18814	9.35888	8.67391	7.78898	8.06821	8.33239	9.8242	9.73789	9.38503	9.88235	9.78246	9.44892	1.92433	8.82176e-14	58	NA	channel hemolysin iii family protein
208.41_00832	6.16506	5.82475	6.15675	7.89718	7.6659	6.8788	5.89537	7.01917	5.52515	7.6247	7.43052	6.56829	6.19934	6.30046	6.72647	7.34909	7.27602	7.1127	7.76762	7.70219	7.68568	1.61126	1.44357e-09	123	NA	bs_ykrk family protein
208.41_00833	8.14514	8.24827	8.72528	9.24037	9.23848	8.94886	8.69642	8.53184	8.85615	9.30068	9.13955	9.07856	8.16966	8.23129	8.11958	8.67887	9.25038	9.25186	9.53092	8.7886	9.2591	0.903329	1.73955e-08	344	NA	gnat family
208.41_00834	6.79011	6.58482	6.75059	7.33297	7.0907	7.28927	6.83217	6.71837	6.79773	6.84724	6.86947	7.71768	6.74859	6.64938	6.68355	6.59817	7.38537	6.50154	7.02851	7.21322	7.24152	0.590294	0.00113066	786	ogt	methylated-dna-
208.41_00835	7.24225	7.16088	7.49871	7.30482	7.74188	7.21507	7.4982	7.32443	7.59307	8.06003	7.87803	8.42723	7.31519	7.28223	7.03817	7.18287	6.83602	7.19039	7.86111	8.07162	7.99908	0.531912	0.025654	1179	mgsR	arsenate reductase
208.41_00836	8.88893	8.61504	8.77753	8.96988	8.90319	8.79717	8.99189	8.90635	9.07651	8.50257	8.58219	9.14196	8.65669	8.80634	8.64241	8.37286	8.53613	8.22796	8.83312	8.73031	8.87872	-0.112543	0.485761	1180	yxeN	amino abc permease 3-tm his glu gln arg opine family domain protein
208.41_00837	8.75203	8.67412	8.54295	8.80127	8.99027	8.4616	9.138	9.19757	9.06167	8.72282	8.91622	9.15496	8.77673	8.74015	8.61587	8.87607	8.74389	8.98479	9.07783	9.05997	8.92849	0.0656284	0.687619	1181	tcyC_2	abc transporter family protein
208.41_00839	10.3165	10.2652	10.1874	10.8629	10.6337	10.2168	10.485	10.1543	10.4055	10.6945	10.553	10.2623	10.1311	10.1846	10.0779	10.8061	10.6587	10.5887	10.8234	10.6822	10.5697	0.45996	4.30629e-05	673	trxB	thioredoxin-disulfide reductase
208.41_00840	3.46834	3.12611	2.92103	3.20936	3.38083	3.36113	3.09691	3.07695	3.01936	3.63824	3.31746	3.57298	2.90878	2.91631	3.01118	3.7481	2.89237	3.62562	3.60265	3.25453	3.70949	1.24769	0.000349583	199	NA	transposase
208.41_00842	8.28596	10.2492	8.81904	9.47107	9.12192	10.2446	8.40714	8.75325	9.04648	9.9552	9.92327	9.66432	8.82154	9.24661	10.9047	10.8938	9.57063	9.84343	9.7202	9.73233	9.86532	0.918837	0.00244234	339	NA	pneumococcal histidine triad protein e
208.41_00845	10.1545	9.96291	10.263	11.0201	10.6084	10.6011	10.3694	10.6619	10.4059	10.7341	10.6727	10.5396	9.90998	9.97197	9.85732	10.6006	11.0203	10.8635	10.7859	10.9536	10.7725	0.708137	2.10978e-07	479	pepT	peptidase t
208.41_00846	10.8401	10.3143	10.4584	11.849	11.7512	11.1196	10.3754	5.33585	10.1636	11.9242	11.8009	11.1865	10.9037	10.5274	10.9067	11.6088	11.4808	11.6041	11.3385	11.5661	11.7221	1.4088	0.0179103	1183	NA	collagen adhesion protein
208.41_00848	8.78643	8.10307	8.12589	8.5341	8.52851	8.53068	7.61501	3.95114	7.51629	8.48532	8.24068	7.66188	8.49608	8.3599	8.68516	7.92487	8.86256	8.29688	8.76356	7.86521	7.762	0.252452	0.660671	1185	spsB_2	signal peptidase i
208.41_00850	10.7991	10.0595	10.0546	10.6977	10.7132	10.6448	9.35254	4.91147	9.32974	10.5339	10.3425	9.54268	10.2535	10.14	10.6013	10.0617	11.0107	10.6187	10.5921	10.0659	10.0043	0.531167	0.393858	1187	NA	family
208.41_00851	9.34768	8.426	8.61601	9.43164	9.43635	10.377	7.974	4.28475	7.73081	9.82956	9.87582	9.38471	8.38893	8.24586	8.54277	9.06878	9.95529	9.81159	10.142	9.5152	9.70118	1.74129	0.00168332	89	NA	sortase
208.41_00852	8.24823	7.97762	8.25816	8.71179	8.66176	8.2556	8.12821	7.04851	8.25786	9.05351	9.08879	8.42203	8.29957	8.26058	8.45287	8.66726	8.5274	8.85076	8.27537	8.86662	8.59183	0.683486	0.000574142	499	hemH	ferrochelatase
208.41_00853	6.9975	7.21352	7.58033	7.94204	7.56949	6.45997	7.46086	7.83716	7.7673	7.76324	7.3748	7.7809	7.35629	7.57775	7.17092	8.99217	7.45763	7.33605	7.09675	7.7255	7.53627	0.356031	0.279216	1188	mscL	large conductance mechanosensitive channel protein
208.41_00854	4.2081	4.40207	4.21064	4.65682	4.97255	4.3795	4.84831	4.75044	4.43942	5.50031	4.92299	4.44558	4.84841	4.7098	4.59214	4.70909	4.63788	5.54897	4.85846	4.48802	5.19755	0.623582	0.0577405	1189	NA	gtra-like family protein
208.41_00855	8.84896	9.0256	8.73455	10.3079	9.98246	9.42598	9.55287	9.89358	9.24305	10.2153	9.98656	9.77113	9.26049	9.2073	9.29077	11.0424	10.1261	10.0674	9.99715	9.99626	9.90381	1.06151	1.29106e-06	268	queT	quet transporter family protein
208.41_00857	10.9455	11.166	11.1245	11.5071	11.4604	11.2821	11.3528	11.5167	11.632	11.1578	10.8055	11.3229	11.0721	11.1777	11.0953	11.5242	11.0879	11.2966	10.8751	10.5086	10.8252	-0.0924619	0.631023	1190	asd	aspartate-semialdehyde dehydrogenase
208.41_00858	9.49899	9.76217	9.86142	10.7959	10.5722	10.1774	9.67412	10.0002	9.9386	10.0003	9.76748	10.0984	9.07786	9.34176	9.26365	10.3635	10.4232	10.4247	10.0844	9.4591	9.92892	0.72472	0.000328394	460	dapA	dihydrodipicolinate synthase
208.41_00859	9.81234	10.1864	10.14	9.84163	9.64807	9.27181	9.90927	8.68288	9.90746	9.89768	9.97944	9.4694	9.66619	9.82076	9.67481	9.81766	9.91174	9.79708	10.1757	10.0584	9.68904	0.00323474	0.989143	1191	mnmE	trna modification gtpase
208.41_00861	9.87457	10.1524	10.1248	10.7908	10.2795	9.45023	10.4242	10.3696	10.3858	10.316	10.2568	9.56314	9.94006	10.0767	10.0266	10.2326	10.5357	10.4045	10.8591	10.1953	10.1024	0.173493	0.428248	1192	tdk	thymidine kinase
208.41_00862	10.1106	10.3631	10.415	10.632	10.4161	10.4928	10.8038	10.4276	10.7422	10.6919	10.7837	10.6854	10.3824	10.449	10.3505	10.3429	10.7636	10.4715	10.8595	10.3817	10.4449	0.155164	0.236095	1193	prfA	peptide chain release factor 1
208.41_00863	11.0544	11.1482	11.5233	12.1339	12.0225	11.5662	11.5272	11.6875	11.4321	12.1137	11.8877	11.8929	11.0788	11.0365	10.9396	11.3615	11.7269	12.0916	11.7049	11.8909	12.0013	0.72379	1.37594e-06	462	prmC	protein-(glutamine-n5) release factor-specific
208.41_00864	9.96228	10.0841	10.0944	9.44849	9.70224	9.91773	9.94169	10.0276	10.1804	9.85406	9.85461	10.601	9.81716	9.87263	9.67292	10.0003	9.5187	9.74408	9.51996	10.1937	10.1572	-0.0567805	0.772225	1194	ywlC	yrdc domain protein
208.41_00865	9.27838	9.31897	9.30102	9.18357	9.08513	9.54389	9.13646	9.12105	9.32426	9.08808	9.02741	9.98409	9.13045	9.15057	8.95786	8.90514	9.23428	9.15104	9.03738	9.32435	9.26768	0.103805	0.555579	1195	NA	acetyltransferase family protein
208.41_00866	11.2393	11.1686	11.2793	11.2316	11.4065	11.4326	11.2378	10.8094	11.3744	11.2433	11.2882	11.6908	11.1193	11.0683	10.8813	11.1974	11.3007	11.4812	11.2975	11.3295	11.3585	0.271545	0.0103875	1196	glyA	serine hydroxymethyltransferase family protein
208.41_00867	9.9946	9.92676	9.99529	10.4466	10.5643	9.7571	10.0571	9.90227	10.1956	10.5372	10.5546	10.9109	9.92301	9.80016	9.70778	10.3953	10.4883	10.5234	10.144	10.4116	10.6246	0.646977	3.40131e-06	526	NA	37-kd nucleoid-associated bacterial family protein
208.41_00868	8.01021	7.76118	7.71022	8.60195	8.63462	7.95184	7.8925	7.52519	7.96199	8.34932	8.70242	8.46548	7.33303	7.61051	7.10975	8.72549	8.26703	8.44074	8.65279	8.37601	8.49955	1.03089	1.83159e-10	282	NA	pneumococcal vaccine antigen a
208.41_00870	9.39366	9.5077	9.50973	9.27128	9.28478	9.11532	9.64666	9.75049	9.51667	9.6501	9.5796	9.52726	9.40042	9.27538	9.27165	9.69148	9.26633	9.42826	9.71527	9.67907	9.7027	0.0311971	0.830018	1197	rlmCD_1	23s rrna (uracil-5-)-methyltransferase
208.41_00872	6.2058	5.93154	5.77663	5.80554	6.22888	5.57286	6.23989	7.4914	6.00901	5.76979	5.84755	6.2174	6.55416	6.48027	6.16261	6.2568	5.62711	5.95185	6.05305	6.36655	6.51047	-0.558447	0.075126	1198	NA	uncharacterized protein
208.41_00873	13.2471	12.9207	12.9543	12.3366	12.3985	11.8113	13.3997	12.8887	13.1	13.2629	13.2369	13.4902	13.3336	13.2168	12.9857	13.307	12.1561	12.6843	12.3472	13.3274	13.2027	-0.267153	0.317049	1199	yfmC	periplasmic binding family protein
208.41_00874	9.7984	9.68183	9.53315	10.0854	10.2626	9.4477	9.74092	9.65681	9.48748	10.7022	10.4501	10.508	9.68595	9.59201	9.3641	10.0074	10.1496	10.2574	10.255	10.5824	10.5147	0.850446	4.25732e-08	381	fepD_2	feccd transport family protein
208.41_00875	7.18302	7.04283	6.72794	6.99453	7.369	6.78577	7.11055	6.94021	6.84168	7.90483	7.6107	8.51772	6.98229	7.03373	6.76965	7.37344	7.13946	7.23825	7.16812	7.7529	7.80637	0.815101	0.00082685	399	yfhA	feccd transport family protein
208.41_00876	8.30746	8.27331	8.22871	9.53177	9.57381	8.427	8.29004	8.27649	8.29774	10.3279	10.2538	9.32118	8.17901	8.05084	7.88738	9.73383	9.65318	9.90391	9.81396	10.1198	10.1359	2.02409	4.40255e-22	45	yusV	siderophore transport system atp-binding protein
208.41_00877	4.28951	3.89102	3.57637	3.59729	4.79904	3.20714	3.93438	3.42281	4.32073	5.0873	5.53767	5.14353	4.02221	4.1402	3.53374	5.35717	4.30228	4.70977	4.32653	4.99403	5.70703	1.87927	0.000182398	71	NA	type i restriction modification dna specificity domain protein
208.41_00878	10.7548	10.8794	10.7309	10.7875	10.7649	10.1101	10.8704	11.0061	10.9785	11.0273	11.0114	10.5365	10.8436	10.9676	11.0682	11.35	10.8883	10.905	11.077	11.1654	10.9793	0.0157523	0.934173	1200	uppP	bacitracin resistance family protein
208.41_00879	9.48696	9.40194	9.58639	9.14679	9.10851	9.01498	9.81079	9.08676	9.36767	9.086	9.146	9.47054	9.46892	9.46707	9.50017	9.69442	8.72191	8.98773	8.70706	9.25974	9.04241	-0.410194	0.00816344	811	dinB	dna polymerase iv
208.41_00880	14.7626	14.1425	14.2334	14.43	13.7529	14.0672	14.5535	14.3112	13.9715	13.8461	13.766	13.6007	13.9964	14.0443	14.29	14.3828	14.4959	14.0992	13.8248	13.8418	13.1648	-0.354418	0.0803828	1201	pflB	formate acetyltransferase
208.41_00885	2.88482	3.1152	2.7519	3.29584	3.87705	2.88616	2.92888	3.02389	2.73829	3.54278	2.8948	3.00505	2.7995	2.8186	2.91622	3.08162	3.06162	3.44382	2.9506	2.71863	2.83612	0.910855	0.0388664	1204	lacE_1	pts system lactose-specific eiicb component
208.41_00886	8.70263	8.7857	8.87134	8.09531	8.47382	8.42417	8.72884	8.46773	8.76194	7.79127	8.22695	8.39881	8.6736	8.86468	8.80674	8.77151	8.03143	7.78235	8.51733	8.40794	8.13677	-0.574192	8.77605e-05	788	trkG	cation transport protein
208.41_00887	9.5035	10.0732	10.187	9.20806	9.40127	9.65224	10.0846	9.89347	10.1696	9.34141	9.1696	9.46685	9.78999	9.93219	9.78676	9.42808	9.12227	9.4211	9.20478	9.27867	9.20384	-0.763782	2.14193e-10	431	trkA	trka-c domain protein
208.41_00888	8.69986	9.0319	9.15167	9.11977	8.87295	8.78189	9.01438	8.82827	9.1526	8.76487	8.88832	8.55721	8.9603	9.05153	8.8559	8.45954	8.59402	8.95864	9.1259	8.72136	8.96682	-0.191852	0.135313	1205	salL	s-adenosyl-l-methionine hydroxide adenosyltransferase family protein
208.41_00889	8.17889	8.32651	8.36672	8.11219	8.33743	8.29709	8.81932	8.47603	8.59499	7.87792	7.73962	8.30577	8.49677	8.33903	8.2605	8.21858	8.06036	8.16487	8.10214	8.2091	8.27724	-0.361821	0.00508561	735	NA	membrane protein
208.41_00890	6.29636	6.28772	5.99924	7.11511	6.52247	6.02665	6.27945	7.16817	6.25373	6.24706	6.60155	5.80734	6.21028	6.45605	6.43577	6.2243	6.75603	6.74475	6.51983	6.34662	6.03217	0.0350795	0.912174	1206	NA	chlorohydrolase
208.41_00891	10.1648	10.0628	10.103	10.2853	10.4112	10.2008	10.1632	10.0114	10.0673	10.3128	10.331	10.0481	10.12	10.1035	10.1123	10.1283	10.0469	10.3095	10.186	10.1099	10.1997	0.141717	0.0397853	1207	ykoD_2	abc transporter family protein
208.41_00892	8.71344	8.57489	8.39863	8.739	9.04893	8.38558	9.09261	8.73583	8.78779	9.23228	9.29124	8.6009	8.82433	8.92167	8.90662	9.11046	8.84688	8.9392	8.76003	9.20618	9.02019	0.212548	0.199118	1208	ecfT_2	cobalt transport family protein
208.41_00893	7.15804	6.89814	7.33456	9.10231	8.62468	7.5572	7.2853	7.3752	7.39828	8.6291	8.45336	7.91674	6.95461	7.1292	6.98609	8.52697	8.85356	8.57746	8.90861	8.36243	8.47039	1.77476	2.8139e-19	81	NA	trna (cytidine uridine-2 -o-)-methyltransferase
208.41_00894	10.5361	10.7688	10.2243	12.1424	11.5357	9.88501	10.5781	9.65909	10.428	10.8012	10.5141	10.1609	10.8573	10.7466	10.8826	10.9514	12.4644	11.2671	10.6659	10.3562	10.2302	0.750494	0.0432037	1209	ribU	riboflavin transporter
208.41_00895	8.83848	8.76933	8.73593	8.64294	8.74219	8.55316	8.51522	7.97289	8.51182	8.82144	8.72979	8.88083	8.65265	8.33694	8.69401	8.57743	8.99966	8.54723	9.10023	8.77878	8.80365	0.242975	0.0994964	1210	NA	pap2 superfamily protein
208.41_00897	9.62372	9.2021	9.29732	8.98921	9.43951	9.66203	8.98907	7.85809	8.92911	9.70647	9.32889	9.80834	9.06615	8.74867	8.982	9.2086	9.02694	9.40096	9.58386	9.43063	9.87631	0.559235	0.0110307	1211	NA	acetyltransferase family protein
208.41_00898	13.2094	13.2285	13.8552	13.711	13.5231	13.7179	13.6757	13.4863	13.6214	13.9813	13.6945	13.3289	13.3406	13.353	13.4092	13.3986	13.5971	13.7991	13.7107	13.4772	13.5567	0.189922	0.146627	1212	rpoE	dna-directed rna polymerase subunit delta
208.41_00899	10.1903	10.2185	9.85216	9.42893	9.73389	10.0408	10.1347	10.1008	10.1031	9.53013	9.7797	9.73921	10.0671	10.0213	10.3867	9.90061	9.48194	9.93223	10.0381	9.85826	9.74466	-0.423035	0.000218135	810	pyrG	ctp synthase
208.41_00900	6.78677	6.65487	6.7723	6.82692	7.00921	6.59213	6.46699	8.45555	6.8827	6.75686	6.34705	6.51219	6.74145	6.56706	6.87002	6.95252	6.93495	6.66794	6.94227	6.26868	7.08977	0.0197789	0.919124	1213	NA	na+ pi-cotransporter family protein
208.41_00901	8.0462	8.32343	7.9267	7.32103	7.64935	7.87141	8.2209	8.49835	8.2534	7.77596	7.666	8.2357	8.16201	8.3936	8.28291	8.01865	7.24638	7.49814	7.90531	7.94182	8.07521	-0.554043	0.000562032	598	NA	na+ pi-cotransporter family protein
208.41_00902	8.08824	7.99133	7.57688	6.97384	6.86497	7.00893	7.44594	9.01038	7.23688	6.98157	7.04811	7.29631	8.03992	7.83114	7.66989	6.79975	7.18622	6.97073	6.83353	7.51467	7.28515	-1.19846	1.25111e-06	215	strH_1	endo-beta-n-acetylglucosaminidase
208.41_00903	13.7939	14.1297	14.074	13.6225	13.5961	13.8082	13.9973	13.5784	14.1315	13.5127	13.5516	13.3593	13.8541	13.9529	13.8865	13.4084	13.5561	13.3232	13.7608	13.38	13.4876	-0.495269	1.75781e-06	651	pgk	phosphoglycerate kinase
208.41_00904	10.0555	9.9535	10.3061	8.99971	9.2084	9.06744	10.1837	9.886	10.0871	9.74307	9.65283	9.99387	10.1773	9.99515	10.0717	9.48132	8.75006	9.20051	8.69238	9.69171	9.9573	-0.793833	9.26408e-05	409	NA	membrane protein
208.41_00905	10.1505	10.0799	10.0206	11.2153	11.2271	10.1463	10.179	9.80951	9.89138	10.4145	10.5665	9.85656	10.406	10.2898	11.5729	10.1612	11.087	10.9247	10.7889	10.8122	10.7694	0.417652	0.158579	1214	glnR	hth-type transcriptional regulator glnr
208.41_00906	12.2279	11.9803	11.776	12.4177	12.5892	12.144	11.8158	11.7773	11.7275	11.975	12.1218	11.6598	12.289	12.0882	13.0571	11.8831	12.651	12.6202	12.1028	12.2784	12.1465	0.115353	0.639093	1215	glnA	glutamine type i
208.41_00909	4.04557	4.24874	3.84888	4.58748	4.51808	4.53206	4.56333	10.6372	3.77251	4.08476	4.28256	4.21493	4.69755	4.59079	4.23423	4.6613	5.15751	3.8791	4.65192	3.91743	3.88615	0.0688256	0.847783	1216	bglA	6-phospho-beta-glucosidase
208.41_00911	2.21825	1.93306	2.53291	2.72416	2.62764	1.81434	2.02953	3.82714	1.87689	1.96093	1.95009	1.94407	2.35025	2.18795	1.99767	2.25841	2.45227	2.36244	1.97618	2.50648	1.92163	0.223809	0.778049	1217	licB_2	pts lactose cellobiose specific iib subunit
208.41_00912	3.87705	3.8219	3.7092	3.84447	4.4424	4.14705	4.21746	7.46982	3.4219	4.19234	4.90545	4.76274	4.44459	3.52501	3.9531	3.58598	4.23103	4.49608	3.74147	4.53358	4.19942	0.691851	0.069888	1218	licR_2	prd domain protein
208.41_00913	0.845845	0.877075	0.91645	0.769039	0.757652	0.895437	1.16154	1.83444	0.681898	0.754115	0.750648	0.863733	0.686133	0.741817	0.828944	0.744744	0.987935	0.761198	0.75907	0.743648	0.741748	-0.724203	0.601677	1219	lacF_3	lactose-specific phosphotransferase enzyme iia component
208.41_00914	0.937799	0.904538	0.990996	0.917657	0.904412	0.872336	0.923108	1.96626	0.845363	0.900179	1.55667	1.11749	0.985178	0.875859	0.854153	0.888847	0.925735	1.40615	0.906103	0.887509	0.885186	1.41833	0.17111	1220	NA	membrane protein
208.41_00915	4.53711	4.37504	4.05787	4.65373	4.85346	4.47975	4.61801	7.97104	4.39944	4.62875	5.01222	4.78059	4.42684	4.28513	4.34452	5.39629	4.96648	4.31254	4.28427	4.2837	4.85128	0.552752	0.0323949	1221	licC_2	pts lactose cellobiose iic component family protein
208.41_00918	9.0791	8.92319	9.20266	8.56749	8.7726	9.01888	9.25633	8.91598	9.18261	8.61278	8.6429	9.31144	9.3931	9.21484	9.09155	8.34304	8.5159	8.43579	8.26584	8.70153	8.42455	-0.590165	0.000283712	568	yicI_1	glycosyl hydrolases 31 family protein
208.41_00919	8.82974	8.57121	8.26661	9.11364	9.1945	8.86001	9.16577	9.50235	8.70391	9.47691	9.12799	9.18973	9.28812	9.07728	8.77835	8.79243	8.89924	9.07048	8.65709	9.28378	9.14767	0.156984	0.449098	1222	yicI_2	glycosyl hydrolases 31 family protein
208.41_00920	7.61443	7.755	8.04372	8.23619	8.61819	7.66137	8.13053	8.26894	8.12365	8.27	8.63592	7.69073	7.73712	8.1809	7.69169	8.21183	8.51755	8.76011	8.38816	8.34689	8.48175	0.490235	0.0111204	1223	NA	glutathione peroxidase
208.41_00921	9.38154	9.29238	9.31846	9.09805	9.5081	9.32585	9.27532	7.95265	9.14577	9.36327	9.24778	9.07108	9.76367	9.46673	9.80315	9.33837	9.37359	9.34063	8.81465	8.7894	9.11052	-0.170268	0.477715	1224	NA	hyaluronate lyase
208.41_00923	5.9635	5.38257	6.13543	5.19935	4.79375	4.806	5.01796	5.32213	5.34206	4.36728	4.69025	3.62173	5.27468	5.67049	5.94055	4.43881	4.86477	4.56457	4.42893	4.01619	3.99523	-1.94933	2.89956e-07	52	kdgA	2-dehydro-3-deoxyphosphogluconate aldolase 4-hydroxy-2-oxoglutarate aldolase family protein
208.41_00924	5.88948	5.315	5.90823	5.27005	4.95013	4.99503	5.31884	5.26248	5.38647	4.66013	4.21804	3.82079	5.57537	5.34265	5.87305	4.60531	5.06184	4.34048	4.18826	4.02199	3.87799	-1.77932	5.09481e-06	80	kdgK	pfkb carbohydrate kinase family protein
208.41_00925	5.15036	5.11986	5.7239	5.02575	5.22831	4.51521	5.18876	5.3322	5.11669	4.16028	4.00023	3.40022	5.42794	5.20151	5.3988	4.65722	5.13147	4.35881	4.08673	3.80144	3.90776	-1.56733	0.000522687	131	NA	ribose galactose isomerase
208.41_00926	6.01604	5.53596	6.161	5.71872	5.40794	5.84783	5.92187	5.93655	5.80105	4.58011	5.03743	4.26496	5.78895	6.04542	6.24475	4.87306	5.08429	5.20738	4.40898	4.44162	4.41619	-1.47277	6.95644e-05	154	gno	gluconate 5-dehydrogenase
208.41_00927	3.39722	3.12556	3.54162	2.78044	3.97517	3.40206	3.13713	4.20442	3.60539	2.72523	2.7122	3.14718	3.39367	3.21101	3.33851	2.96442	2.80589	2.75185	2.74385	2.95706	2.67869	-1.39579	0.0580174	1225	manX_1	pts system fructose iia component family protein
208.41_00928	5.59916	4.94762	4.64374	4.40608	4.27786	4.73864	4.97859	5.5218	4.75708	4.12635	4.83027	4.12779	4.99897	5.06941	4.81007	4.47306	4.48496	4.20158	4.6721	4.1175	4.27527	-1.28525	4.58737e-05	761	ugl	unsaturated glucuronyl hydrolase
208.41_00929	4.63755	3.44092	4.11694	3.42433	3.34019	3.65881	3.64664	4.19195	3.73015	3.17197	3.28772	3.19181	3.79619	3.81133	3.76256	2.96895	4.00348	3.73625	3.03602	2.96379	3.0953	-1.63633	0.00167347	115	levE	pts n-acetylgalactosamine-specific iib component
208.41_00930	4.8124	4.00765	3.97758	3.65124	3.67068	3.52606	3.50888	4.36364	3.9721	3.39443	3.07851	3.07278	3.93879	3.74478	4.03584	3.54507	3.84854	3.58362	3.11995	3.314	3.29937	-1.79039	5.83008e-05	78	agaC_1	pts system sorbose-specific iic component family protein
208.41_00931	5.99892	5.20501	5.39067	4.81967	4.57449	4.93936	5.02156	5.8349	4.75653	4.52758	4.56779	4.32479	5.00314	4.90301	5.14107	4.56361	4.1601	5.09359	4.38947	4.68844	3.9694	-1.3523	0.000120753	177	manZ_1	pts system mannose fructose sorbose iid component family protein
208.41_00934	10.9736	10.8209	10.9854	11.3967	11.4918	11.3998	10.9575	10.3086	10.8944	10.7927	10.5543	10.6034	11.1184	10.8803	11.0124	11.317	11.4369	11.2245	10.5292	10.827	10.5892	0.208586	0.320758	1227	kdgR	bacterial regulatory laci family protein
208.41_00938	10.3791	10.5399	10.5919	11.9765	11.4159	11.0513	10.8153	10.6254	10.8529	11.4045	11.0382	10.5491	10.5205	10.5259	10.377	10.6744	11.6896	11.4108	11.6189	10.8543	10.9659	0.861128	1.4245e-05	376	rsmH_1	s-adenosyl-methyltransferase
208.41_00939	7.43956	7.44608	7.37648	7.34663	7.5264	8.01959	7.54627	7.5878	7.48891	7.84922	7.78118	7.60834	7.35057	7.31409	7.20757	7.41076	7.79707	7.89237	7.52209	7.40006	7.8439	0.362347	0.0058214	816	ftsL	cell division protein
208.41_00940	11.4952	11.4468	11.4632	10.9797	11.0841	11.7247	11.4518	11.5218	11.6607	11.2274	11.2807	11.586	11.3279	11.3316	11.418	11.1961	11.1375	11.2147	11.2945	11.2737	11.1327	-0.221261	0.0579521	1230	pbpX	penicillin-binding protein 2x
208.41_00941	10.7317	10.6264	10.5119	10.5601	10.6413	10.7536	10.8862	10.9144	10.8971	10.7694	10.803	10.9273	10.7806	10.6907	10.8437	10.8362	10.3859	10.5864	10.5963	10.7582	10.5628	-0.0956634	0.362193	1231	mraY	phospho-n-acetylmuramoyl-pentapeptide-transferase
208.41_00942	7.681	7.27734	6.7605	7.39464	7.61152	6.55816	7.6426	7.47219	7.20886	7.78445	7.97794	8.06365	7.52868	7.41148	7.39632	7.66574	7.43907	7.72584	7.575	8.40655	8.06885	0.479409	0.0497207	1232	NA	sulfite exporter family protein
208.41_00944	7.6322	7.6276	7.40036	7.06689	6.95022	7.12516	7.57875	7.48519	7.52254	7.59473	7.56028	7.87815	7.65626	7.58139	7.57146	7.60007	7.42207	7.05431	7.34639	8.02319	7.69334	-0.08697	0.659638	1234	NA	arylsulfatase
208.41_00945	6.45518	6.35287	6.01872	6.59992	6.50283	6.02603	6.15307	6.17161	6.14344	6.36799	5.53195	6.0289	6.66313	6.51258	6.85319	6.23629	6.26432	5.83453	6.21863	6.12209	6.25794	-0.318942	0.145339	1235	licC_3	pts lactose cellobiose iic component family protein
208.41_00946	5.21197	5.05722	5.29294	4.94668	5.86761	5.2888	5.39235	4.88404	5.3784	4.98451	5.44773	4.73922	5.21536	5.35533	5.22793	4.77086	5.46812	5.683	5.38712	5.76727	5.37495	0.198254	0.486856	1236	licA_2	pts lactose cellobiose specific iia subunit
208.41_00947	4.22457	3.89311	4.30558	4.34019	4.20585	4.39082	4.04213	3.79884	3.85159	5.02566	4.03039	4.05228	4.40495	4.415	4.01017	4.05236	4.19379	4.04092	4.39777	4.33449	4.17154	0.384741	0.249886	1237	licB_3	pts lactose cellobiose specific iib subunit
208.41_00948	6.08753	5.6635	5.85937	5.81359	5.95853	5.9301	5.64325	5.48094	5.85827	5.75866	5.69485	5.47002	6.3038	6.22319	6.3004	5.15729	5.80695	5.98183	5.94185	5.9129	6.14132	-0.241212	0.33161	1238	NA	dihydrodipicolinate synthase
208.41_00949	6.76782	6.2377	5.7719	6.49268	6.54344	6.02884	6.23367	6.37064	5.99151	6.08174	6.20425	6.4628	6.74129	6.50177	6.65376	6.81095	6.01575	6.26129	6.21961	6.64776	6.70584	-0.00189288	0.994457	1239	licC_4	pts lactose cellobiose iic component family protein
208.41_00950	8.08581	7.90659	7.85283	9.04817	9.01547	7.81914	8.05829	7.80498	7.87483	9.38848	9.27939	8.18822	8.35263	8.20756	8.09251	8.75724	9.0897	9.50732	9.21139	9.33671	9.36114	1.32309	1.91403e-09	182	nagC	rok family protein
208.41_00951	5.94046	6.01102	6.55875	5.59672	5.26582	6.05845	6.29299	5.63594	6.52984	5.97481	5.78143	6.3788	6.15015	6.16463	5.95394	6.24529	5.1635	5.83157	5.84363	6.29982	5.56955	-0.390306	0.156189	1240	NA	acetyltransferase family protein
208.41_00953	6.73836	6.23452	6.40631	7.12131	7.00867	6.81782	6.21963	7.26167	6.68241	7.82854	7.6511	7.38796	6.16716	6.49471	6.53155	6.97936	7.18158	7.30984	7.24175	7.40913	7.74073	1.05229	1.72187e-06	274	trpA	tryptophan alpha subunit
208.41_00954	7.47441	7.08286	7.03055	8.37119	8.14121	7.8163	7.30667	8.19996	7.18583	8.17488	8.27066	8.12754	6.91182	7.00178	6.94422	7.67954	8.2538	8.36463	8.4655	8.125	7.99	1.11652	9.93837e-08	244	trpB	tryptophan beta subunit
208.41_00955	5.92593	5.24793	5.79963	6.93917	6.75175	6.53359	5.73513	5.82342	6.0298	6.83899	7.03314	7.00431	5.71534	5.42479	5.42513	5.80594	6.84408	6.6938	6.25223	6.72944	6.43137	1.44673	6.3036e-12	157	trpF	n-(5 -phosphoribosyl)anthranilate isomerase
208.41_00956	5.86102	5.878	6.3676	6.57444	6.57852	6.45353	5.75811	6.38239	6.17841	6.69656	6.62206	7.01131	5.84539	5.65371	5.80361	5.51917	7.15965	7.08274	6.87756	6.81178	6.82277	1.06524	4.74243e-06	263	trpC	indole-3-glycerol phosphate synthase family protein
208.41_00957	7.22789	6.60555	6.85557	7.59778	7.7098	7.32729	7.10906	7.1996	7.08681	7.64267	7.81172	7.98815	6.71712	6.78839	6.37167	7.53399	8.0636	7.93371	7.99855	7.91672	7.63316	1.15152	1.33935e-11	229	trpD	anthranilate phosphoribosyltransferase
208.41_00958	6.78203	6.23524	6.48134	7.7289	7.27109	7.10006	6.75912	6.83737	6.74073	7.68973	7.85651	7.63494	6.00613	6.13244	5.93333	6.69526	7.47434	7.77269	7.7232	7.4424	7.54263	1.42205	4.61763e-11	161	pabA	glutamine amidotransferase of anthranilate synthase aminodeoxychorismate synthase family protein
208.41_00959	7.02602	6.51719	7.07634	7.87494	7.93726	7.60066	7.08724	7.78045	7.0608	8.14615	8.10188	8.35965	6.74068	6.7454	6.14292	7.49946	7.98013	7.71625	7.87761	8.30586	8.23691	1.33418	5.20228e-09	178	trpE	anthranilate synthase component i
208.41_00960	9.43928	9.23349	9.50245	10.6519	10.4099	10.2658	9.80444	9.66983	9.39929	10.508	10.5514	10.6448	9.19416	9.15378	8.7982	10.0973	10.5843	10.4864	10.3437	10.6014	10.5386	1.36242	1.53753e-22	175	NA	chlorohydrolase
208.41_00961	11.1527	10.9078	10.4935	10.8343	11.033	10.3293	11.444	11.3895	10.844	11.576	11.6989	12.242	11.2963	11.169	10.867	11.2949	10.6535	11.2729	11.0683	11.8742	11.9359	0.418238	0.128671	1241	ccpA_2	bacterial regulatory laci family protein
208.41_00963	4.32981	4.2624	3.96115	4.29794	4.83649	4.07647	4.46881	4.51124	4.10775	5.15357	4.66667	4.85251	4.08444	4.27328	4.45622	4.75257	4.79742	4.59804	4.56896	4.8851	4.25806	0.793415	0.00579456	411	NA	mgtc family protein
208.41_00965	3.82632	3.48667	3.14551	4.09524	3.75668	3.59594	3.37578	3.70803	3.36306	4.09706	4.20056	4.01575	3.88039	3.79826	3.4828	4.30397	3.65165	4.18797	3.51844	4.66648	4.01094	1.14451	0.00224054	762	malK_1	abc transporter family protein
208.41_00966	3.82066	3.52412	3.80883	3.83641	3.72864	3.65146	3.61455	4.15685	3.76987	3.69489	3.85122	4.16962	4.04511	3.96055	3.69795	4.14048	3.27804	3.51559	3.19985	3.85385	3.90502	-0.107541	0.799726	1242	NA	bacterial extracellular solute-binding family protein
208.41_00967	3.62671	3.93612	3.64429	3.97362	3.61652	3.46631	3.90028	4.11745	3.57842	4.59	4.2935	4.28499	4.15584	3.92901	3.87417	3.91433	4.04379	3.89598	3.8744	4.48326	4.23399	0.526254	0.159923	1243	NA	hypotheical protein
208.41_00971	1.816	1.92496	1.80324	2.34721	2.54065	2.29848	1.99367	2.29444	1.92317	2.26459	1.94537	2.70236	2.15655	2.4065	1.9462	2.43836	2.00142	1.96905	2.42903	2.52654	2.67819	1.6201	0.0257186	1244	NA	phosphoprotein phosphatase
208.41_00977	6.96242	6.54815	6.84639	5.90309	5.57497	5.60984	6.75852	6.56785	6.66626	5.80947	6.31573	6.91945	6.7809	6.50694	6.64139	6.66317	5.73084	6.46361	5.20416	7.06811	6.88102	-0.53359	0.115677	1246	hpdA	glycyl-radical enzyme activating family protein
208.41_00978	8.38035	8.14167	7.75862	8.23968	8.42348	7.82786	8.57491	8.73581	7.73581	9.07385	8.97676	8.80716	8.31885	8.23243	8.14169	8.74982	7.64461	8.62338	8.22558	8.94011	9.16459	0.48313	0.0569604	1247	srlR_1	iron dependent n-terminal dna binding domain protein
208.41_00979	8.86386	8.61203	7.81096	9.01676	8.94033	8.48371	9.21416	9.32385	8.4739	9.82031	9.73594	10.0148	9.11078	8.91465	8.98925	9.31396	8.90558	9.7431	8.8007	9.73681	9.85379	0.722579	0.00812651	463	sorC	transcriptional regulator
208.41_00980	5.73807	5.72268	5.85635	4.4528	4.76282	4.52556	6.26993	5.54474	5.64146	4.71325	5.43154	5.22038	5.89818	6.03648	5.79424	4.74145	4.20703	4.81258	4.58133	4.99141	4.89899	-1.7244	3.10964e-10	93	licA_3	pts lactose cellobiose specific iia subunit
208.41_00981	5.55518	5.61725	5.80774	4.80858	4.21709	4.35976	5.68598	5.49094	5.38738	4.85542	4.56095	4.93093	5.78761	5.72338	5.50683	4.39135	4.40831	4.88206	4.47238	4.54765	4.25814	-1.84972	1.12915e-14	73	gmuB	pts lactose cellobiose specific iib subunit
208.41_00982	8.62742	8.30089	8.08576	7.06146	6.91679	6.59018	8.49815	8.45392	8.05757	6.86989	7.20551	7.24511	8.76242	8.58917	8.56002	6.60801	7.06446	6.96259	7.33148	7.06569	6.89667	-1.92013	8.199e-34	59	licC_5	pts lactose cellobiose iic component family protein
208.41_00983	8.9687	8.9027	8.60225	7.60641	7.57363	7.46665	9.09642	8.77738	8.82974	7.86167	7.61168	8.00826	9.26426	9.16533	9.11538	7.28076	7.70847	7.82007	8.20234	7.88191	7.82436	-1.56955	2.1892e-26	129	bssA	pyruvate formate-lyase
208.41_00984	6.58798	6.28053	6.31988	4.37948	4.96368	5.41874	6.50608	6.23411	6.49166	5.22684	5.41776	6.1681	6.46314	6.67018	6.43945	5.0699	4.44996	5.01685	5.2356	5.1161	4.95157	-1.89991	3.88287e-08	64	fsaA	transaldolase family protein
208.41_00985	8.86595	8.61123	8.6918	7.08238	7.2014	7.27227	8.93884	8.80112	8.97722	7.89196	7.65196	7.96924	9.05749	8.85238	8.91779	7.22263	7.2268	7.4706	7.66266	7.27212	7.26338	-1.78797	2.54226e-30	79	gldA	glycerol dehydrogenase
208.41_00986	11.933	11.9113	11.9454	12.1392	11.9758	11.9095	12.0664	12.0661	12.1226	12.1712	12.0555	11.7667	11.8206	11.9504	11.9262	12.0658	12.1394	12.1509	12.4209	12.1972	12.0683	0.150278	0.118806	1248	leuS	leucyl-trna synthetase
208.41_00988	3.76283	3.29565	3.4381	3.5062	4.65382	4.4823	3.57384	5.3683	3.50912	3.67459	4.42237	3.57209	3.47633	3.5379	3.77749	4.33333	4.37227	4.35971	3.84614	4.0418	3.66224	0.348209	0.585319	1249	NA	acetyltransferase family protein
208.41_00989	4.53898	4.25753	4.60225	4.60482	4.73584	4.32717	4.58819	6.2245	4.48732	5.20031	4.78284	4.8083	4.81645	4.23533	4.41146	5.18132	4.80172	5.32162	5.04907	5.32627	5.083	0.149011	0.764669	1250	NA	gnat family
208.41_00990	10.3971	10.5317	10.5244	9.90835	10.0766	10.2392	10.7025	10.3392	10.6301	9.88727	9.93939	9.88846	10.5159	10.5812	10.5704	10.254	9.88761	9.94968	9.99075	9.69025	9.76269	-0.702622	3.78653e-13	483	ruvB	holliday junction dna helicase
208.41_00991	9.07112	9.06958	8.98302	8.60843	8.44472	8.47298	9.27182	8.62101	9.09853	8.78149	8.90043	9.02378	9.19398	9.16528	9.16423	8.7036	8.32218	8.49639	8.44619	8.59629	8.84599	-0.53213	6.11506e-05	617	NA	prolyl-trna synthetase
208.41_00992	10.3002	10.5078	10.3815	10.2258	10.1695	10.8044	10.4779	10.3852	10.5336	10.114	10.2752	10.6181	10.3706	10.3643	10.358	10.5384	10.1862	10.0453	10.2965	10.3004	10.155	-0.0917489	0.494222	1251	uppS	di- -cis-decaprenylcistransferase
208.41_00993	10.3177	10.4094	10.1601	9.7932	9.91394	10.0739	10.2701	9.97391	10.299	9.76115	9.84781	9.93617	10.2824	10.3403	10.5584	9.6439	9.67439	9.69884	9.77949	9.74419	9.80831	-0.597809	4.42279e-10	562	cdsA	phosphatidate cytidylyltransferase
208.41_00994	11.105	11.1703	10.9314	11.2276	10.8029	11.2319	11.138	11.0239	11.092	10.8138	10.8198	10.702	11.0137	11.0998	11.2929	10.9012	10.8432	10.7175	10.9085	10.8063	10.6786	-0.265666	0.0110307	1252	NA	rip metalloprotease
208.41_00995	11.6361	11.6273	11.451	11.7228	11.6141	12.1628	11.5412	11.5836	11.6442	11.5124	11.5434	11.4984	11.4677	11.5494	11.6307	11.4399	11.6836	11.6302	11.8061	11.4773	11.5037	0.0957993	0.422076	1253	proS	prolyl-trna synthetase
208.41_00996	8.72225	8.87706	8.63641	7.75038	7.72255	7.89921	8.08198	8.54419	8.12872	8.05195	8.01691	7.92875	8.1171	8.26329	7.91846	7.74376	7.62126	7.97795	8.41924	8.1408	8.00149	-0.578792	0.00114176	582	gmuD_2	6-phospho-beta-glucosidase gmud
208.41_00997	13.4442	13.7356	13.6721	11.9	11.6406	11.4666	13.7916	13.8211	13.8724	11.8339	11.7928	11.2784	13.4215	13.5714	13.6086	11.4501	11.9604	11.7729	12.2979	11.5977	11.7929	-2.33461	4.37503e-66	28	glmS	glutamine-fructose-6-phosphate transaminase
208.41_00998	8.79425	9.23852	8.97594	9.3647	8.91387	8.81008	7.89637	8.41583	8.03096	8.42388	8.4433	9.29	7.64779	7.84757	7.98104	9.89078	9.29353	8.95709	9.20239	8.75541	8.58918	0.795477	0.00628587	407	limB	monooxygenase
208.41_00999	9.03852	8.72265	9.02198	8.87918	9.31355	9.66191	8.1919	6.31423	8.29782	8.01938	7.57909	7.80316	9.35003	8.91139	9.26126	8.24277	8.66488	8.27449	7.73597	7.71892	7.65999	-0.360575	0.427258	1254	NA	transposase
208.41_01000	8.9195	8.73553	8.91451	8.76622	9.38259	8.87469	8.40854	8.65563	8.55229	8.62366	8.61964	8.13287	9.14651	8.84825	9.18395	9.13756	8.64606	8.59488	7.75865	8.6056	8.41602	-0.18762	0.428899	1255	NA	transposase
208.41_01001	6.21252	5.67742	6.0113	5.21016	6.07056	6.15122	5.97563	4.89649	5.7561	5.42757	5.77393	6.09032	6.22554	6.0478	6.00983	5.81981	5.92435	5.09756	5.73994	6.08945	6.25846	-0.0785106	0.811501	1256	NA	glycyl-trna synthetase subunit alpha
208.41_01002	7.96102	8.00817	8.20954	7.82929	7.81533	7.85975	8.55224	7.91561	8.4017	7.76413	7.93834	8.02653	8.59776	8.44336	8.62888	8.73979	7.36597	7.5583	7.10176	8.14825	7.98217	-0.538423	0.0170346	1257	NA	transposase
208.41_01003	16.2897	16.228	16.4425	17.4836	16.9984	16.7268	16.3659	16.5642	16.4275	17.2579	16.9319	16.2558	16.2169	16.2813	16.3124	16.4445	17.3436	17.2292	17.1847	16.6982	16.8097	0.78907	2.41102e-06	414	tuf	translation elongation factor tu
208.41_01004	13.1071	13.1974	13.0662	13.3772	13.1135	12.1986	13.2436	13.2486	13.2778	13.1009	13.1915	12.5221	13.0407	13.2124	13.1314	13.2809	13.243	13.1959	13.3001	13.2484	12.9644	-0.0871224	0.622115	1258	gla	glycerol facilitator-aquaporin gla
208.41_01005	5.62981	5.51588	5.6754	6.15312	6.471	6.10872	5.43382	5.50655	5.44682	6.03733	6.26879	5.44256	5.79768	5.8721	5.85909	5.73699	6.28388	6.68039	5.82612	6.00298	6.5887	0.794716	0.000382609	408	NA	lpxtg-motif cell wall anchor domain protein
208.41_01009	12.2979	12.5539	12.413	12.3899	12.2109	12.3963	12.6136	12.4055	12.5263	12.0859	11.8891	11.9779	12.387	12.5484	12.5424	12.0409	12.4035	12.2204	12.223	11.9058	12.0502	-0.390405	0.000105582	716	pgcA	phosphoglucomutase c-terminal domain protein
208.41_01010	11.6741	11.9313	12.2177	11.0488	11.2289	10.7903	11.7202	11.7971	12.2451	10.9235	11.1063	10.7463	11.5406	11.7092	11.8403	11.6291	11.0132	10.9984	10.8988	11.0757	11.3038	-0.96798	4.28813e-11	310	NA	bacterocin transport accessory protein
208.41_01011	11.1414	11.0726	11.6146	12.6771	12.6449	12.4714	11.6486	12.0947	11.7925	12.8958	12.8201	13.0298	11.3074	11.2285	10.9706	12.3539	12.8292	12.9852	12.3412	12.6001	12.8445	1.52813	1.85746e-18	139	artP_1	polar amino acid abc uptake transporter substrate binding protein
208.41_01012	9.10681	9.22308	9.27838	9.87174	9.94632	10.1545	9.5608	9.97621	9.60045	9.98807	9.92591	10.6723	9.05965	9.1536	8.98023	9.65353	9.84328	10.1362	10.0831	10.1247	10.1386	0.877487	5.28216e-07	364	glnQ_2	abc transporter family protein
208.41_01013	9.02695	9.03398	9.10661	9.68259	9.97943	9.58879	9.46965	10.1458	9.74112	10.0142	10.1225	10.4738	8.9477	9.11291	8.85447	10.2947	9.84919	10.0678	10.0618	10.0574	10.2992	0.894923	1.31843e-05	352	yecS_2	amino abc permease 3-tm his glu gln arg opine family domain protein
208.41_01014	10.2679	10.401	10.3861	10.2035	10.1901	10.1971	10.61	10.7173	10.6704	10.426	10.3998	10.5321	10.4348	10.4626	10.4555	10.2635	10.1013	10.2773	10.1506	10.3651	10.3995	-0.242886	0.0113426	1259	NA	tetratricopeptide repeat family protein
208.41_01015	9.83477	9.84923	9.6537	9.96135	9.84925	9.66663	10.0885	9.9836	9.66124	9.95126	9.95365	9.94202	10.0204	9.95212	9.69997	10.0592	9.63605	9.69182	9.60613	10.1099	9.94663	0.00848446	0.952642	1260	NA	membrane protein
208.41_01016	10.6965	10.6561	10.7251	10.8836	10.8083	10.2432	10.6486	10.5474	10.7294	10.7037	10.8302	9.95253	10.5876	10.7008	10.765	11.1254	10.7747	10.838	10.7425	10.8303	10.7097	0.0723367	0.659072	1261	pgl	3-carboxymuconate cyclase
208.41_01017	11.4	10.947	10.9595	12.7353	11.881	11.5544	11.3066	11.736	11.272	12.1573	11.8121	11.2834	10.839	10.8484	10.779	11.0637	12.4881	11.9436	12.6032	11.555	11.6646	1.02659	4.06425e-05	284	atpC	atp synthase epsilon subunit
208.41_01018	12.0851	11.9861	11.8477	11.9367	11.6985	12.2882	11.9115	11.9362	11.9853	11.4767	11.5238	12.1929	11.7165	11.7828	11.6994	11.7436	11.7598	11.6959	11.8332	11.5068	11.5908	-0.111929	0.462749	1262	atpD	atp synthase beta subunit
208.41_01019	10.6948	10.6251	10.5452	10.5293	10.3507	10.8004	10.5302	10.7155	10.7086	10.0586	10.3142	11.217	10.3777	10.357	10.2645	10.2812	10.5035	10.2293	10.6645	10.5012	10.5005	-0.0119073	0.954836	1263	atpG	atp synthase gamma subunit
208.41_01020	11.5507	11.6325	11.5174	11.5484	11.316	11.6727	11.5255	11.6154	11.6126	10.9162	10.8553	11.5994	11.2352	11.3425	11.2239	11.0356	11.3465	11.0807	11.4032	11.0658	10.9839	-0.265342	0.0815032	1264	atpA	atp synthase alpha subunit
208.41_01021	9.47853	9.60251	9.35404	8.78158	8.79898	9.07936	9.55561	9.96237	9.42606	8.7551	9.01687	10.1407	9.39672	9.33482	9.16689	8.6051	8.49212	8.84118	8.89798	9.11469	9.31883	-0.523111	0.0253249	1265	atpH	atp synthase delta subunit
208.41_01022	10.2612	10.2884	10.5475	10.2965	10.1246	10.3857	10.3668	10.5543	10.4478	10.0306	10.0022	11.1391	10.2584	10.1599	9.92784	10.0193	10.1888	10.1617	10.1952	10.085	10.3708	-0.0379042	0.854794	1266	atpF	atp synthase b subunit
208.41_01023	11.1224	11.1405	10.949	10.6121	10.4602	10.6968	11.2103	11.2537	11.095	10.3756	10.4496	11.6905	11.1333	11.0084	10.6603	10.9296	10.3172	10.3765	10.3732	10.9366	10.8789	-0.405798	0.0491499	1267	atpB	atp synthase a subunit
208.41_01025	7.14115	7.02204	7.29196	7.51811	7.67853	6.96908	7.2507	7.64602	7.34981	7.53543	7.92991	7.36301	7.15851	7.05358	6.94971	7.43693	6.2309	7.28285	7.68054	7.76172	7.67294	0.349906	0.110174	1268	hmpT	membrane protein
208.41_01026	6.58087	6.93078	6.70397	6.18164	6.46164	6.79671	6.69186	7.57645	6.7565	7.00315	6.905	7.06528	6.55231	6.69554	6.65609	6.61146	6.78887	7.042	7.29623	7.07212	7.04467	0.0788373	0.751698	1269	pdxK	phosphomethylpyrimidine kinase
208.41_01027	6.96488	7.04026	7.19722	7.40648	6.9897	7.02505	7.1111	8.01792	7.21009	7.48242	7.37025	7.07611	6.75265	6.84443	6.81973	7.1841	7.6267	7.09253	7.83297	7.59645	7.66331	0.292877	0.225157	1270	truA	trna pseudouridine synthase a
208.41_01028	9.39955	9.07607	9.12325	10.1025	10.0804	9.1581	9.27601	9.66998	9.03414	10.1991	10.3308	9.87476	8.982	9.10654	9.32279	10.1086	9.98498	10.0841	10.4113	10.3908	10.1373	1.07885	5.05166e-11	257	NA	major facilitator superfamily protein
208.41_01030	10.2221	10.3956	10.823	11.4478	11.3795	11.5805	10.9581	11.1753	10.7419	11.5166	11.4668	11.7236	10.5169	10.5775	10.7676	11.2008	11.3178	11.5898	11.7346	11.211	11.6181	0.95748	1.03063e-11	315	NA	alkylphosphonate utilization operon protein
208.41_01031	9.95563	9.74028	9.97731	10.4727	10.2933	10.1982	10.0194	10.0769	10.1422	10.6002	10.4771	10.4303	9.71808	9.74752	9.8466	10.4283	10.5683	10.3411	10.5489	10.5135	10.5301	0.657911	5.44118e-13	518	cmk	cytidylate kinase
208.41_01032	8.9182	8.74015	8.95497	9.73022	9.61621	9.86061	9.12189	9.30211	9.07242	9.74202	9.82985	10.195	8.64942	8.81328	8.58224	9.76534	9.85121	9.78945	9.88412	9.61265	9.8635	1.12309	7.19608e-20	241	NA	30s ribosomal protein s15
208.41_01034	8.65861	8.57502	8.32651	8.48033	8.80736	8.92631	8.42613	8.01992	8.45118	8.70632	9.00164	9.45527	8.3641	8.29647	8.02111	8.98645	8.61485	8.8462	9.13947	9.27049	9.05158	0.775029	6.48454e-07	420	csbB	glycosyl transferase 2 family protein
208.41_01035	12.2218	12.4628	12.7808	12.9433	12.5192	12.2983	12.8228	12.6736	12.7948	12.539	12.6014	12.26	12.3259	12.4546	12.1071	12.678	12.8297	12.7298	12.6647	12.5999	12.4837	0.0835834	0.598367	1272	lnpD_2	udp-glucose 4-epimerase
208.41_01036	9.20442	9.13921	8.85436	8.57654	8.44674	8.77095	9.08449	9.16114	9.14528	8.4336	8.8152	8.50418	9.01017	9.06928	9.34698	8.28382	8.86231	8.44365	8.70867	8.46485	8.18318	-0.713153	1.0066e-09	471	hcnC	fad dependent oxidoreductase
208.41_01037	8.66536	8.70884	8.61251	7.80588	8.047	8.6007	8.65754	8.66399	8.63884	8.24984	7.72753	8.13831	8.66223	8.76462	8.86101	7.75766	8.02057	8.27026	8.22022	7.96716	8.09925	-0.746218	1.39542e-08	445	NA	nif3 family protein
208.41_01038	8.89199	9.07441	8.99078	9.07041	9.36645	8.64203	9.30802	9.20167	9.43342	9.14855	9.42713	8.46593	9.01664	9.16528	9.20538	9.00473	9.38477	9.10005	9.64112	9.35169	9.01078	0.0190436	0.929394	1273	trmK	sam-dependent methyltransferase
208.41_01042	5.89987	5.87461	5.8506	5.89184	5.96698	5.37934	5.66981	5.91263	5.78453	5.40588	5.98434	5.30912	5.67128	5.79798	5.98388	5.86862	5.28721	5.75491	5.90837	6.25046	5.80943	-0.129335	0.572374	1274	rapA_2	snf2 family protein
208.41_01043	4.66264	4.31213	4.38303	4.88962	4.86042	5.03227	4.31686	4.22386	4.28844	4.35391	4.97628	4.45415	4.10069	4.06865	4.09421	4.72031	4.39864	4.9151	5.11522	4.86055	4.01798	0.951395	0.00048873	320	rhlB	helicase conserved c-terminal domain protein
208.41_01049	2.61813	3.33972	3.1017	3.21529	2.53931	2.36374	2.72995	4.04783	2.73789	3.08509	2.51539	2.79001	2.78414	2.93543	2.82149	2.77635	2.80128	2.88325	3.34264	2.76926	3.16187	-0.745621	0.281022	1275	NA	caax amino terminal protease family protein
208.41_01050	10.6057	10.6588	11.2094	10.7105	10.7929	10.5544	11.1021	10.9943	11.1505	10.5806	10.6845	10.7539	10.6308	10.6797	10.6349	11.4229	10.7316	10.6	10.7417	10.7936	10.7531	-0.116569	0.491852	1276	NA	transcription antitermination factor
208.41_01051	9.5646	9.75854	9.69518	8.73749	8.81494	9.19937	9.67849	9.70237	9.68196	8.7625	8.68692	9.02355	9.44813	9.6174	9.58425	9.22478	8.7181	8.74118	8.79841	8.75651	8.86462	-0.943517	1.68762e-19	324	NA	general stress gls24 family
208.41_01052	12.3436	12.4833	12.6872	12.1592	12.03	11.6973	12.4445	12.3992	12.5858	12.1835	12.0847	11.3875	12.4334	12.4402	12.5247	11.9523	11.8273	11.9441	12.1312	11.975	12.0315	-0.637064	1.42865e-08	533	efp	translation elongation factor p
208.41_01053	10.4539	10.3647	10.4427	10.8531	10.5172	10.1764	10.4058	9.99617	10.4356	10.4335	10.3958	9.95971	10.1774	10.2822	10.3872	10.2686	10.998	10.5688	10.7878	10.1301	10.4325	0.194641	0.241746	1277	gatB	aspartyl glutamyl-trna amidotransferase subunit b
208.41_01054	9.47038	9.66035	9.40328	8.78967	8.47379	8.96373	9.13393	8.92121	9.35681	8.42181	8.77448	8.68899	9.29629	9.48619	9.63294	8.91933	8.9723	8.94754	9.00727	8.89182	8.70831	-0.734009	2.97084e-08	455	gatA	aspartyl glutamyl-trna(asn gln) a subunit
208.41_01055	8.11825	8.32914	8.81677	8.11259	8.07982	7.90374	8.58195	8.37815	8.81737	8.17442	7.83715	7.62794	8.06662	8.51205	8.17718	8.15928	7.90337	8.09664	8.33531	8.23712	7.98135	-0.52433	0.000966813	626	gatC_1	glutamyl-trna amidotransferase subunit c
208.41_01056	10.8536	10.8484	10.896	10.8892	10.8244	10.9786	10.9398	11.1811	10.9223	10.7695	10.73	10.8365	10.8672	10.9098	10.942	10.7667	10.813	10.7545	10.8002	10.83	10.6592	-0.153602	0.0286169	1278	prfC	peptide chain release factor 3
208.41_01059	13.6731	13.7243	13.5901	13.6206	13.3621	13.4659	13.752	13.7927	13.6778	13.4308	13.2799	12.9945	13.6224	13.7365	13.7517	13.3339	13.5336	13.4243	13.4863	13.3136	13.1705	-0.399142	5.10535e-06	711	NA	dak2 domain protein
208.41_01060	12.2941	12.3298	12.326	12.2111	12.1515	12.1142	12.4356	12.7605	12.8301	12.0391	11.6485	12.4224	12.184	12.2988	12.1335	11.8017	11.86	12.1195	11.7503	11.6238	11.6967	-0.542278	0.00040707	609	ilvB	acetolactate large biosynthetic type
208.41_01061	9.26921	9.43749	9.38727	9.2506	9.09852	9.59925	9.39458	9.85497	9.74912	9.10096	8.65932	10.2228	9.08732	9.21745	9.16682	8.73687	9.42306	9.25509	8.85289	8.50577	8.96312	-0.234281	0.373735	1280	ilvH	acetolactate small subunit
208.41_01062	11.1433	11.2266	11.128	10.9394	10.8498	11.0141	11.31	11.5964	11.4231	10.6386	10.4779	11.4874	11.0271	11.0865	10.9088	10.647	10.7783	10.8122	10.6487	10.4018	10.5858	-0.507983	0.00180993	638	ilvC	ketol-acid reductoisomerase
208.41_01064	10.5956	10.3238	9.49678	11.3766	11.3037	10.4619	10.9817	10.9101	10.3519	11.3903	10.9666	11.808	10.5327	10.3857	10.1883	10.8169	11.3218	11.399	10.7647	10.9635	11.0572	0.866347	9.11091e-05	372	NA	ketol-acid reductoisomerase
208.41_01065	8.94584	8.73056	8.88855	9.66343	9.5731	9.81157	8.93582	9.45103	9.08623	9.57181	9.4473	10.1673	8.65813	8.73721	8.63884	9.70753	9.42612	9.68759	9.26836	9.37295	9.50536	0.882483	1.4476e-08	359	ilvA	threonine dehydratase
208.41_01067	8.11525	7.81943	7.91626	9.45783	9.06431	8.27249	8.09505	8.45551	7.96837	9.1444	9.15115	8.46689	7.86929	8.17005	8.10676	9.71628	9.57984	9.00632	9.48029	9.19938	8.90108	1.40632	1.82931e-12	168	glnQ_3	abc transporter family protein
208.41_01068	8.87297	8.53155	8.88699	10.1005	9.58754	8.72732	8.8268	8.98896	8.95366	9.88425	9.76111	8.7248	8.37557	8.57527	8.49803	9.23811	9.62276	9.70159	9.96039	9.47028	9.32168	1.04249	4.57421e-07	277	glnP_2	amino abc permease 3-tm his glu gln arg opine family domain protein
208.41_01069	9.26408	9.03675	9.09278	9.3379	9.42405	9.75646	9.21566	8.81964	8.98306	9.36196	9.43739	9.83339	9.02688	8.98547	9.04092	9.2976	9.3249	9.48035	9.29065	9.47654	9.66451	0.550158	5.93174e-07	600	NA	threonine dehydratase
208.41_01070	11.3389	11.493	11.7619	11.5563	11.046	10.6304	11.5614	10.9607	11.7482	11.7214	11.4326	10.9149	11.5321	11.5089	11.6962	10.996	11.4277	11.2052	11.2097	11.0918	11.2909	-0.35566	0.0362471	1281	NA	transposase is116 is110 is902 family protein
208.41_01092	11.7887	11.5857	11.5669	11.822	11.6279	11.6356	11.6382	12.0819	11.5693	11.6657	11.7889	11.8993	11.7088	11.5922	11.7492	11.9685	11.4629	11.7025	11.5065	11.9929	11.9292	0.0664602	0.600908	1282	copA	heavy metal translocating p-type atpase family protein
208.41_01094	7.57134	7.33508	7.58773	7.3018	7.1546	6.90098	7.42184	8.48684	7.33391	7.2073	6.97717	6.78094	7.40605	7.5969	7.55398	7.25092	7.09037	7.00222	7.78081	6.93082	6.9285	-0.690934	0.00139443	492	rlmA	methyltransferase domain protein
208.41_01097	9.52136	10.26	9.48839	9.28907	9.58943	9.81989	9.53523	9.38192	9.45853	9.54316	9.42583	8.79784	10.1864	10.094	10.1638	9.65696	9.67352	9.37812	9.76431	9.45843	9.1939	-0.430869	0.0291616	1284	malP	glycogen starch alpha-glucan phosphorylases family protein
208.41_01098	9.12963	10.1881	9.60318	8.99106	9.21467	9.75716	9.51585	9.39846	9.69077	8.97338	9.04983	8.62568	9.97608	10.0341	10.0239	9.6221	9.15348	9.05051	9.26131	9.07456	8.63675	-0.761827	0.000182859	435	malQ	4-alpha-glucanotransferase
208.41_01099	7.80903	7.75186	8.58044	11.0583	11.504	9.94356	7.71196	7.97675	7.93552	9.94381	9.63805	8.49869	7.5636	7.74955	7.64355	10.2646	11.1116	10.6397	10.2449	10.0479	9.85732	3.18374	1.23687e-23	7	malX	maltose maltodextrin-binding protein
208.41_01100	5.4866	5.74931	6.40161	7.12074	7.17122	6.78799	5.27902	5.42872	5.45352	7.16366	6.4013	5.56887	5.53345	5.70859	5.90589	6.96637	7.19432	6.92921	7.32814	6.99071	7.30701	1.80852	2.51083e-11	77	malF	binding--dependent transport system inner membrane component family protein
208.41_01101	5.437	5.40824	5.93102	6.99255	6.81861	6.23438	4.89913	4.44576	4.9362	6.4622	6.38799	5.12743	4.99658	5.24679	5.44016	6.55468	7.54695	6.58415	7.17004	6.44003	6.50855	2.08106	4.56357e-10	40	malG	binding--dependent transport system inner membrane component family protein
208.41_01103	9.45422	9.57177	9.69406	9.54545	9.69202	9.27028	9.65326	9.30009	9.57852	9.69055	9.92149	9.05404	9.58911	9.69579	9.68113	9.66739	9.60933	9.65371	9.68805	9.90411	9.82272	0.0728591	0.626889	1286	malR	hth-type transcriptional regulator malr
208.41_01104	8.77828	8.71531	8.17734	9.73529	9.4921	8.82672	8.91594	8.53907	8.62403	9.51916	9.55236	8.55495	8.71595	8.70255	8.9045	9.11322	9.87991	9.74142	9.65527	9.2923	9.22728	0.931122	1.08224e-06	332	NA	chlorohydrolase
208.41_01105	9.08401	8.9665	8.89872	9.16591	8.93437	9.46842	8.97553	9.28768	8.97968	8.89206	9.31234	9.40755	8.81834	8.77487	8.90873	9.05322	9.1829	9.11224	9.29574	9.29595	9.2513	0.304419	0.00777638	822	NA	tyrosyl-trna synthetase
208.41_01106	10.9411	11.0174	10.8807	10.9892	10.861	11.1785	10.8015	10.7911	10.9438	10.672	10.8899	10.6468	10.7311	10.8715	10.8304	10.8862	10.8682	10.8997	11.1324	10.8405	10.6785	0.0229794	0.836941	1287	aspS	aspartyl-trna synthetase
208.41_01109	10.8118	10.0859	10.1196	10.0251	10.4507	11.0603	9.42593	8.00474	9.31775	8.94408	8.98648	8.6116	10.7312	10.3544	10.8438	9.63841	9.99485	9.74654	8.81588	9.09564	8.19943	-0.578735	0.214809	1288	NA	caax amino terminal protease family protein
208.41_01113	9.6464	9.04615	9.16083	9.26525	9.7608	9.83446	8.61104	6.99522	8.73207	8.34962	8.15577	7.92109	9.80494	9.29368	9.32715	10.304	9.33116	8.99453	7.56983	8.41214	7.884	-0.0393406	0.943809	1290	NA	aspartyl-trna synthetase
208.41_01121	12.271	12.1851	12.0037	13.2002	12.944	12.2583	12.3027	12.3721	11.8653	12.7984	12.8382	12.3013	12.4204	12.4078	12.5134	12.9699	13.1009	12.887	12.901	12.9746	12.749	0.709733	1.54165e-06	475	purA	adenylosuccinate synthetase
208.41_01122	8.2868	8.2722	8.76142	9.14663	8.91872	8.44257	8.55076	8.89058	8.70598	8.98996	9.01581	8.37893	8.12221	8.37601	8.06696	9.23508	9.02997	9.22991	8.87322	8.7546	9.22207	0.609966	0.000672183	557	tadA	trna-specific adenosine deaminase
208.41_01123	7.55749	7.66816	7.88535	7.43278	7.69714	7.8269	7.79766	6.72004	7.83564	7.39793	7.65184	7.87376	7.65311	7.6297	7.39879	7.97448	7.04208	6.94265	6.98592	7.32661	7.50838	-0.109839	0.659072	1291	dut	dutpase
208.41_01124	6.80582	7.17774	7.26361	6.9707	6.50284	7.59962	7.11563	6.32423	7.12687	7.29824	6.46268	7.74959	7.11271	7.11565	7.01725	6.76919	6.46551	6.53769	6.82428	6.95131	6.99885	-0.012666	0.967781	1292	NA	phosphoglycerate mutase family protein
208.41_01125	9.15239	9.19717	9.30246	8.75508	8.50095	9.40773	9.26648	8.14161	9.20163	8.75834	8.36447	9.19933	9.18116	9.11789	9.1804	8.71145	8.60853	8.84995	8.85482	8.53984	8.37825	-0.416974	0.0409553	1293	NA	dna repair protein
208.41_01126	9.49845	9.53747	10.2361	11.6825	11.2237	11.3091	10.3725	11.319	9.32826	11.3619	11.0842	11.2502	9.75318	9.95312	9.85808	10.9708	11.3225	11.3065	11.3878	10.9925	11.2416	1.39517	3.23082e-08	171	mtcA1	carbonic anhydrase
208.41_01127	6.96939	7.00584	7.26152	8.07483	7.55189	6.89071	6.89639	7.5636	6.68202	7.73227	7.96449	8.33242	7.10288	7.0232	6.8926	7.77948	8.0823	7.34	7.60144	7.89648	7.95148	0.995149	1.8644e-06	298	NA	membrane protein
208.41_01128	8.30097	8.23776	8.375	9.08549	9.14519	8.92276	8.54458	9.77911	8.02723	8.91895	9.21063	10.0841	8.39531	8.46639	8.36721	9.22211	9.11479	8.98566	9.07308	9.50561	9.2358	0.800142	0.00237191	405	NA	membrane protein
208.41_01129	11.6615	11.7336	11.575	10.9377	10.8568	10.7876	11.8631	11.8721	11.7847	10.761	10.8088	10.8097	11.8405	11.8364	11.6976	11.3015	10.7036	10.7935	10.7801	10.7453	10.7228	-1.13289	5.66737e-36	234	prs_2	ribose-phosphate pyrophosphokinase
208.41_01130	10.375	10.5422	10.4263	11.1854	11.6497	10.2482	10.7607	11.1642	10.7856	11.5733	11.309	9.95859	10.6383	10.5241	10.6664	10.6543	11.1542	11.5146	10.8215	10.9819	11.3526	0.555511	0.0200767	1294	NA	dna polymerase i
208.41_01131	8.1053	8.24834	8.16153	9.2451	9.41677	8.61607	8.33303	8.45878	8.24088	8.95739	9.19002	8.67588	8.00215	8.10381	8.12288	8.8936	9.13815	9.40775	9.2661	9.01824	8.89098	1.10812	6.87147e-16	248	NA	damage-inducible protein
208.41_01132	6.74473	6.63911	6.69098	6.65807	6.28634	6.7711	6.49121	7.55451	6.69785	6.81002	6.52034	7.48281	6.34696	6.46904	6.4583	6.74604	6.71682	6.22686	7.01285	7.13595	6.96555	0.143855	0.62054	1295	NA	ribose-phosphate pyrophosphokinase
208.41_01133	12.3283	12.3436	12.2622	12.2051	12.0968	12.2196	12.525	12.211	12.5033	12.0256	12.0524	12.538	12.3481	12.4654	12.4237	12.2051	12.2044	12.1385	12.1868	12.1338	12.1137	-0.24384	0.00417077	827	polA	dna polymerase i family protein
208.41_01134	10.3666	10.4798	10.3652	12.01	11.9769	10.2547	10.7931	10.7458	10.6352	11.0739	11.0405	9.44857	10.5814	10.6476	10.83	10.923	11.8236	11.66	11.119	10.5953	10.6438	0.767871	0.0127366	1296	NA	coa binding domain protein
208.41_01135	8.00389	8.04591	8.38069	9.49588	9.06128	9.36689	8.52986	9.62673	8.29817	9.35483	9.15269	8.71608	7.90171	8.00704	8.07144	8.59759	9.31503	9.2396	9.01102	9.01594	8.97226	0.861343	0.000780876	375	NA	3-ketoacyl-(acyl-carrier-protein) reductase
208.41_01136	6.43826	5.88149	5.84245	6.49437	6.76867	6.287	5.91097	6.01004	5.51812	5.9631	6.52046	5.83281	5.67326	5.93957	5.92778	6.64376	6.99438	5.79688	6.33482	6.39597	6.16991	0.680752	0.00328729	781	NA	membrane protein
208.41_01137	10.7295	10.932	10.9104	10.7375	10.8569	10.7108	11.0173	11.051	11.1679	10.6988	10.9072	10.7755	10.8119	10.8785	10.8309	10.413	10.3721	10.6869	10.7997	10.9297	10.8278	-0.239094	0.0208686	1297	patA_1	aminotransferase class i and ii family protein
208.41_01138	9.39868	9.4706	9.39759	9.12684	8.98104	9.49846	9.3995	9.61699	9.40809	8.88848	8.99131	9.65019	9.34217	9.37851	9.48948	8.9115	9.17968	9.17753	8.86095	8.98435	9.03375	-0.369953	0.0057615	815	recO	dna repair protein
208.41_01139	9.99966	10.3089	10.0876	9.82587	9.76765	10.0034	10.2924	10.1062	10.2343	9.49699	9.60725	9.86754	10.1009	10.1165	10.152	9.38876	9.75883	9.69401	9.93685	9.58862	9.50037	-0.546402	1.44826e-07	602	plsX	fatty acid phospholipid synthesis protein
208.41_01141	8.25925	8.23629	8.31733	7.47126	7.49062	7.64956	8.29695	8.49858	8.31931	7.43061	7.67117	8.3967	8.34807	8.28683	8.12509	7.41032	7.76629	7.39953	7.52248	7.95297	7.66244	-0.776355	1.94604e-06	419	NA	transposase dde domain protein
208.41_01143	5.16383	4.95274	5.04517	5.94467	5.64002	5.47954	4.83558	6.0357	5.07506	5.24301	5.80638	5.7161	4.76804	4.98865	4.8427	4.81321	5.74236	4.6875	6.11563	5.66891	7.01741	1.06167	0.00730358	267	lagD_3	abc atp-binding protein
208.41_01144	4.3621	4.14124	4.27735	4.95125	5.47468	5.05252	4.19155	5.12189	4.50035	5.14658	5.74094	5.40055	3.96105	3.95107	4.33303	4.86759	5.22747	4.83684	5.79886	5.75528	6.40593	1.93706	2.65635e-08	55	lcnD_2	bacteriocin secretion accessory family protein
208.41_01145	8.60842	8.30788	7.8874	6.39074	5.83778	5.68367	7.39984	7.56108	7.83499	5.94651	6.20823	6.41477	7.75651	7.80406	7.87435	5.95883	6.2376	6.08267	6.50129	7.52747	7.46906	-1.93367	7.82464e-09	56	purC	phosphoribosylaminoimidazole-succinocarboxamide synthase
208.41_01146	10.3219	10.1751	9.55363	7.42158	7.68896	7.7203	9.16367	8.99424	9.29174	7.44771	7.51032	7.9271	9.41968	9.57336	9.88246	6.65409	7.44423	7.19726	8.52746	8.86915	9.72514	-1.89846	3.58607e-06	65	purL	phosphoribosylformylglycinamidine synthase
208.41_01147	9.16239	9.13423	8.51016	6.18164	6.40042	6.92974	8.15544	7.60165	7.99456	6.3288	7.09789	7.08256	8.46537	8.55883	8.96814	5.78899	6.85791	6.56091	7.60942	7.86025	8.75782	-1.75045	4.94434e-05	85	purF	amidophosphoribosyltransferase
208.41_01148	8.05959	8.28639	7.46347	4.90302	5.39036	6.26074	7.20128	6.88562	7.23743	5.7554	6.43303	6.33302	7.59642	7.55208	8.08299	5.25001	6.50187	5.88745	6.85537	7.04786	7.50172	-1.74269	9.07442e-05	88	purM	phosphoribosylformylglycinamidine cyclo-ligase
208.41_01149	7.61032	7.60125	7.01942	4.90691	4.976	5.37503	6.71041	6.14215	6.67313	5.276	5.42793	5.70459	7.09143	7.12119	7.51076	4.77913	5.64095	5.02953	6.46406	6.23031	7.26576	-1.84913	8.29684e-05	74	purN	phosphoribosylglycinamide formyltransferase
208.41_01150	6.6028	6.05063	4.43692	5.48328	5.29727	5.02793	5.7324	6.03405	4.90831	5.65019	5.63447	6.1379	6.23677	5.94053	6.09822	5.26676	5.14218	5.11943	5.57831	6.3778	7.15909	-0.126096	0.811501	1298	NA	vanz like family protein
208.41_01151	9.75372	9.71012	9.18445	8.5579	8.20848	8.15909	9.19844	8.99162	9.22186	8.371	8.21273	8.16926	9.45802	9.50631	9.90419	7.44744	8.75516	8.45022	9.02256	9.27203	9.75004	-0.996664	0.000659595	297	purH	bifunctional purine biosynthesis protein
208.41_01152	10.1175	9.89987	9.5606	8.00119	8.20973	8.1057	9.25854	9.4816	9.38293	7.59274	8.17718	8.38762	9.37971	9.44112	9.65805	7.82825	8.03432	8.09792	8.71522	9.06457	8.77264	-1.61673	1.29431e-13	120	purD	phosphoribosylamine--glycine ligase
208.41_01153	7.79427	7.82325	7.33165	6.62143	6.08618	6.20763	6.94253	6.88282	7.09129	6.5039	6.46447	6.51863	7.00342	7.11996	7.56777	6.09578	7.02089	6.81066	6.64015	6.97979	6.6962	-1.0449	3.0262e-06	275	purE	phosphoribosylaminoimidazole catalytic subunit
208.41_01154	9.20771	8.95424	8.50325	7.64621	6.90488	7.43652	8.12633	7.95633	8.18413	6.97753	7.44976	7.47536	8.41333	8.41775	8.85241	6.9963	7.63483	7.07271	7.85601	7.67221	7.92679	-1.44114	3.47201e-10	158	purK	phosphoribosylaminoimidazole atpase subunit
208.41_01156	10.9983	11.0441	11.0665	11.0049	10.7379	10.5456	10.8042	10.5871	10.8618	10.7598	10.6939	10.4572	10.8048	10.8394	10.854	10.2878	11.0578	10.7736	11.1214	11.0964	10.9937	-0.0773912	0.624487	1299	purB	adenylosuccinate lyase
208.41_01157	8.19612	8.33468	7.78305	7.46816	7.67746	7.13632	6.71024	8.33746	6.77421	7.04784	7.66324	6.82832	7.57952	7.40547	7.72015	7.39387	7.87846	7.72673	8.11286	7.56483	7.36803	-0.318942	0.303363	1300	strH_2	lpxtg-motif cell wall anchor domain protein
208.41_01158	10.0841	9.7527	9.90445	10.9396	10.9191	9.50444	9.79906	10.0318	9.91983	11.0299	11.0002	9.86512	9.96165	10.0391	9.9705	11.4508	10.7734	10.82	11.1277	10.7627	10.8653	1.11252	2.42364e-07	246	frlR	bacterial regulatory gntr family protein
208.41_01159	10.7942	10.3829	10.454	8.82214	9.40124	9.61863	9.54933	8.566	9.80411	8.50265	8.17047	7.67832	10.1914	10.056	10.5397	8.05411	9.07498	8.55673	7.8236	8.09588	8.03892	-1.89702	2.75772e-08	66	bga	beta-galactosidase
208.41_01160	9.16804	8.56514	8.74285	7.00329	7.88919	7.24627	7.774	6.83104	7.99234	6.44003	6.40531	5.5721	8.21059	8.28072	8.72816	6.08172	7.36745	6.73745	6.18075	6.14181	5.93123	-2.1458	3.39499e-08	35	sorB	pts system sorbose subiib component family protein
208.41_01161	9.58513	9.09593	9.53708	5.71553	7.10356	7.51022	7.81347	6.85496	8.00089	5.81341	5.68302	5.96025	8.62946	8.78246	9.24098	5.50444	6.90606	6.43048	6.03083	5.92848	5.74021	-3.25465	6.82042e-14	4	agaC_2	pts system sorbose-specific iic component family protein
208.41_01162	9.66741	9.21543	9.86586	6.84791	7.45436	7.82326	7.98459	6.87745	8.1843	7.0876	6.98477	5.89438	8.66055	8.75974	9.23636	6.4464	7.28231	6.9979	6.88901	6.66889	5.93856	-2.57987	2.33982e-11	20	manZ_2	pts system mannose fructose sorbose iid component family protein
208.41_01163	8.6412	8.18774	8.69598	5.91536	6.4925	6.51663	7.17263	5.43475	7.16058	5.86773	5.29628	5.13559	7.66346	7.54049	8.06856	5.11363	6.17497	5.89499	5.44589	5.17029	4.89529	-2.91483	2.09358e-11	11	manX_2	pts system fructose iia component family protein
208.41_01164	10.1942	9.61444	10.0545	7.8855	8.03828	8.01148	8.14513	7.74429	8.31747	6.66735	6.69754	6.36317	8.82144	8.93677	9.40345	6.7514	7.94707	7.57481	6.73467	7.0249	6.50398	-2.45636	8.31858e-10	22	agaS	sugar isomerase domain protein
208.41_01165	9.44523	8.83932	9.38526	6.76796	7.15398	7.17464	6.94472	6.8314	7.06497	6.49659	6.38627	6.05014	7.37994	7.29931	7.87799	6.63876	7.06337	7.25705	7.11386	6.53022	6.26757	-1.98543	2.05316e-06	48	mro	aldose 1-epimerase family protein
208.41_01166	5.84314	5.67841	5.93748	5.56144	5.73362	6.00635	5.6871	6.37711	5.54304	5.98153	5.44716	6.06239	5.48556	5.67475	5.73342	6.33908	5.94415	5.99076	6.11613	6.13505	6.17602	0.291789	0.191021	1301	catE	glyoxalase bleomycin resistance dioxygenase superfamily protein
208.41_01168	4.08714	3.79476	3.72564	4.35793	3.89989	3.42744	3.65331	5.93373	3.63812	3.86124	4.12001	3.82562	3.70322	3.87022	3.73218	4.72833	4.34106	4.05403	4.31952	4.0285	3.91781	0.6286	0.0734396	1303	NA	chlorohydrolase
208.41_01170	10.089	10.361	10.3995	11.4821	11.372	10.8219	10.5697	10.0956	10.7168	11.0241	11.152	10.9599	9.90897	10.1472	9.83122	10.9077	11.2897	11.3965	11.6483	11.3892	11.5353	1.2416	4.1256e-14	201	deoD_1	phosphorylase family protein
208.41_01171	11.3788	11.5497	11.6099	10.6484	10.9812	11.0733	11.6158	11.6579	11.6941	10.7411	10.8876	11.6166	11.447	11.5238	11.5051	10.9452	10.496	10.727	10.6722	10.9838	10.8905	-0.776563	6.08492e-08	418	ktrB	cation transport family protein
208.41_01172	10.9674	10.9948	11.0514	11.5132	11.467	10.9616	11.4026	11.5574	11.3884	11.5822	11.5858	11.1482	11.1704	11.3088	11.2331	11.5573	11.4973	11.486	11.4694	11.4041	11.2953	0.220749	0.0828393	1304	ktrA	trka-n domain protein
208.41_01174	7.76964	8.02885	8.04684	8.53558	8.32312	8.07289	8.19265	8.17014	8.13692	8.03998	8.039	8.23934	7.70472	7.97602	7.6348	8.2911	7.7342	8.10534	8.11965	8.33381	8.01827	0.249628	0.0739964	1305	epsH	glycosyl transferase 2 family protein
208.41_01175	7.27065	7.35166	7.35281	8.03589	7.97997	7.62166	7.36724	7.75426	7.59197	7.69597	7.69949	7.56602	7.18193	7.23662	7.23565	7.71128	7.69913	7.76785	8.0132	7.45169	7.87332	0.496424	0.000205851	649	NA	glycosyl family 2
208.41_01176	6.88322	7.01977	7.28969	5.4829	5.80994	6.95774	5.53031	5.48283	5.64252	5.07564	5.62606	5.32434	7.11332	6.83419	6.76267	5.46236	6.14885	5.50776	6.92498	5.20393	5.85157	-1.0491	0.0189825	1306	NA	lpxtg-motif cell wall anchor domain protein
208.41_01177	8.84178	8.86343	9.02631	8.62671	8.88156	8.25396	8.89743	8.7068	9.10604	8.20119	8.04902	8.55506	8.76173	8.7653	8.81099	8.58556	8.03462	8.03835	7.98939	8.43654	8.26269	-0.648572	7.35178e-06	525	saeR	response regulator
208.41_01178	8.302	8.26475	8.43071	7.36763	7.63279	7.81756	7.99571	8.04998	8.1557	7.40622	7.55538	8.13161	8.16265	8.06363	8.24939	7.38647	7.74123	7.66019	7.3724	7.3609	7.40928	-0.758599	2.90933e-07	438	saeS	hamp domain protein
208.41_01179	12.7063	12.6624	12.8908	13.8241	13.5713	13.3208	13.0425	13.4549	13.3108	13.7159	13.5963	13.8025	12.5595	12.8239	12.7183	13.9753	13.5849	13.6546	14.0015	13.4627	13.4035	0.898474	5.52409e-09	348	rpsD_1	ribosomal protein s4
208.41_01180	4.2533	5.23035	3.6657	3.85533	4.39507	4.3257	3.97587	4.3298	3.71054	4.17141	4.12842	3.36021	4.35872	4.51972	5.62487	3.96327	4.64202	4.04423	4.13132	3.49764	4.32104	-0.98664	0.0610975	1307	yteP	binding--dependent transport system inner membrane component family protein
208.41_01181	4.30021	4.09994	3.39146	3.78736	3.67746	4.74155	3.46215	3.46355	3.36648	3.40175	3.60923	3.09823	4.0495	3.77138	4.15973	3.82177	3.56828	3.45632	3.69134	3.05189	3.70484	-0.23158	0.710546	1308	araQ_3	binding--dependent transport system inner membrane component family protein
208.41_01182	5.78081	5.8585	5.17557	4.08479	4.51181	5.72341	4.94042	4.89399	5.18692	4.83639	4.42232	4.36301	6.25071	5.74504	6.19738	5.74265	5.33037	5.42276	4.73427	4.22839	4.49029	-1.16047	0.0161996	1309	NA	bacterial extracellular solute-binding family protein
208.41_01183	10.2706	9.69101	10.1356	12.3585	11.7375	10.4664	10.0517	9.95993	10.4416	11.9662	11.593	11.7684	9.59745	9.58266	10.0254	12.6185	12.3253	11.6087	12.1953	11.807	11.3186	2.36029	1.13228e-22	26	glpE	rhodanese-like domain protein
208.41_01184	6.05877	6.43657	6.50886	5.81092	6.46673	6.54563	6.00314	6.25854	6.06378	6.04575	5.89599	5.72367	6.40859	6.38556	6.63776	6.36584	6.27716	5.90523	5.86617	5.67555	5.87955	-0.365202	0.101796	1310	NA	trna (5-methylaminomethyl-2-thiouridylate)-methyltransferase
208.41_01187	9.49176	9.6164	9.7108	7.42455	7.45796	9.53869	9.62892	9.07199	9.49638	7.26029	7.18275	7.41787	10.6292	10.5911	10.9536	9.51052	7.86409	7.10565	6.22684	6.2863	6.55439	-2.55262	1.34799e-05	21	NA	membrane protein
208.41_01188	10.5446	11.0277	11.0111	9.37768	9.18147	11.3051	11.2417	11.0975	11.0082	8.95874	8.50233	8.8549	11.7676	11.6757	11.7689	11.2817	9.33029	9.41602	7.30833	7.89255	7.35665	-1.91545	0.00127848	62	NA	transcriptional regulator -like family protein
208.41_01189	7.18195	6.84632	6.81477	7.40624	7.365	7.32319	6.6151	7.1406	6.83012	7.10267	7.04705	6.51352	6.97192	7.13218	7.15641	8.71408	7.69075	7.23743	7.31847	6.99023	7.1414	0.629903	0.0279376	1311	yycB	major facilitator superfamily protein
208.41_01190	9.90608	10.4556	9.91921	10.4274	10.3188	10.0332	10.2727	10.112	10.096	10.605	10.6414	10.5516	10.8489	10.5048	10.3905	10.7001	10.122	10.1863	10.1541	10.6964	10.7311	0.175144	0.342147	1312	pgaC	glycosyl transferase 2 family protein
208.41_01191	12.6149	12.5419	12.2987	11.8421	12.0351	12.734	12.2691	12.2879	12.3309	11.4236	11.4458	11.5676	12.8806	12.6921	12.9225	12.1705	11.7333	11.5768	11.3384	11.5337	11.237	-0.936362	1.51071e-05	327	pglF	short chain dehydrogenase family protein
208.41_01192	8.64726	8.62399	8.76324	8.50507	8.47873	8.82554	8.72532	8.39337	8.83876	8.30383	8.41321	8.1024	8.6807	8.74016	8.89448	8.26115	8.39523	8.33798	8.49283	8.18932	8.45557	-0.376882	0.00234825	728	NA	haloacid dehalogenase-like family
208.41_01193	7.83036	7.7426	7.38617	7.17883	6.57069	7.40937	7.24555	6.99084	7.35087	6.0338	7.04112	6.51379	7.66908	7.67763	7.93752	6.52093	6.98064	6.81166	7.01937	6.40864	6.20514	-1.05852	1.16874e-05	270	sdhA	l-serine iron-sulfur- alpha subunit
208.41_01194	9.04257	9.06846	9.11215	8.87331	8.83232	8.8482	9.07337	8.61531	9.09969	8.47555	8.31458	7.81333	9.10665	9.19308	9.35811	8.92787	8.82171	8.73665	8.69452	8.54219	8.27554	-0.580598	0.000670237	579	sdhB	l-serine iron-sulfur- beta subunit
208.41_01195	15.3289	15.7004	15.8834	14.9255	14.6205	15.1096	16.0669	15.2928	16.1948	15.7167	15.458	14.692	15.974	16.021	15.9482	14.4906	14.635	14.649	15.561	15.3508	15.4465	-0.8921	4.83659e-05	354	lytN	lysm domain protein
208.41_01196	10.852	10.5584	10.2058	9.53583	10.2505	10.4894	10.5932	4.72257	10.1883	9.4478	9.54271	9.95971	11.165	10.8064	10.9933	9.73193	9.50793	9.62627	9.04282	9.82373	9.4328	-0.997289	0.122141	1313	lagD_4	abc transporter permease
208.41_01197	8.37597	7.77852	8.22219	8.08076	8.66729	9.16836	7.42102	3.90211	7.08899	8.03329	7.98567	8.19535	8.84628	8.35892	8.81181	7.48843	8.17571	8.20147	7.7421	8.29132	7.96885	0.169721	0.803829	1314	NA	bacteriocin abc transoporter
208.41_01199	9.48081	9.01563	9.43786	9.60459	9.8973	10.1647	8.84975	4.40415	8.57279	9.43101	9.24424	9.47819	10.008	9.54475	9.88265	8.81984	9.23964	9.64347	9.04614	9.30138	9.32372	0.23303	0.733639	1316	smc_1	secreted protein
208.41_01200	9.15909	8.56332	8.93587	8.71268	8.83034	8.94498	8.44295	7.13303	8.52613	8.55151	8.7595	8.95559	9.10359	8.87047	8.91617	8.24437	8.28109	8.54198	8.40731	9.06167	8.78797	-0.0413665	0.8891	1317	NA	argininosuccinate lyase
208.41_01204	15.0974	15.1362	15.0804	15.6214	15.2715	15.2445	15.166	14.0063	15.1998	15.7072	15.5521	15.2799	15.1555	15.278	15.2174	14.8082	15.6863	15.4285	15.7275	15.463	15.472	0.465327	0.00908516	804	lytB_5	choline binding protein a
208.41_01205	9.701	9.60484	9.57154	9.56809	9.34992	10.1413	9.57702	9.9057	9.63411	9.55861	9.5458	9.91474	9.45416	9.60323	9.39849	9.70363	9.87111	9.61585	10.1854	9.59591	9.30569	0.144542	0.368034	1319	mnmA	trna (5-methylaminomethyl-2-thiouridylate)-methyltransferase
208.41_01206	7.58346	7.3031	7.8071	8.78207	8.74187	8.79566	7.56232	7.48122	7.68865	8.77564	8.85901	8.50994	7.24493	7.35745	7.38579	8.5566	8.81116	8.61641	8.75384	8.42618	8.77679	1.54678	6.63622e-45	135	NA	mutt nudix family protein
208.41_01207	9.13541	8.69295	8.83024	9.26389	9.25736	10.0737	8.67993	8.69742	8.78934	8.96907	9.07385	9.4523	8.59822	8.70579	8.8724	9.28477	9.63965	9.41052	9.72586	9.18359	8.91722	0.772062	5.15585e-06	423	mnmG	trna uridine 5-carboxymethylaminomethyl modification enzyme
208.41_01208	11.7864	11.866	11.8088	11.8122	11.5069	11.7059	11.7606	12.3395	11.8566	11.352	11.3315	11.2393	11.6815	11.8304	11.8833	11.4322	11.6971	11.4082	11.7957	11.3864	11.4037	-0.444866	0.000303764	687	NA	ribonuclease j 1
208.41_01214	9.7229	9.87653	9.85318	9.42916	9.62413	9.26909	10.0713	9.26296	9.97709	9.50964	9.52986	9.59087	10.0223	9.95637	9.86698	9.94852	9.17777	9.65065	9.2339	9.62053	9.6992	-0.401037	0.00473761	813	rlmCD_2	23s rrna (uracil-5-)-methyltransferase
208.41_01215	7.23128	7.42118	7.37066	7.5671	7.04545	7.07466	7.52623	3.72183	7.61595	7.64235	7.64438	7.36669	7.63706	7.65968	7.31191	7.53086	7.63453	7.47455	7.26387	7.16371	7.83251	0.150085	0.772403	1323	butA	aminoglycoside 3 -phosphotransferase
208.41_01216	7.81271	8.17024	8.28405	8.01407	7.45218	7.34484	8.17214	7.85107	8.25627	7.90604	8.08159	7.83653	8.1777	8.08215	8.03169	7.44396	7.81233	7.77336	8.09841	7.75781	8.24653	-0.346775	0.0310271	1324	recX	recx family protein
208.41_01217	12.1622	12.3098	12.4328	12.5594	12.6399	12.2602	12.5034	12.4947	12.6324	12.8824	12.923	12.4341	12.4124	12.423	12.488	12.6853	12.5993	12.7646	12.5907	12.8394	12.8412	0.302693	0.00600227	751	NA	pf04167 family protein
208.41_01218	3.48675	3.68265	2.99925	3.77517	3.41447	3.71105	3.4494	4.47632	3.26822	3.73586	3.7937	4.75335	3.50206	3.69676	3.26471	3.88868	3.19235	3.44195	3.88944	4.01558	3.85104	0.623562	0.257924	1325	NA	transcriptional regulator
208.41_01219	5.23608	5.34671	4.87936	5.83323	5.99522	5.36509	5.46112	3.39091	5.0181	6.37767	6.22189	6.4307	5.65553	4.83138	5.15532	5.94888	5.95918	5.89312	6.02308	6.75839	6.32909	1.58425	2.81941e-05	125	ubiE_2	methyltransferase domain protein
208.41_01222	13.574	13.4809	13.2427	12.9021	13.0209	13.1053	13.0293	12.188	12.8386	11.9952	11.9565	11.9278	13.3379	13.3163	13.4867	12.1872	12.7737	12.5004	12.2672	12.2841	11.9067	-0.910512	0.000168015	341	groL	chaperonin
208.41_01223	11.1978	11.1263	11.3068	11.4187	11.5097	11.7128	11.0465	10.1531	10.9168	10.2436	10.5542	10.9193	11.1886	11.0789	11.2749	10.6535	11.1773	10.9693	10.3707	10.4735	10.5922	-0.118953	0.670069	1328	groS	10 kda chaperonin
208.41_01224	5.07721	5.00561	4.72283	4.48832	4.13721	4.33296	4.08153	3.97139	4.41914	4.20271	4.42659	4.01357	3.89677	4.1581	3.86035	3.76612	4.57649	4.57307	5.07796	4.60016	5.78318	0.359707	0.497411	1329	ssb_2	single-strand binding family protein
208.41_01225	10.1463	10.2079	10.0458	9.95917	10.0461	10.1826	10.461	9.72203	10.3313	9.60016	9.7921	9.8449	10.3831	10.4274	10.3279	9.85935	10.1446	9.73614	9.97138	9.80424	9.68992	-0.432167	0.000756911	695	ydfG	short chain dehydrogenase family protein
208.41_01226	9.48121	9.64304	9.62248	9.3055	9.31954	9.64844	9.70835	9.28688	9.73663	9.20488	9.20252	9.39035	9.58549	9.6264	9.61382	9.04034	9.02162	9.1709	9.41442	9.32651	9.16152	-0.386246	0.000355539	719	pheT_2	trna binding domain protein
208.41_01227	8.81932	8.90064	8.96561	7.87326	8.02238	9.02868	9.06524	8.61314	8.96945	8.14745	8.21049	8.8691	8.99849	8.92698	8.94681	8.12963	8.19831	7.79791	8.06935	8.15138	8.37506	-0.771947	5.46512e-05	424	ytpP	thioredoxin family protein
208.41_01230	11.1392	11.183	10.8435	10.3282	10.7622	11.2242	10.0297	7.96827	10.0154	10.517	10.5712	9.62773	10.9873	11.1889	11.4665	10.5027	10.267	10.0827	9.97337	10.2732	9.48243	-0.53235	0.168933	1332	NA	lyttr dna-binding domain protein
208.41_01231	7.91302	7.88611	7.81549	8.19313	8.21456	7.72702	8.27272	5.36846	8.20995	7.80824	8.14153	7.85879	7.86661	8.08642	7.84848	8.48393	8.03067	8.35262	8.10901	8.30033	7.92531	0.309924	0.342267	1333	bcrC	pap2 superfamily protein
208.41_01236	12.3343	12.2169	12.4207	12.7998	12.708	12.5522	12.3622	12.6456	12.3601	12.7719	12.6842	12.5015	12.3391	12.3681	12.256	12.4225	12.608	12.6529	12.7381	12.7573	12.6319	0.348369	1.20171e-05	740	yeeN	dna-binding regulatory family
208.41_01237	13.2791	13.0584	13.2223	13.7931	13.8033	13.7869	13.1523	14.0943	12.779	14.0849	14.059	14.1882	13.4644	13.3442	13.4955	13.2988	13.7331	13.9615	13.96	14.1511	14.1133	0.685532	0.000121597	493	ply_1	pneumolysin
208.41_01244	10.796	11.048	10.9144	10.8495	11.0424	10.975	11.4259	11.2477	11.1829	11.3026	11.3803	11.986	11.0443	11.1596	10.9872	11.3126	10.673	11.1291	11.0278	11.5617	11.4442	0.211067	0.271463	1337	ftsW	cell cycle family protein
208.41_01245	12.6921	12.6604	12.7691	13.1986	13.142	13.3125	13.1343	13.3374	13.082	13.4962	13.5022	14.027	12.8479	12.8133	12.66	13.1232	13.2032	13.3823	13.4271	13.5233	13.5879	0.643849	2.13958e-05	528	ppc	phosphoenolpyruvate carboxylase
208.41_01246	9.02852	8.48279	8.98062	9.31948	9.4112	9.08749	9.39292	8.43761	9.32333	9.72205	9.81283	10.2942	8.73076	8.87673	8.37744	9.22972	9.61847	9.77814	9.77731	9.78829	9.91486	0.98937	1.59074e-06	301	NA	abc transporter substrate binding family protein
208.41_01247	6.80973	6.42808	6.48033	7.56181	7.54541	6.99496	6.968	6.01916	6.87499	7.93409	8.17984	8.0359	6.33841	6.1455	6.20258	7.19702	7.56244	7.61034	8.01784	7.77743	8.01771	1.65516	4.39006e-14	110	NA	branched-chain amino acid transport system permease component family protein
208.41_01248	6.44345	6.53302	6.66748	7.61079	7.76783	7.50081	6.92567	6.10909	7.33779	8.32348	8.49944	8.76243	6.05667	6.62988	6.31678	7.35954	8.15935	8.12493	8.13119	8.2896	8.44214	2.01619	7.33991e-16	46	cmpD	abc transporter family protein
208.41_01249	11.1373	11.1003	11.2165	12.7367	12.244	10.9878	11.467	11.129	11.2593	12.1121	12.0392	10.9491	10.9479	11.16	11.3743	11.0863	12.9334	12.1373	12.092	11.3807	11.4357	0.981605	0.000447507	767	dnaG	dna primase
208.41_01250	10.0397	10.1873	10.0265	10.0513	9.77322	10.1283	10.0767	10.0941	10.1367	9.77516	10.026	9.98471	9.96532	10.0322	10.2723	9.76329	9.94291	9.85598	9.98409	9.76706	9.81721	-0.224215	0.00712593	829	sigA	rna polymerase sigma factor
208.41_01251	10.1983	10.0708	10.2371	11.0305	10.5933	9.83262	10.4897	10.3417	10.4831	11.0907	10.7879	9.64073	10.2387	10.2508	10.4415	10.3508	10.9861	10.7425	10.8658	10.4375	10.4645	0.400534	0.0539822	1338	NA	n-6 adenine-specific dna methylase
208.41_01252	10.4958	10.5546	10.2765	10.2568	10.416	10.4226	10.3488	10.1665	10.3852	10.0439	10.4465	10.5933	10.4973	10.4683	10.5955	10.5304	10.028	10.1641	10.3067	10.4983	10.3764	-0.0875995	0.463028	1339	cpoA	glycosyl transferases group 1 family protein
208.41_01253	11.2231	11.1128	10.8888	10.3777	10.4513	10.8559	11.0303	10.6818	10.9362	10.2439	10.4267	10.6807	11.2147	11.0929	11.3709	10.4244	10.2247	10.2843	10.2742	10.4894	10.4779	-0.769746	3.5184e-10	426	mgs	glycosyl transferases group 1 family protein
208.41_01256	11.5583	11.6195	11.6537	11.7881	11.6309	11.6469	11.7668	11.6705	11.6943	11.674	11.651	11.6162	11.3081	11.4678	11.5188	11.7191	11.853	11.6192	11.8194	11.6252	11.542	0.114231	0.170595	1340	obg	obg family gtpase
208.41_01258	12.7878	12.9006	12.9895	12.8907	12.7943	12.7324	13.2375	12.7956	13.0647	13.0613	12.987	12.7346	13.0266	12.978	13.0034	12.4783	12.7542	12.9066	12.9075	12.7483	12.9198	-0.181953	0.0668643	1341	murAB	udp-n-acetylglucosamine 1-carboxyvinyltransferase
208.41_01259	9.57887	9.60635	9.49057	8.4969	8.73294	8.55535	9.61432	9.27749	9.62061	8.95697	9.04898	9.67718	9.73613	9.55627	9.68424	9.16841	8.66855	8.80853	8.4791	9.27331	9.32885	-0.733091	6.92518e-05	457	ydaF_3	acetyltransferase family protein
208.41_01260	11.5221	11.4849	11.4545	10.8228	10.6542	11.0116	11.4836	11.1695	11.4618	11.0357	11.0069	10.9924	11.5202	11.4336	11.5834	10.7578	10.7826	10.9504	10.9682	10.8692	10.9111	-0.685449	9.19984e-19	494	NA	cbs domain pair family protein
208.41_01261	12.0105	11.9517	11.9914	12.6871	12.4384	12.371	12.3379	12.0881	12.2016	12.6995	12.5068	12.0321	12.1631	12.0938	12.184	12.0719	12.7639	12.7173	12.5645	12.3304	12.4269	0.452183	0.000220836	678	map	methionine type i
208.41_01262	11.9393	12.0768	12.3123	12.76	12.7543	12.9541	11.3431	13.0942	11.9193	11.9148	11.4388	12.7785	11.8451	11.9047	11.6919	12.9278	12.2924	12.5113	12.2758	11.9181	12.4194	0.460172	0.09647	1342	sarA_2	oligopeptide-binding protein sara
208.41_01263	9.33045	9.1957	8.99823	9.15422	9.59118	9.24728	8.60251	9.36296	8.57294	9.05739	8.78154	8.46058	9.38889	9.17897	9.73142	8.64387	9.39443	8.92394	8.87274	8.98844	8.43655	-0.242832	0.297239	1343	NA	endo-alpha-n-acetylgalactosaminidase
208.41_01264	12.7679	12.5306	12.5199	11.9655	12.0643	12.2716	11.8541	11.6933	11.9931	11.5971	11.6542	11.1704	12.6012	12.6472	12.9133	12.1931	12.1341	11.7387	11.9631	11.8152	11.5728	-0.702118	0.000683924	485	ponA	penicillin-binding protein 1a
208.41_01265	12.277	12.402	12.3032	12.2256	12.0008	11.3548	12.1653	11.92	12.2567	11.7048	11.6114	10.7891	12.3668	12.3443	12.5765	11.929	11.85	11.6793	11.6981	11.4549	11.475	-0.744776	1.61654e-05	447	recU	recombination protein u
208.41_01266	6.19335	6.27575	6.57458	6.82535	6.87759	6.71062	6.42723	6.87155	6.56275	6.85069	6.7754	7.16772	6.27901	6.4627	5.80477	7.30242	6.47994	6.95401	6.6851	7.39346	7.34824	0.800931	7.40721e-05	404	NA	pf06908 family protein
208.41_01267	11.9687	11.8236	12.3319	11.2291	11.4607	12.1143	12.0076	11.8086	11.8221	11.3712	11.4825	11.9827	11.6701	11.8064	11.8264	12.3362	11.0145	11.5382	11.1558	11.8716	11.7672	-0.288471	0.165593	1344	gpsB	cell cycle protein gpsb
208.41_01268	9.14111	9.01265	8.86625	8.9541	8.77712	9.40491	8.98441	8.78975	8.99131	9.32761	9.28524	9.5995	8.89279	8.92426	8.97736	8.99847	8.77145	8.73939	9.62504	9.41054	9.26373	0.338309	0.0311886	1345	rlmL	rna methyltransferase
208.41_01269	9.93395	9.6181	9.57688	10.283	9.89035	10.0697	9.52772	9.5882	9.58203	10.2433	10.2125	10.3485	9.60989	9.59186	9.63477	9.84931	9.96265	10.1813	10.6187	10.4147	10.27	0.721338	4.75677e-10	464	NA	holliday junction-specific endonuclease
208.41_01270	13.3112	13.4033	13.5637	13.146	13.0371	13.487	13.4334	13.2359	13.4583	12.8173	12.8783	13.0764	13.0805	13.1941	13.1811	13.1028	13.0893	12.9716	13.0117	12.9881	12.9426	-0.331129	0.00218457	746	gnd	6-phosphogluconate decarboxylating
208.41_01271	12.2208	12.1126	12.2448	12.698	12.6859	12.6379	12.3642	12.2562	12.289	12.5933	12.3923	12.3141	12.1031	12.0916	12.1062	12.2425	12.7228	12.7334	12.5876	12.4595	12.69	0.454608	7.38299e-07	676	arlR_2	response regulator
208.41_01272	8.31999	8.19224	8.29017	8.20139	8.3032	8.29391	8.12289	8.46127	8.04337	8.09562	8.31466	8.48221	8.47077	8.25323	8.19143	8.21624	7.91718	8.08194	8.00458	8.614	8.47654	0.0140669	0.927698	1346	lytA_2	choline-binding protein f
208.41_01273	8.99491	9.00507	9.19715	9.13408	9.60786	9.71595	9.05244	9.21916	9.06768	9.45758	9.40756	9.53714	9.14447	9.06268	9.02027	9.34463	9.50866	9.81294	9.3638	9.53429	9.49219	0.52892	1.12685e-08	622	lytA_3	choline binding protein j
208.41_01274	5.63538	5.25275	5.35531	5.46283	5.47445	6.1287	5.0557	6.81557	5.11819	6.32758	6.07781	6.05267	5.44388	5.11047	5.08936	5.06671	6.27026	5.99172	5.43686	5.61451	6.07017	0.46971	0.230719	1347	NA	major facilitator superfamily protein
208.41_01275	9.20066	9.07666	8.87888	9.29642	9.20004	9.15612	9.14548	8.89041	9.18505	9.45508	9.59403	9.37193	8.82365	8.87375	8.87801	9.63355	9.10403	9.10522	9.36545	9.49554	9.36392	0.446642	5.75933e-05	685	rexB	atp-dependent nuclease subunit b
208.41_01276	9.40018	9.18715	9.16248	9.00244	9.3011	9.58683	9.00607	8.89818	9.14805	9.44176	9.63013	9.62824	8.95112	9.05261	9.03979	9.48778	9.44777	9.4638	9.31325	9.21598	9.16764	0.386009	0.000827782	720	addA	recombination helicase
208.41_01278	11.4707	11.0966	10.8317	10.4331	10.5694	10.663	11.1822	9.4488	10.9946	10.9217	10.7528	11.4647	11.4539	11.169	11.1765	10.8858	10.5042	10.667	10.5435	11.0479	11.0298	-0.313669	0.213922	1348	iga_2	immunoglobulin a1 protease
208.41_01279	12.1232	11.8518	11.7448	11.4054	11.443	11.812	11.85	5.85591	11.9846	11.5404	11.578	11.9559	12.079	11.9331	12.0035	11.4693	11.4165	11.4084	11.4812	11.5119	11.6446	-0.297904	0.62787	1349	iga_3	lpxtg-motif cell wall anchor domain protein
208.41_01280	8.70258	9.91853	9.12294	9.28158	9.33578	10.269	8.74846	8.29243	9.15997	9.56037	9.89645	9.85595	8.84965	9.1163	9.67874	10.0854	9.32166	9.66928	9.37599	9.84046	9.95119	0.731685	0.00238708	779	NA	pneumococcal histidine triad protein b
208.41_01281	14.4792	14.6143	14.3498	14.3808	14.0307	14.5144	14.4894	14.477	14.4757	14.1897	14.0285	14.2377	14.3631	14.369	14.4899	13.94	14.368	14.2047	14.3675	13.9847	13.9468	-0.319963	0.00189837	819	ptsI	phosphoenolpyruvate-protein phosphotransferase
208.41_01282	14.8488	14.8354	15.297	15.0078	14.9251	15.8345	14.9553	14.9956	15.011	15.4206	15.2516	15.3504	15.0324	14.8937	15.061	15.3929	14.9272	15.1057	14.7546	14.944	15.1429	0.254108	0.108196	1350	ptsH	phosphocarrier protein hpr
208.41_01284	11.4603	11.4983	11.1803	11.1056	11.0225	10.8339	11.1417	11.3211	11.1176	11.0143	11.1368	10.5633	11.3193	11.4176	11.3415	11.1277	11.277	11.1215	11.1515	11.0234	10.8623	-0.354698	0.00109884	738	nrdE2	ribonucleoside-diphosphate alpha subunit
208.41_01285	9.40483	9.16419	9.08844	10.4107	10.1655	9.04268	8.85368	8.92124	8.69026	10.116	10.0692	8.76835	9.06941	8.98759	9.21876	10.1266	10.4785	10.2547	10.423	10.0638	9.94995	1.26373	1.516e-08	195	nrdF	ribonucleotide small chain family protein
208.41_01286	10.4739	10.2555	10.4543	10.1902	10.341	9.45931	10.5307	11.0539	10.4487	10.8365	10.8633	10.6019	10.5506	10.4604	10.2957	11.1846	9.97064	10.6563	10.0232	10.8004	10.8861	0.0564006	0.832587	1351	lacR_2	lactose phosphotransferase system repressor
208.41_01291	8.18133	7.77687	7.90019	8.2636	8.30396	8.11208	7.9663	7.94267	8.00639	7.93338	7.68741	8.06135	8.03655	8.01398	7.86747	7.85622	8.10129	8.12472	8.16103	7.7603	7.77262	0.0686284	0.595263	1352	lacD	tagatose -diphosphate aldolase
208.41_01292	6.89235	6.57707	6.54063	6.08761	5.93084	6.39675	6.51842	6.55138	6.22708	6.08559	6.01794	6.46248	6.58991	6.59011	6.5979	5.48672	5.40468	6.2237	6.2617	6.18747	5.91767	-0.684483	0.000528312	496	lacC_1	tagatose-6-phosphate kinase
208.41_01293	6.54071	6.17729	6.23141	5.86968	5.42332	6.21587	6.34479	6.28719	6.13339	5.4925	5.23907	6.13623	6.00064	5.97437	6.11343	6.08312	6.48644	5.55007	5.95059	5.82205	5.78469	-0.468688	0.0355092	1353	lacB	galactose-6-phosphate subunit
208.41_01294	6.77251	6.54556	6.85174	5.75555	6.37575	6.59579	6.29827	6.65142	6.45275	6.40383	5.83355	6.77055	6.57516	6.20306	6.30677	6.14773	6.19425	5.92798	6.21511	6.12522	6.46867	-0.341221	0.119386	1354	lacA	galactose-6-phosphate subunit
208.41_01295	4.06694	3.65901	3.73069	3.16928	3.41718	3.34888	4.02433	4.02933	3.83169	3.39117	3.48461	4.23235	3.97075	3.79041	3.56892	3.32262	3.55103	3.13455	4.04915	3.62042	3.6858	-0.669416	0.142349	1355	NA	aldose 1-epimerase
208.41_01297	4.6951	4.36514	4.44723	4.18675	5.35446	4.45747	4.43062	4.97471	4.21668	4.03625	4.79939	4.27637	4.99036	4.55903	4.50147	4.52533	4.38699	4.60903	4.20216	4.69049	3.90981	-0.183983	0.638897	1356	NA	transposase dde domain protein
208.41_01305	12.2029	12.0528	12.1847	12.7569	12.5063	12.5441	12.2481	11.8659	12.1808	12.6686	12.48	11.9549	12.1751	12.1599	12.3064	12.0107	12.8572	12.6746	12.7959	12.3847	12.3369	0.451208	0.00128557	806	lytA_4	autolysin
208.41_01306	10.7846	10.5498	10.4084	10.3724	10.4786	10.7138	10.3983	9.57837	10.284	10.2271	10.2885	10.7382	10.5176	10.5534	10.5835	10.4601	10.4231	10.4226	10.6153	10.6092	10.3631	0.0550006	0.753167	1361	mepA	mate efflux family protein
208.41_01307	11.7039	11.6312	11.6227	10.862	11.0903	11.5579	11.568	11.3581	11.6126	11.2311	11.1539	11.4717	11.5892	11.6193	11.743	11.3005	11.297	11.1268	11.1928	11.1773	11.3713	-0.439743	1.16874e-05	807	recA	protein
208.41_01308	9.30726	9.42175	9.4472	9.0914	9.41791	9.73252	9.08027	8.9718	9.05699	9.43327	9.61774	9.69325	8.98815	9.04164	9.0812	8.94852	9.02146	9.63145	9.50282	9.57368	9.50123	0.367077	0.0121251	1362	cinA	competence damage-inducible c-terminal domain protein
208.41_01309	11.6967	11.8748	11.9089	11.5933	11.5654	11.3853	12.2209	12.0887	12.2198	11.8699	11.7539	11.6491	12.206	12.1705	12.1521	11.9661	11.5785	11.7858	11.5704	11.7555	11.7775	-0.460575	2.2007e-05	671	brpA	biofilm regulatory protein a
208.41_01310	9.75478	10.0497	10.0098	8.98939	8.78832	9.72773	10.0848	9.75813	10.0534	8.98309	9.0841	9.62284	9.94494	9.96286	9.89656	8.89681	8.91205	8.92408	9.18344	8.9403	9.02256	-1.01825	3.44384e-11	287	mshD_2	gnat family
208.41_01311	10.8281	11.0544	11.1387	9.92626	10.228	10.0552	11.0796	10.8421	11.1552	10.3042	10.2474	10.2963	10.9865	11.0346	11.0646	10.607	9.78983	10.1505	10.0205	10.5126	10.297	-0.986555	2.06375e-17	302	tsaE	hydrolase
208.41_01313	9.47995	9.25032	9.14993	9.63173	9.75096	9.156	9.30514	8.442	9.37902	9.72509	9.67915	9.62741	9.84398	9.55908	9.53231	10.1822	9.48796	9.97878	8.84679	9.62245	9.64652	0.345427	0.110509	1364	NA	helix-turn-helix family protein
208.41_01315	7.59986	7.39011	7.45993	7.92017	7.77578	7.8668	7.35317	8.74002	7.44138	8.04548	8.12108	7.95135	7.40918	7.37279	7.371	7.77642	7.54978	7.93174	7.96541	7.75002	8.15896	0.322282	0.174699	1366	yxdL_2	abc transporter family protein
208.41_01317	10.2098	10.4537	10.6762	9.98857	9.99384	9.66078	10.5552	9.60672	10.6771	10.0515	10.1279	10.1409	10.4103	10.4334	10.5213	9.87506	9.91185	10.0222	9.82138	9.92831	10.1956	-0.549086	0.000130881	793	rbgA	ribosome biogenesis gtpase a
208.41_01318	7.562	7.93178	7.72905	7.10959	6.8421	7.55212	7.8496	8.00195	8.02313	7.30754	7.26837	7.55307	7.82389	7.93486	7.89212	7.3092	7.18973	7.22203	7.71915	7.03153	7.34757	-0.716088	2.47106e-07	468	rnhB	ribonuclease hii
208.41_01319	9.81227	10.0896	9.9051	9.68733	9.67443	9.36959	10.0994	9.91729	10.2518	9.79191	9.893	9.50398	10.1292	10.1882	10.2485	9.95189	9.63832	9.81835	9.27262	9.69329	9.74131	-0.495604	2.27547e-05	650	clcA	voltage gated chloride channel family protein
208.41_01320	9.18206	9.00547	9.0983	10.1916	9.75934	8.60915	9.31639	7.88936	9.16891	10.1841	10.1986	8.68088	9.22654	9.27253	9.66342	9.72587	10.5931	10.2703	10.1821	10.0649	9.8403	1.01053	0.000423972	290	xerS	tyrosine recombinase xers
208.41_01321	10.355	10.1294	10.0092	9.92828	9.33157	8.68891	10.6217	9.97659	10.5114	9.77742	9.59584	9.77462	9.94506	10.1862	10.0926	9.37657	9.96288	9.88892	10.0924	9.98566	9.7138	-0.62166	0.00119675	549	lplJ	lipoate-protein ligase
208.41_01322	10.6536	10.5245	10.1889	9.56632	9.13267	9.20241	10.641	10.2475	10.5154	9.48073	9.50792	9.88328	10.2658	10.3576	10.4211	8.74402	9.64654	9.59266	10.1177	9.86884	9.6395	-1.05904	1.18246e-09	269	lpd_1	dihydrolipoyl dehydrogenase
208.41_01323	10.5304	10.3455	10.2919	9.81435	9.13214	8.9326	10.3818	10.112	10.3695	9.33028	9.37508	9.45755	10.1571	10.2098	10.3832	8.97489	9.8977	9.48571	9.77342	9.75133	9.41874	-1.03886	1.16055e-11	280	pdhC	2-oxoacid dehydrogenases acyltransferase family protein
208.41_01324	9.99398	9.94004	9.78639	9.42191	8.73401	8.4446	10.152	9.82305	9.89856	8.72841	8.83179	9.05647	9.73887	9.8034	9.92643	8.58345	9.41977	9.17767	9.45026	9.1133	8.84593	-1.10051	8.72355e-12	249	bfmBAB	c-terminal domain protein
208.41_01325	10.836	10.7841	11.0692	10.8989	10.6809	9.42453	11.2579	10.8243	11.1037	10.3426	10.1879	10.0958	10.5923	10.8084	10.8169	10.2592	10.6565	10.7695	10.4654	10.724	10.2192	-0.576983	0.0024932	585	acoA	dehydrogenase e1 component family protein
208.41_01326	9.85463	9.84832	9.58038	9.40058	9.51374	9.56166	10.0748	9.60311	9.90927	9.37663	9.4365	9.86432	9.93046	9.96928	9.85586	9.71278	9.03506	9.48574	9.50804	9.70684	9.52952	-0.402201	0.000760274	812	norM	mate efflux family protein
208.41_01328	9.55981	9.65548	9.49816	9.11755	9.22607	9.74256	9.64305	9.72646	9.72055	8.91447	9.12007	9.5048	9.6467	9.64829	9.70379	9.24757	9.26365	9.21699	9.42012	9.33629	9.17625	-0.432063	0.000153792	808	pyrC	dihydroorotase
208.41_01329	7.92769	8.0508	7.90213	8.28952	8.16364	8.42987	8.08759	7.83927	8.03615	7.95879	8.05429	8.25879	8.05139	8.08903	7.97495	7.45597	8.02351	8.17507	8.36025	7.77273	8.01151	0.147073	0.316103	1368	mutX_1	mutator mutt protein
208.41_01330	10.0238	9.89633	10.0591	9.34368	9.85996	9.29166	10.195	9.84277	10.3083	9.50087	9.57649	9.40963	9.83921	9.95689	9.7347	9.72233	8.9185	9.57168	8.99795	9.75323	9.62302	-0.624119	2.51194e-05	546	ung	uracil-dna glycosylase
208.41_01332	8.13967	8.2282	8.61186	9.31381	9.14049	8.04752	8.6366	9.07591	8.79822	9.13953	9.08098	8.98784	8.32224	8.30525	8.19845	9.2227	9.07959	9.12136	9.06289	9.33028	9.51696	0.766115	0.000121452	430	yfnB	had-hydrolase yfnb
208.41_01335	11.9831	12.3716	12.5281	11.7784	11.5664	12.0656	12.6162	12.6589	12.7152	11.6329	11.6246	12.0649	12.3136	12.3822	12.1992	11.6768	11.624	11.5602	11.6329	11.5875	11.5676	-0.888887	2.32847e-12	356	pepC	aminopeptidase c
208.41_01336	12.3867	11.9709	12.0014	13.7993	13.3006	12.7819	11.9398	12.3237	11.9865	13.2761	13.0243	12.4763	11.9038	11.8796	11.892	13.2061	13.6721	13.4828	13.3911	12.8319	13.1965	1.48468	2.12626e-17	150	manZ_3	pts mannose fructose sorbose iid component family protein
208.41_01337	10.6449	10.4942	10.0895	10.5043	10.4575	10.9705	10.282	10.5074	10.3563	10.4117	10.4005	10.6262	10.1421	10.3695	10.4059	10.8118	10.531	10.1371	10.5719	9.87634	10.1413	0.13731	0.42342	1371	manY	pts system sorbose-specific iic component family protein
208.41_01338	11.8563	11.6568	11.7694	12.0534	11.9975	12.3438	11.4022	11.8149	11.5322	11.9872	11.7796	12.062	11.2621	11.3863	11.3131	11.5104	11.7794	12.1472	11.8815	11.7734	12.0066	0.47637	0.000447507	665	manX_3	pts system mannose-specific eiiab component
208.41_01339	9.93593	9.93229	9.54633	9.97041	10.6414	10.0705	9.21739	8.98105	9.24625	9.63275	9.51293	8.69415	9.8359	9.76256	9.86119	10.3853	9.95184	9.99087	9.24207	9.12484	8.93833	0.214085	0.494166	1372	adhA	alcohol dehydrogenase 1
208.41_01340	9.43983	10.047	10.0017	10.2077	9.95448	9.18493	10.087	10.338	10.3876	10.2452	10.1997	9.58681	9.78274	9.89576	9.63419	10.3551	10.2492	10.2867	10.3827	10.2635	10.1252	0.166254	0.436054	1373	yidA_2	cof-like hydrolase family protein
208.41_01341	10.4445	10.1407	10.0421	11.6335	11.4221	10.5193	10.4173	11.1805	10.377	11.7133	11.7492	11.9187	10.2611	10.3111	10.4434	11.5981	11.7751	11.7393	12.1424	12.4218	12.1084	1.6683	5.91115e-14	107	pbuO	permease family protein
208.41_01342	6.45783	6.07227	5.90575	5.39876	6.10202	4.99019	4.90422	7.56307	4.62877	6.53762	6.2984	6.42175	5.03949	4.53249	5.0211	5.95176	6.18221	6.00107	6.4756	6.88156	6.455	0.314897	0.583112	1374	NA	caax amino protease
208.41_01343	9.48273	9.73042	9.67831	9.77818	9.50986	9.31114	10.0341	9.79593	9.79949	9.40329	9.62494	9.30063	9.49631	9.65579	9.56197	9.70099	9.64975	9.65012	9.89149	9.38154	9.41937	-0.180165	0.15975	1375	sulA	dihydropteroate synthase
208.41_01344	9.68773	9.97465	10.0617	9.70604	9.60987	10.1572	10.0502	10.1157	10.0497	9.37507	9.28507	9.71745	9.82431	9.93291	9.93624	9.36251	10.0221	9.75615	9.64929	9.59486	9.33769	-0.378979	0.00814267	724	fgs_1	folc bifunctional family protein
208.41_01345	8.75136	8.85924	9.1195	9.01725	8.87786	9.03883	9.26146	9.45606	9.46265	8.80006	8.89633	8.96543	9.04058	9.03224	8.98817	9.14112	8.98526	8.9785	9.03488	8.8216	8.68246	-0.236917	0.0716234	1376	folE	gtp cyclohydrolase i
208.41_01346	9.51395	9.54498	9.66808	9.60681	9.86839	9.55228	9.82554	10.0538	9.96784	9.87408	9.62136	9.57298	9.62327	9.71041	9.46757	10.2961	9.55274	9.80853	9.88463	9.75565	9.55162	0.049899	0.756861	1377	sulD	dihydroneopterin aldolase
208.41_01347	8.92888	8.89352	9.07312	8.80816	8.95736	8.49097	8.86412	8.63243	9.16042	8.69423	8.7519	8.16669	8.97581	8.94553	8.78494	9.64542	8.31889	8.86502	8.44309	8.7362	8.86447	-0.177312	0.402401	1378	NA	gtp cyclohydrolase i
208.41_01348	11.4369	11.611	11.964	11.9609	11.8666	11.9721	11.6389	12.0061	11.9124	11.9866	12.0565	11.9906	11.456	11.6225	11.6234	12.4342	11.8488	11.9077	12.3164	11.9996	12.1565	0.418093	0.000685991	706	rplM	ribosomal protein l13
208.41_01349	11.6533	11.6948	11.7355	12.8335	12.2474	11.8981	11.9956	12.5202	12.015	12.3915	12.1953	11.4002	11.5331	11.9345	11.8181	12.7983	12.8241	12.4389	12.8169	11.9971	11.9348	0.5853	0.00956707	572	rpsI	30s ribosomal protein s9
208.41_01352	8.82157	8.53526	7.9905	9.45441	9.31936	8.56529	8.89996	9.25961	8.45663	10.1247	9.93299	9.54527	8.91987	8.73143	8.44441	9.66616	9.20609	9.83036	9.17937	9.62226	9.9632	1.09965	1.07549e-06	250	soxS	bacterial regulatory helix-turn-helix family protein
208.41_01353	4.53429	4.46673	4.58939	4.73813	4.5845	4.79861	4.5701	4.37216	3.99534	4.71085	6.66099	5.51283	4.83987	4.64235	4.48456	4.57193	5.72528	5.24443	5.20826	5.32396	5.01896	1.45679	0.000165168	156	irtA	abc transporter family protein
208.41_01355	4.43025	4.21245	4.43971	5.09461	5.51664	4.29385	4.09621	4.57533	4.35218	4.79746	5.65815	4.73037	4.34962	4.63093	4.0889	4.44543	4.17811	4.28666	4.80251	5.22129	4.88455	1.05312	0.0017987	766	NA	integral membrane tigr02185 family protein
208.41_01356	5.4443	6.18153	5.58067	5.45496	4.95801	4.84352	6.05375	4.94364	5.80254	5.88553	5.93096	5.92284	6.28957	6.20236	5.90615	5.62704	5.40459	5.33101	5.14741	5.95526	5.52901	-0.521696	0.109784	1380	ykoD_3	abc transporter family protein
208.41_01359	8.92851	9.29996	10.8936	8.69869	9.07186	10.2642	8.85527	8.77419	8.90439	9.68023	9.86204	10.0676	9.23175	9.03867	9.05353	8.74376	9.37446	9.62649	8.99852	9.74299	9.81852	0.192342	0.622859	1381	prtP	lpxtg-motif cell wall anchor domain protein
208.41_01360	7.23026	6.74084	7.10868	7.80922	7.90257	7.42273	6.71976	6.79638	6.75314	7.79391	7.7866	6.18176	6.86726	6.61996	7.01929	8.04742	8.29973	7.56472	8.10175	7.73263	7.48732	1.1581	1.62416e-06	228	pulA	alkaline amylopullulanase
208.41_01361	11.6812	11.8097	12.147	12.2068	12.1993	12.4486	12.2014	12.5348	12.2546	12.5297	12.5611	12.653	11.8473	12.0026	11.9601	12.6734	12.2479	12.3693	13.176	13.0093	12.9807	0.680258	0.00013816	502	rpsL	ribosomal protein s12
208.41_01362	12.2265	12.1996	12.0836	12.3974	12.135	12.4635	12.1986	12.8203	12.2144	11.9919	11.9166	11.9341	12.1023	12.2987	12.3878	12.6407	12.3847	12.1477	12.4055	11.9238	11.9402	-0.105454	0.532838	1382	rpsG	ribosomal protein s7
208.41_01363	13.7914	13.8854	13.6379	14.4956	14.028	13.9742	13.856	13.8994	13.8189	14.0214	13.9072	13.5833	13.7053	13.8307	13.8504	13.8288	14.5182	14.1278	14.6013	13.8927	13.9453	0.37034	0.0137012	1383	fus	translation elongation factor g
208.41_01364	11.4651	11.647	11.4305	10.9413	11.0744	11.4216	11.2485	10.8927	11.1923	10.9351	10.9623	11.0107	11.3083	11.3524	11.4558	11.0814	11.1206	11.0299	11.047	10.9999	10.9668	-0.359215	0.00133096	736	polC_2	dna polymerase alpha gram-positive type
208.41_01365	10.1189	10.3101	10.1998	8.88063	9.29465	9.12181	10.2116	10.472	10.5359	9.19084	9.56048	9.42789	10.2201	10.307	10.2011	9.66562	9.04036	9.14839	9.25447	9.57218	9.59891	-1.18487	5.98277e-21	222	NA	addiction module family protein
208.41_01368	11.2834	11.378	11.2244	10.6805	10.5955	11.0778	11.2695	11.5028	11.347	10.6446	10.5296	10.9638	11.2234	11.367	11.5331	10.5236	10.7509	10.8138	10.8401	10.4956	10.4914	-0.781182	1.58188e-13	416	pepS	aminopeptidase peps
208.41_01370	9.26121	9.25971	9.30949	8.85082	9.16943	9.278	9.47571	10.0899	9.29634	8.84953	8.61778	8.6754	9.30496	9.43695	9.52877	9.2393	9.03293	8.86226	8.75972	8.84841	8.70306	-0.679936	1.4245e-05	503	rsuA_2	ribosomal small subunit pseudouridine synthase a
208.41_01372	10.9173	10.8052	10.862	10.9562	10.9619	11.2121	10.9625	10.9766	11.0071	10.9845	11.1296	11.2385	10.8006	10.8267	10.8792	11.1679	10.8638	11.1784	10.9752	11.0836	11.1574	0.235244	0.00129447	828	lepA	gtp-binding protein
208.41_01373	8.90103	8.60398	8.52288	8.22836	8.22233	8.33684	8.54514	8.26123	8.42198	8.70072	8.75044	8.26065	8.66768	8.70182	8.80633	7.91742	8.69341	8.38698	8.41283	8.55025	8.40414	-0.248666	0.0928921	1385	pphA	calcineurin-like phosphoesterase family protein
208.41_01374	10.2423	9.98975	10.0107	9.58617	9.73001	9.92888	9.95001	9.70592	9.89116	9.71632	9.41474	9.7186	9.94421	9.90507	10.0295	9.04807	9.61049	9.67348	9.77337	9.70845	9.66286	-0.398209	0.000862418	714	recN	dna repair protein
208.41_01375	7.74826	7.48327	7.59154	6.73757	7.07135	6.72478	7.15637	7.03337	7.35208	7.22833	6.56949	7.47744	7.4358	7.14196	7.33871	6.7167	6.28416	6.79077	6.71392	7.40469	7.18714	-0.558568	0.00794906	593	argR_1	arginine repressor
208.41_01376	9.12188	9.02993	8.8192	8.26532	8.72722	8.67917	8.78487	8.60679	8.79537	8.44046	8.50035	8.5736	8.83333	8.79967	9.04289	8.08627	8.57896	8.41144	8.48961	8.28728	8.67694	-0.489354	3.81734e-05	653	tlyA	hemolysin family protein
208.41_01377	9.20605	9.16539	8.98048	8.57336	8.69169	9.0277	8.88057	8.82336	8.95138	8.64882	8.30995	8.81288	8.94004	8.99845	9.16904	8.44571	9.14945	8.63018	8.85612	8.49602	8.54224	-0.395901	0.00278108	814	NA	geranyltranstransferase
208.41_01379	10.5046	10.3208	10.3825	10.0705	10.1046	10.4283	10.3988	10.2084	10.3548	10.017	10.1247	10.2529	10.3	10.2589	10.4043	10.3751	9.87168	10.117	9.74009	10.0817	10.0791	-0.27999	0.00656291	825	xseA	exodeoxyribonuclease large subunit
208.41_01380	10.9074	10.8248	11.1555	10.9571	10.7258	11.1196	11.3702	11.2218	11.3041	10.9328	10.8195	10.6527	11.0867	11.1501	11.1521	11.2467	10.7327	10.8571	10.8805	10.6116	10.5753	-0.347688	0.00471486	741	udk_1	uridine kinase
208.41_01383	8.48874	8.54536	8.67574	8.69744	8.60838	8.86461	8.85227	9.00454	8.84414	8.5063	8.71945	9.05451	8.60197	8.51806	8.69559	8.73313	8.5577	8.93872	8.75462	8.84031	8.74154	0.0840321	0.519263	1387	truB	trna pseudouridine synthase b
208.41_01384	9.00341	9.15147	9.47265	9.61606	9.24058	9.09785	9.58386	9.50941	9.555	9.48413	9.37079	9.0758	9.29868	9.32201	9.13569	9.26357	9.67278	9.37944	9.57444	9.24465	9.48673	0.0381597	0.803025	1388	NA	conserved domain protein
208.41_01385	5.64908	5.77362	5.63301	5.01733	5.63866	6.29993	5.80901	5.24914	5.40896	4.62139	5.64496	5.49075	5.47458	5.38066	5.10908	5.75706	5.5387	5.36847	5.12693	4.74308	5.04675	-0.0808529	0.830018	1389	mdeA	o-acetylhomoserine aminocarboxypropyltransferase cysteine synthase family protein
208.41_01387	7.59652	7.7384	7.50205	7.44293	7.8333	8.14674	6.98793	7.05467	7.27812	8.10302	7.95571	7.75554	7.99518	7.77824	7.99683	8.28845	7.54309	7.06637	7.66621	7.29489	7.41846	0.222003	0.381834	1390	NA	formate nitrite transporter family protein
208.41_01388	11.5832	11.4754	11.2868	11.7761	11.631	11.1039	11.9529	11.8342	11.7047	12.3964	12.1576	11.5312	11.8735	11.7671	11.8024	11.6966	11.8304	11.9566	11.7799	11.8788	11.8743	0.152457	0.403112	1391	NA	sortase
208.41_01389	13.1041	13.2408	13.0439	12.8774	12.8442	12.9898	13.2336	13.2109	13.2032	12.8582	12.7287	12.5007	13.1818	13.2673	13.3966	12.4587	12.893	12.7889	12.9151	12.6995	12.681	-0.531095	3.51211e-09	621	gyrA	dna a subunit
208.41_01390	14.3022	14.6138	14.5189	13.9832	13.8128	13.8801	14.6158	14.3909	14.6093	13.6504	13.6078	13.8401	14.3591	14.4939	14.3958	13.7854	13.7491	13.7049	13.9966	13.6756	13.7839	-0.841058	1.18356e-26	388	ldh	l-lactate dehydrogenase
208.41_01391	8.94624	8.79491	8.67937	8.68399	8.79021	8.85744	9.67743	8.45734	9.06865	9.66233	9.44372	9.83153	9.40683	9.21205	8.90109	9.52307	8.77271	9.67204	8.81576	9.49837	9.58624	0.329449	0.189663	1392	kcsA	ion transport family protein
208.41_01394	10.7997	10.6423	10.9077	11.6368	11.3006	11.5845	11.2427	10.8019	11.0948	11.3903	11.1447	11.2019	11.0159	10.9712	11.1782	11.1089	11.7516	11.3898	11.3433	10.7667	10.8732	0.42695	0.00606052	700	yycJ	metallo-beta-lactamase superfamily protein
208.41_01395	11.4465	11.3822	11.3486	11.0554	11.1162	11.6335	11.3896	11.1036	11.4114	11.1675	11.0009	11.3735	11.6128	11.4708	11.6989	10.82	11.2103	11.1216	11.1211	11.1435	11.1424	-0.32363	0.00794906	747	yycG_2	sensory box protein
208.41_01396	10.7773	10.9385	10.9962	10.6413	10.6526	10.5932	11.0797	10.5182	10.9925	10.7145	10.4954	10.3193	11.0187	10.9554	11.1461	10.4332	10.632	10.448	10.6037	10.5674	10.2851	-0.506823	6.48454e-07	640	yycF	response regulator
208.41_01397	9.48471	9.47495	9.52416	9.34145	9.42565	8.83168	9.72794	9.26921	9.75116	9.31279	9.15714	9.90475	9.54596	9.58688	9.70858	9.87162	9.27262	9.23895	9.41803	9.70175	9.4136	-0.159466	0.353344	1395	yfhQ	a g-specific adenine glycosylase
208.41_01398	11.449	11.4139	11.2342	11.9478	11.7425	11.5278	11.5653	11.9132	11.4956	11.8742	11.8985	11.7223	11.3922	11.5136	11.6572	11.5808	11.9621	11.8753	12.2479	12.3627	12.0756	0.485995	0.000494269	657	fhs1	formate--tetrahydrofolate ligase
208.41_01399	9.03147	9.04448	9.1069	9.10947	9.2332	8.68278	9.23108	9.29772	9.15179	8.99355	9.21207	8.69393	9.28675	9.31609	9.14906	9.58465	8.76683	9.06994	9.1841	9.29412	9.2656	-0.0868411	0.582954	1396	coaBC_1	phosphopantothenate--cysteine ligase
208.41_01400	6.29608	6.25668	6.25011	7.3249	7.38002	6.34087	6.36476	6.46268	6.26685	6.60233	6.76701	5.97577	6.62863	6.63357	6.48595	7.23856	7.2312	6.97096	7.06631	6.80902	6.89802	0.723964	0.00126772	461	coaBC_2	phosphopantothenoylcysteine decarboxylase
208.41_01401	9.06991	8.99372	9.16112	10.8127	10.7576	9.4123	9.52705	5.76964	9.55465	10.7409	10.7292	9.61448	9.5118	9.38642	9.36784	10.6589	10.7389	10.9787	10.4239	10.7921	10.7834	1.73839	3.0262e-06	90	panT	membrane protein
208.41_01402	6.40139	6.27469	6.1668	6.02526	5.63473	6.01923	6.33806	8.66701	6.26017	6.21242	6.31905	6.62503	6.11733	6.41593	6.05533	6.85324	6.15319	6.27475	6.2321	6.82815	6.83921	0.191994	0.394646	1397	niaX	membrane protein
208.41_01403	6.71058	6.67938	6.71093	6.66387	7.33596	7.23699	6.89826	8.7816	6.90044	7.0924	7.40284	7.44825	6.89114	6.92999	6.76579	7.81976	7.0695	7.0573	6.78404	7.34446	7.25586	0.56152	0.00040966	790	niaR	3h domain protein
208.41_01404	7.73809	7.77454	7.93257	7.58933	7.1065	7.44877	7.9732	8.4716	8.02515	7.57684	7.82242	7.64956	8.01603	7.90581	7.87365	7.2428	7.44338	7.0748	7.47463	7.45662	7.45411	-0.6832	3.50063e-06	500	mutX_2	mutt nudix family protein
208.41_01405	6.26823	6.06897	5.93201	5.50189	5.45855	5.25223	6.13473	6.3257	6.08839	5.87293	4.97621	6.4469	6.54955	6.35656	6.22974	5.65233	6.07726	5.37805	5.82534	6.09352	5.79344	-0.697483	0.00837943	489	mshD_3	acetyltransferase family protein
208.41_01406	6.87666	7.12204	6.98915	6.36711	6.77835	6.60872	7.45393	7.35334	7.00788	6.67433	6.92929	7.64626	7.32637	7.12017	7.0976	6.7539	5.57075	6.59506	6.51513	7.23731	7.08489	-0.443834	0.0994964	1398	NA	acetyltransferase
208.41_01407	9.03368	9.34375	9.30293	8.93189	8.79468	8.91775	9.20136	9.41041	9.36057	8.61737	8.88007	8.86079	9.16413	9.15889	9.31149	8.67486	8.89402	9.04765	8.9	8.8189	8.89986	-0.507339	1.362e-09	639	uvrB	excinuclease abc subunit b
208.41_01408	10.673	10.4532	10.3574	9.87476	10.4642	9.76186	10.5314	10.6284	10.4819	10.1546	10.4071	10.0329	10.6151	10.5668	10.5936	11.0009	9.77468	10.1203	9.63479	10.6949	10.1571	-0.381101	0.0539598	1399	NA	caax amino terminal protease family protein
208.41_01409	11.7407	11.7446	11.4662	12.2166	12.3551	12.3689	11.4432	10.9818	11.3517	11.7679	11.7362	10.6443	12.0298	11.9433	12.9464	11.6689	12.1184	12.131	11.9149	11.7747	11.9016	0.100962	0.754109	1400	glnP_3	amino abc permease 3-tm his glu gln arg opine family domain protein
208.41_01410	11.5743	11.3879	11.3453	13.1214	12.8532	11.9754	11.2943	10.7821	11.3402	12.0141	11.8172	9.82977	11.5362	11.5919	12.6703	11.5736	12.8927	12.6064	12.317	11.7939	11.6806	0.796672	0.0317889	1401	artM_1	abc transporter family protein
208.41_01411	11.3318	11.4589	11.438	12.3543	12.2362	11.3818	11.6607	11.8183	11.8219	12.0271	12.0272	11.1342	11.4195	11.5386	11.7094	11.7899	12.467	12.3112	12.2535	11.9058	11.9717	0.554615	0.00254572	596	zwf	glucose-6-phosphate dehydrogenase
208.41_01412	10.4199	10.3554	10.3107	10.1571	10.1648	10.2717	10.5898	10.5171	10.5227	10.4969	10.373	10.6613	10.352	10.3024	10.4591	10.237	10.1938	10.1449	10.1835	10.0649	10.4788	-0.157602	0.145367	1402	ftsY	signal recognition particle-docking protein
208.41_01413	9.53645	9.50958	9.39062	9.07268	8.7027	9.07888	9.4047	9.26	9.33066	8.9155	8.66092	9.0368	9.39817	9.42005	9.40633	8.50166	9.02735	8.98499	8.89519	8.94449	8.83572	-0.634779	2.29633e-11	537	yidA_3	cof-like hydrolase family protein
208.41_01414	8.98925	9.04776	8.81241	8.56802	8.28218	8.66884	8.97776	8.85273	8.83813	8.45011	8.24861	8.88632	8.86347	8.82045	8.92797	7.86969	8.46789	8.42286	8.51985	8.54347	8.50991	-0.533416	2.81941e-05	615	ybjI	cof-like hydrolase family protein
208.41_01415	11.2008	11.1781	11.1405	10.5615	10.4907	10.8865	11.1118	11.017	11.1545	10.3929	10.697	11.0891	10.9911	11.0445	11.1269	10.3455	10.6062	10.4506	10.7062	10.7033	10.6278	-0.564108	2.41314e-07	589	smc_2	chromosome segregation protein smc
208.41_01416	10.2903	10.2194	10.3349	11.377	11.0518	9.12044	10.4936	10.1887	10.3536	10.9809	11.0283	9.8982	10.4332	10.3536	10.5025	10.5438	11.0846	10.8142	10.9847	10.4934	10.5906	0.520448	0.0377067	1403	rnc	ribonuclease iii
208.41_01418	11.3608	11.1079	10.9601	13.5223	13.1256	12.5892	11.543	10.07	11.2142	13.547	13.5503	13.0512	11.4205	11.3974	11.6651	13.2396	13.6346	13.4959	13.7632	13.5875	13.6288	2.67079	1.16722e-38	17	guaC	guanosine monophosphate reductase
208.41_01419	6.51981	6.57695	6.73852	7.10287	7.2404	7.29826	6.97806	5.25232	6.87041	7.09881	7.53082	8.59276	6.8012	6.51894	6.39564	7.39177	6.88333	7.47395	6.83534	7.37935	7.57765	1.18703	6.68681e-05	218	NA	3-isopropylmalate dehydrogenase
208.41_01420	6.21345	6.24261	6.07796	5.72004	6.41313	6.82888	6.4231	5.30419	6.72757	6.8447	6.62468	7.50278	6.53907	6.352	6.0982	6.39218	6.39442	6.85037	6.47673	6.9616	6.77691	0.653617	0.0196306	1404	NA	3-isopropylmalate dehydrogenase
208.41_01421	8.45224	8.34232	8.62981	8.7086	8.44367	8.49944	8.85554	7.77578	8.71704	9.15724	9.1885	9.88347	8.6377	8.45456	8.09742	8.89097	8.58472	8.5889	8.46687	9.39439	9.5342	0.710753	0.00477374	473	mcrB	endonuclease
208.41_01424	5.74543	5.70434	5.60794	5.40918	5.57159	6.2732	5.7084	7.28583	5.54343	5.90823	6.47887	6.81814	5.64766	5.53319	5.13046	5.64214	5.68019	5.69342	6.37421	6.2541	5.85639	0.186561	0.673308	1405	leuD	3-isopropylmalate dehydratase small subunit
208.41_01426	8.00046	7.80424	7.99366	7.71841	8.1835	8.38592	7.92558	8.14431	7.81639	8.15589	8.31868	8.53209	7.79134	7.79417	7.81563	7.94269	8.20752	8.24383	8.34798	8.24934	8.2651	0.4384	0.000216217	689	leuB	3-isopropylmalate dehydrogenase
208.41_01429	5.83767	5.71177	5.51875	5.51674	5.97416	5.76797	5.53779	7.49413	5.62344	6.06052	5.95538	6.32525	5.59484	5.75928	5.58837	5.18024	5.28349	5.38995	5.42334	5.95267	5.97598	-0.423751	0.312996	1407	leuA_3	hmgl-like family protein
208.41_01432	10.8022	10.9326	10.7889	10.1844	10.421	9.97354	11.2357	10.6995	11.1297	10.2697	10.3304	10.6533	11.0727	11.2183	10.95	11.0518	10.2812	10.3337	10.2939	10.6636	10.2573	-0.702274	4.57377e-06	484	NA	copper homeostasis protein
208.41_01433	10.5709	10.8471	10.9436	9.94057	10.1777	9.92482	11.1053	11.2144	11.243	10.1003	10.3894	10.7209	10.7906	10.9947	10.6294	10.6034	9.79682	10.1083	10.1961	10.4906	10.2466	-0.851	8.64678e-08	380	ybaN	membrane protein
208.41_01434	10.2043	10.4703	10.7207	11.4437	11.2328	11.3693	11.004	11.1475	11.0191	11.2757	11.4124	11.7668	10.5597	10.63	10.3764	11.8578	11.6229	11.4571	11.4492	11.2937	11.36	0.933643	1.16264e-09	330	topA	dna topoisomerase i
208.41_01435	7.55902	7.51632	7.39848	7.68574	8.16309	7.6543	7.60524	8.19273	7.75376	8.43844	8.4131	9.27863	7.72236	7.68201	7.51585	8.82603	7.86094	8.19918	8.07383	8.57298	8.7131	0.953313	6.81724e-05	319	NA	membrane protein
208.41_01436	5.77343	6.02151	5.61065	5.64517	5.33091	5.53203	5.17215	4.68078	5.05747	5.44575	5.62529	5.37323	4.91556	4.92277	4.9951	5.11478	6.09115	5.5129	5.58657	6.20399	6.2087	0.587273	0.0763737	1409	NA	dna protecting protein
208.41_01437	10.7384	10.658	10.6564	11.3775	11.1976	10.9716	11.2275	11.8964	11.1599	11.6018	11.3773	11.2541	10.9699	10.9358	10.8031	11.3528	11.7516	11.6296	11.5304	11.2716	11.4762	0.42655	0.0253988	1410	spsI	licc protein
208.41_01438	9.96394	9.89331	9.71649	9.41866	9.56325	9.57511	10.0362	10.6948	10.0547	9.74389	9.84955	10.1647	9.97539	9.90987	10.0034	9.60743	9.7777	9.7492	9.75899	9.91313	9.91211	-0.357236	0.0199184	1411	NA	eama-like transporter family protein
208.41_01439	9.71002	9.76274	9.55146	9.06367	9.1635	9.02229	9.80631	10.6239	9.83536	9.61696	9.58388	10.0043	9.74717	9.65245	9.60825	9.19486	9.17009	9.19526	9.4882	9.72369	9.74581	-0.49582	0.014206	1412	NA	phosphotransferase enzyme family protein
208.41_01440	10.2204	10.3695	10.1374	9.7274	9.652	9.81095	10.5686	11.1416	10.5241	9.86413	9.83192	10.1783	10.2663	10.391	10.2599	9.60119	9.70354	9.6346	10.1357	9.92905	9.93177	-0.766719	5.7267e-07	428	yjjN	alcohol dehydrogenase -like domain protein
208.41_01441	9.9944	10.2045	10.0928	9.38419	9.48196	9.56846	10.2965	11.2349	10.4148	9.90627	10.0851	10.1165	10.1586	10.2486	10.0901	10.1401	9.53001	9.8509	9.81587	10.3608	10.4081	-0.535127	0.0149263	1413	ispD2	2-c-methyl-d-erythritol 4-phosphate cytidylyltransferase
208.41_01442	8.65298	8.77876	8.45156	9.26117	8.96917	7.91767	8.97969	8.88447	8.62872	9.24282	9.19681	8.19462	8.89922	9.04665	8.86586	9.18293	9.00281	8.78562	9.11562	9.09211	9.00149	0.196395	0.365754	1414	NA	mvin-like family protein
208.41_01443	7.32174	7.45589	7.20477	6.01536	7.06219	6.05399	7.44217	7.09358	7.57164	6.75175	7.28685	7.4915	7.38402	7.44042	7.22482	7.33874	5.82437	7.06582	7.06918	7.28376	7.14722	-0.509134	0.0661985	1415	NA	licd family protein
208.41_01444	9.47014	9.45358	9.82615	10.0611	10.0674	9.51575	10.0146	9.79673	10.0304	10.6637	10.4342	9.73227	9.82967	9.69917	9.59737	9.69428	10.2625	10.2386	10.2891	10.3073	10.4186	0.518607	0.00296369	631	NA	licd family protein
208.41_01445	12.5222	12.3161	11.7503	9.66899	9.62724	10.1969	12.1995	11.4284	11.9878	9.58051	9.75911	9.73156	12.5373	12.5368	12.9546	10.1228	10.2871	9.95292	10.0523	9.85173	9.82392	-2.96155	6.38222e-55	9	carB	carbamoyl-phosphate large subunit
208.41_01446	11.0312	10.6964	10.3677	8.18834	8.06599	8.61362	10.6298	9.823	10.7004	8.17075	7.75829	8.23383	11.0146	11.02	11.503	8.42937	8.4138	8.28076	8.03448	8.25336	8.19707	-3.22763	7.07973e-61	5	carA	carbamoyl-phosphate small subunit
208.41_01447	11.3532	11.0465	10.6449	8.24761	8.06044	8.71461	10.8869	9.91969	11.0067	8.14359	8.2783	8.67532	11.1767	11.2676	11.6579	8.51889	8.4713	8.27858	8.1245	8.25248	8.29453	-3.37044	2.09511e-65	3	pyrB	aspartate carbamoyltransferase
208.41_01448	11.3237	10.7408	10.7847	8.49252	8.24898	8.67535	10.8298	9.98075	11.3073	8.52204	8.29938	8.6135	11.1398	11.1621	11.4344	8.74865	8.39527	8.49935	8.15013	8.48423	7.96942	-3.20988	2.02937e-67	6	pyrR	bifunctional protein pyrr
208.41_01449	8.80347	9.0577	9.04485	9.01415	8.9061	8.87449	9.32527	8.86273	9.37134	9.04332	9.16669	9.0278	9.09205	9.19297	9.08867	8.75158	8.91812	9.17167	9.06743	9.10925	8.84834	-0.139505	0.236095	1416	pdg	endonuclease iii
208.41_01450	9.0482	9.16937	9.18244	9.23147	9.03815	8.5101	9.4608	8.93085	9.35214	9.21655	8.98848	8.89472	9.28261	9.21466	9.22681	9.33838	8.75808	8.70916	8.99597	9.02897	9.32377	-0.242235	0.0946544	1417	NA	dna-binding protein
208.41_01452	7.08583	7.07332	6.90772	7.03811	6.93685	7.2332	6.53085	6.52567	6.76336	7.32198	7.22598	6.95595	6.90449	6.71568	6.66138	7.03818	6.98859	6.61845	6.80165	7.80519	7.5112	0.49058	0.0103419	1418	yheS_2	abc transporter family protein
208.41_01453	10.4013	10.6802	10.4487	10.126	10.1001	10.066	10.7854	11.0923	10.948	9.85098	10.0929	9.96312	10.6595	10.7499	10.6061	10.4118	9.92127	10.036	10.2136	10.0407	9.89394	-0.812841	3.70667e-12	400	NA	peptidase m48 family protein
208.41_01454	10.7235	10.996	11.1139	10.6656	10.6573	9.97613	11.1463	11.5382	11.3599	10.6665	10.5416	10.2798	10.9968	11.0002	10.8173	10.0561	10.2138	10.7134	10.4113	10.7318	10.9627	-0.713019	2.03221e-05	472	NA	lema family protein
208.41_01455	8.76683	8.94689	9.21479	8.97204	9.03469	8.4166	9.18803	9.0026	9.34427	9.59666	9.30556	8.55537	8.9524	8.91075	8.87363	9.19354	8.96182	9.28448	8.86479	9.34379	9.17376	0.0756598	0.706801	1419	rsmG	methyltransferase
208.41_01456	10.8055	10.5466	10.2143	9.87284	9.70703	9.46332	10.6212	10.342	10.9087	9.93898	9.85991	9.25693	10.7286	10.8446	11.1953	9.97158	10.0788	9.92372	10.1063	9.60985	9.71264	-1.12673	2.23674e-12	238	pyrP	uracil permease
208.41_01457	11.5865	11.6148	11.6875	11.939	11.6315	11.6212	11.9476	11.8095	11.9081	11.4904	11.5591	11.5894	11.6978	11.7249	11.6934	11.3632	11.7479	11.5805	11.5236	11.5571	11.3692	-0.194146	0.0473303	1420	ffh	signal recognition particle protein
208.41_01458	9.01634	9.08722	9.74587	8.55781	8.45981	8.8881	9.41294	9.20462	9.45858	9.30269	9.44039	9.72408	9.23389	9.13354	9.21845	9.15545	8.38301	8.7155	7.97315	9.25502	9.27514	-0.340487	0.179488	1421	NA	dna-binding protein
208.41_01459	9.23798	9.43057	9.56409	8.83406	8.86841	8.74907	9.5681	10.1101	9.51379	8.88281	9.41915	9.46602	9.37546	9.52995	9.27375	9.45613	8.89727	8.93717	9.01683	9.54882	9.37936	-0.473972	0.00813524	668	NA	50s ribosomal protein l19
208.41_01460	8.06082	7.95235	7.80904	6.87645	7.43385	7.47397	7.74852	7.23362	7.72955	7.23297	7.23704	7.05667	8.16432	8.03541	8.2711	7.72717	7.8987	7.369	7.20728	7.38485	6.9128	-0.759502	7.82047e-05	437	NA	hd domain protein
208.41_01461	9.40244	9.42947	9.75571	9.88678	9.67813	9.48351	9.76612	8.77543	9.6051	9.81279	9.67155	8.97421	9.60772	9.60328	9.69312	9.44264	9.90332	9.93426	9.71314	9.31644	9.72458	0.133527	0.485761	1422	NA	hydrolase
208.41_01463	14.3635	14.6947	15.0083	14.8724	14.8392	14.617	15.0816	15.3582	15.2883	15.0247	15.0061	14.6998	14.5805	14.8677	15.1946	16.249	14.6039	14.9307	14.9281	14.9043	14.8633	0.0906104	0.747623	1423	rplS	ribosomal protein l19
208.41_01464	7.78546	7.93696	7.88724	7.50417	7.44794	7.72687	7.60118	7.96156	7.62642	7.63001	7.73749	8.64604	7.52482	7.29224	7.23554	8.14264	7.0165	7.58556	7.21778	8.09009	7.87799	0.17135	0.515352	1424	crcB_1	crcb-like family protein
208.41_01465	7.98548	8.37182	8.49647	7.73644	8.08007	7.9593	8.06462	8.47961	8.11284	8.00966	8.21453	9.09819	7.89047	7.89434	7.56524	8.77546	7.57449	7.95485	7.8905	8.6396	8.36357	0.193376	0.478383	1425	crcB_2	crcb-like family protein
208.41_01466	9.14909	9.38417	9.86423	10.6579	10.3619	9.72226	9.56905	9.68957	9.55652	10.4109	10.3959	10.0394	9.04132	9.1557	8.69164	10.1507	10.3055	10.5115	10.3343	10.3221	10.6285	1.18037	3.55002e-11	224	NA	chorismate mutase
208.41_01467	13.3338	13.408	13.7468	14.531	14.0075	12.9764	13.9611	14.2048	13.8953	14.4684	14.2304	12.9397	13.5189	13.6725	13.7587	14.0129	14.4449	14.2519	14.4536	13.9659	13.9758	0.442654	0.0694621	1426	NA	flavodoxin
208.41_01468	9.37576	9.56341	9.79484	8.90532	8.89107	8.95077	9.71103	9.56918	9.73439	8.86661	8.83312	8.78099	9.66909	9.71111	9.7372	9.43296	8.62295	9.08831	8.95595	9.03678	8.98366	-0.872043	1.35886e-15	369	nrnA_2	dhh family protein
208.41_01469	16.2018	16.3963	16.9777	17.4587	17.0848	16.5569	16.8685	17.1495	16.8872	17.894	17.3723	16.2848	16.3489	16.5292	16.4586	17.4658	17.126	17.4361	17.3424	17.1475	17.0128	0.684213	0.00167347	497	rpmE2	ribosomal protein l31
208.41_01470	4.16839	4.66265	4.14641	4.68622	4.45121	3.77782	3.34806	4.36155	3.58374	4.32755	4.20347	3.81843	3.94192	3.19289	3.5537	4.1257	4.33636	3.69012	4.60997	3.76197	4.4088	0.533134	0.288379	1427	NA	o family oxidase-dependent iron (fe2+) transporter
208.41_01471	2.94962	3.04362	3.14907	3.40308	2.70822	2.6036	2.55852	2.14313	2.45525	3.0466	2.66398	2.64212	2.75199	2.27216	2.53037	2.34044	2.64265	2.3925	2.71722	2.61993	3.65556	0.561211	0.48395	1428	efeN_1	dyp-type peroxidase family protein
208.41_01472	2.90113	3.14092	3.14404	3.10152	2.884	2.51662	2.8423	2.20076	2.68653	2.4197	3.31209	2.63764	2.71429	2.32404	2.65225	2.39057	2.48644	3.0353	2.60702	2.98267	3.40966	0.337398	0.677558	1429	efeN_2	dyp-type peroxidase family protein
208.41_01473	3.62079	3.75956	3.45598	3.16662	3.76329	3.34623	3.42619	3.93502	3.7348	4.13605	3.36363	3.43294	3.81995	3.52735	3.78877	3.79931	3.54992	3.69171	4.05032	3.78658	3.90778	-0.0124532	0.977406	1430	NA	transposase
208.41_01474	13.4964	13.662	13.3754	13.4231	13.4484	12.7704	13.5333	13.4218	13.7531	13.0793	12.9123	12.5372	13.7563	13.7054	14.398	13.1328	13.0707	13.334	12.8219	12.6759	12.891	-0.825283	3.12049e-06	394	gdhA	glutamate dehydrogenase
208.41_01476	9.16449	8.82899	8.60565	7.71541	7.48284	7.71572	8.2041	7.53556	8.08955	6.73422	7.52313	7.01567	9.11881	8.79397	9.33295	6.88026	7.89134	7.31943	7.53484	7.43948	7.22967	-1.71639	6.02114e-11	95	gatC_2	pts system galactitol-specific iic component family protein
208.41_01477	6.39009	6.21847	6.4107	5.82865	5.6837	5.93573	5.93486	7.47095	5.74687	5.56406	5.44472	4.93704	6.6001	6.26126	6.69846	5.28135	5.67803	5.19999	5.53198	5.07042	5.92302	-1.47993	1.78581e-06	152	NA	chlorohydrolase
208.41_01478	11.4942	11.2342	11.356	9.60223	9.76606	10.2601	10.6645	9.81048	10.6352	9.60664	9.75669	9.67829	11.4054	11.3142	11.643	9.6592	10.007	9.81129	10.4369	9.724	9.56524	-1.61546	1.35552e-12	122	lacZ	lpxtg-motif cell wall anchor domain protein
208.41_01482	8.77504	8.90608	9.23199	8.90513	8.83028	8.95392	8.93567	8.82848	8.85073	8.48423	8.88361	9.14418	8.70605	8.67401	8.7396	8.81124	8.9006	8.65884	8.70848	8.96014	9.21241	0.0397303	0.786077	1432	NA	radical sam protein
208.41_01483	7.28423	7.27678	7.27246	6.70592	7.03829	7.77934	6.82945	6.75595	6.71243	6.91364	6.63228	7.24299	6.79445	6.98466	6.94823	6.88671	7.02613	6.87952	7.37891	6.51717	6.97222	0.082184	0.745941	1433	NA	fe-s oxidoreductase
208.41_01484	8.1824	8.12548	8.18203	7.5044	7.95883	8.23101	7.93574	7.92436	7.9133	7.52586	7.76849	7.62663	8.05822	7.77416	8.24049	7.25841	7.99696	7.38357	8.06944	7.70526	7.82958	-0.352686	0.0312266	1434	rsmH_2	rrna methylase
208.41_01486	9.79533	9.56574	9.5545	9.22481	9.57231	9.825	9.40375	9.45518	9.41732	9.48988	9.54715	9.68837	9.59055	9.50569	9.64062	9.48152	9.45526	9.35995	9.66174	9.68105	9.48212	0.00497561	0.967781	1436	nhaK	sodium hydrogen exchanger family protein
208.41_01488	9.04907	9.01514	9.14242	9.03092	9.26658	9.30304	8.94796	9.23332	9.0835	9.45077	9.33267	9.68436	8.9338	8.73377	8.52449	9.298	9.05621	9.25931	9.11889	9.25335	9.47211	0.420048	0.00119296	705	cdd_1	cytidine deoxycytidylate deaminase family protein
208.41_01489	10.5105	10.5386	10.659	10.8524	10.5286	10.614	10.624	10.6332	10.5581	10.6748	10.694	10.622	10.4502	10.4678	10.1825	10.5869	10.8211	10.6981	10.8895	10.5988	10.6813	0.209634	0.0166578	1438	gltX	glutamyl-trna synthetase
208.41_01490	11.7885	11.5875	11.4818	12.3775	12.3121	11.5451	11.774	11.9457	11.6684	11.8875	11.9298	11.3704	11.7695	11.7714	11.7875	12.2443	12.2661	12.0732	12.1474	11.9787	11.7551	0.352679	0.0213052	1439	pgi	glucose-6-phosphate isomerase
208.41_01491	5.77658	5.80619	5.94535	5.58486	5.39699	5.43277	5.8498	6.70506	5.72888	5.66023	5.15213	5.52171	5.5704	5.69135	5.43523	5.73422	4.74394	5.45651	5.84304	5.37522	5.52043	-0.656541	0.0145466	1440	NA	glutamine amidotransferase class-i family protein
208.41_01492	10.4703	10.0062	10.0458	11.5237	11.3199	11.1603	9.94338	10.0416	10.0046	11.4588	11.3837	11.1741	9.74318	9.75026	9.67503	10.5975	11.5803	11.4337	11.7238	11.5359	11.4208	1.73105	2.24509e-30	91	NA	abc transporter transmembrane region family protein
208.41_01493	7.97963	7.72413	7.76001	7.65283	7.97736	8.83695	7.36134	8.35304	7.69894	7.90792	8.29137	9.21139	7.46994	7.27392	7.34532	7.67354	8.25169	8.04666	8.37039	8.30951	8.41859	0.807723	0.00153127	402	NA	transposase
208.41_01494	9.72785	9.46106	9.55098	10.3598	10.3822	10.5121	9.36666	9.67739	9.40077	10.3288	10.5976	10.9361	9.10189	9.21354	9.14325	10.1629	10.184	10.4102	10.8084	10.8955	10.8094	1.41499	2.39571e-21	164	NA	abc transporter transmembrane region family protein
208.41_01495	11.3348	11.4093	11.4117	11.2674	11.3954	11.4964	11.0572	11.1879	11.1184	11.7424	11.8066	11.5157	10.8674	10.9847	10.9154	11.2033	11.3376	11.6036	11.7715	11.7999	11.6832	0.505189	0.000101718	641	mutS	dna mismatch repair protein
208.41_01496	11.3651	11.373	11.5418	12.457	12.4348	11.5514	11.8817	11.5799	11.7608	12.4967	12.2959	11.4156	11.7094	11.667	11.6106	12.2603	12.1468	12.4755	11.9734	11.918	12.1635	0.68225	4.59869e-05	501	argR_2	arginine repressor
208.41_01497	10.9487	10.9874	11.071	11.4913	11.1997	10.4497	11.3852	11.3121	11.418	11.7946	11.8481	10.9327	11.0033	11.1808	10.9025	11.0952	11.3757	11.2634	11.3739	11.2506	11.2678	0.218728	0.257924	1441	argS	arginyl-trna synthetase
208.41_01499	8.33909	8.73803	8.72082	9.52313	9.40444	8.71647	9.03693	6.54875	9.04435	9.33599	9.45154	8.71757	8.40452	8.67964	8.64274	9.53557	9.29537	9.37947	9.45417	9.32491	9.20869	0.876157	0.00118415	773	tsaB	glycoprotease family protein
208.41_01500	6.73012	6.602	6.68964	7.08393	7.15278	7.50388	6.78731	6.92444	6.84675	6.74251	6.58456	7.35261	6.55436	6.45439	6.52972	6.619	7.28583	6.71409	7.05126	6.77917	6.94995	0.482136	0.00768203	661	NA	ribosomal-protein-alanine acetyltransferase
208.41_01501	9.26055	9.48839	9.62173	10.205	10.0387	9.90217	9.59473	10.0337	9.74038	9.92387	10.0904	9.72519	9.44339	9.37388	9.41042	9.77182	10.0392	10.1336	10.1601	10.1224	9.89988	0.540502	1.40683e-05	611	tsaD	glycoprotease family protein
208.41_01504	7.35814	6.8862	5.02215	9.1971	9.01574	5.21244	7.23402	7.17943	4.76568	9.24655	9.18318	5.83872	6.79336	7.12815	7.15453	8.93561	8.1913	9.20123	8.17724	8.58661	9.00874	2.36398	2.87295e-05	758	mshA	glycosyl transferases group 1 family protein
208.41_01506	4.20013	4.31952	4.69876	4.94552	4.78386	4.6652	4.79884	5.06746	4.39811	5.34298	5.6088	5.51676	4.77312	4.69803	4.52634	5.56468	4.62689	4.83506	5.32804	5.47619	5.1255	1.03737	0.00033277	281	msbA_1	abc atp-binding protein
208.41_01511	4.62778	4.26068	4.1371	4.54705	4.31479	4.08607	4.65894	4.23612	4.25923	4.07723	3.93308	4.38415	4.58878	4.73082	4.83838	4.07153	4.72857	4.25968	4.50531	4.43838	4.27602	-0.432895	0.15652	1443	NA	transposase
208.41_01513	1.92727	1.93157	1.88612	1.9015	1.6949	1.6764	1.98504	2.65925	1.92822	1.98981	2.2035	1.78979	1.61673	1.75993	1.85291	1.9426	1.72606	1.70102	1.69734	2.04963	1.80533	-0.799894	0.312086	1444	NA	transposase
208.41_01515	12.0237	12.1902	12.395	12.3007	12.1217	12.2104	12.4505	12.4901	12.44	12.4579	12.3447	12.6171	12.0022	12.0422	11.756	12.1144	12.1306	12.2532	12.2158	12.4494	12.5341	0.12416	0.391137	1445	guaA	gmp synthase
208.41_01516	9.27716	9.40145	9.60828	9.04759	9.1436	8.74385	9.8743	9.63378	9.66254	9.20714	9.24956	8.91668	9.6055	9.70298	9.33005	9.88223	8.71881	9.11543	8.8661	9.20301	9.29065	-0.532025	0.00165355	619	yvoA	transcriptional family
208.41_01517	9.67329	9.57262	9.1282	9.60413	9.39164	9.19113	9.64455	8.60136	9.51956	9.47276	9.51329	9.48596	9.49051	9.508	9.4583	9.98391	9.45512	9.31918	9.24916	9.48409	9.43175	0.0564536	0.764313	1446	yicL_2	membrane protein
208.41_01518	9.27241	9.18942	9.13091	8.9217	9.1598	9.21178	9.24897	8.12068	9.16297	9.02984	8.91955	9.59956	9.28078	9.2355	9.22835	9.22868	9.44506	9.14988	9.01551	9.32227	9.23726	0.0864055	0.654724	1447	NA	beta-lactamase family protein
208.41_01520	7.97085	8.03358	8.21622	7.06689	7.3119	7.52362	8.11613	7.59896	8.24466	7.8277	7.44484	7.92946	8.29912	8.25835	8.08005	7.32565	7.43037	7.3906	7.15223	7.58113	7.42565	-0.808272	3.15214e-07	401	NA	platelet activating factor
208.41_01521	9.06569	9.20193	9.07683	8.72067	8.78624	8.77892	9.45844	8.37381	9.32448	8.70895	8.68662	8.47082	9.27171	9.38852	9.42403	8.59311	8.60566	8.67074	8.53173	8.64859	8.62086	-0.703325	6.66567e-07	481	ybiV	cof-like hydrolase family protein
208.41_01524	11.7764	11.9211	12.0759	13.0226	12.4171	11.6688	12.1157	11.6255	12.2349	12.5851	12.2633	11.3162	11.9611	12.0851	12.0339	12.2211	12.8933	12.5583	12.7665	12.0722	12.1893	0.516853	0.0195943	1449	def_2	peptide deformylase
208.41_01525	9.8884	10.1852	10.0488	10.0649	10.0579	9.13669	10.2375	10.1671	10.2358	9.84191	9.74473	8.99428	10.0029	10.2416	10.3239	9.91519	10.0825	9.86925	9.82102	9.68336	9.49114	-0.48714	0.0036694	800	NA	rna 2 -o ribose methyltransferase substrate binding family protein
208.41_01526	9.47893	9.2963	9.06775	8.69978	9.42407	9.71468	8.97824	8.24831	8.99708	8.83637	8.7741	8.81348	9.49466	9.3385	9.50891	8.93156	9.16913	8.93079	8.83951	9.07495	8.95726	-0.195002	0.388852	1450	ydaF_4	acetyltransferase family protein
208.41_01527	10.7193	10.4205	10.5418	9.96422	10.4976	10.8648	10.0114	9.28227	10.0939	9.76486	9.75326	9.61365	10.6958	10.551	10.8816	9.99097	10.1541	10.0692	9.65081	9.94925	9.66456	-0.466742	0.0618391	1451	nadE	nh -dependent nad(+) synthetase
208.41_01528	11.7077	11.5202	11.4699	11.0226	11.2566	11.8738	11.1653	10.5964	11.1997	11.1995	11.1304	10.5121	11.7491	11.5415	11.8613	10.324	11.3957	10.9605	11.137	10.7747	10.7779	-0.463842	0.0473303	1452	pncB2	nicotinate phosphoribosyltransferase
208.41_01529	8.25078	7.89154	7.50146	6.59538	7.87937	7.73499	7.27565	6.01437	6.78002	6.8536	7.32538	6.86069	8.44121	8.16074	8.40014	7.4399	6.94721	6.91877	6.71177	7.53479	6.58322	-0.852283	0.0185611	1453	NA	membrane protein
208.41_01532	8.38149	7.97308	7.74116	7.34646	8.31866	8.15413	7.32146	5.95575	7.0012	7.20764	6.86998	7.16158	8.71354	8.01967	8.23419	7.13473	7.2039	7.17877	6.52624	7.86341	6.67315	-0.636178	0.110174	1455	ytrB_2	abc transporter family protein
208.41_01533	8.24763	7.8619	8.32376	7.62904	8.2476	9.7362	7.72829	6.24348	7.17067	7.18789	7.25996	7.81209	8.73055	8.1881	8.2837	7.85108	7.51613	7.70665	6.7543	7.21304	6.86334	-0.0781275	0.887397	1456	NA	abc transporter family protein
208.41_01534	7.9571	7.95904	8.02471	8.29775	8.28987	8.56327	8.24269	8.22468	8.29269	8.37702	8.24602	9.03069	7.68826	7.98716	7.60244	8.19594	8.0162	8.31809	8.58675	8.52865	8.68697	0.577183	0.000532739	584	NA	peptidase u32 family protein
208.41_01535	11.3213	11.3368	11.5743	11.2785	11.1048	11.819	11.7418	11.8031	11.6351	11.1482	11.2305	12.0537	11.2986	11.4181	11.1825	10.8013	11.2962	11.3098	11.116	10.7783	11.0222	-0.236365	0.250889	1457	yhbU_2	peptidase u32 family protein
208.41_01538	9.40356	9.07101	8.92206	8.40631	8.93574	8.458	9.70804	9.32471	9.16072	9.7137	9.64117	10.2075	9.73402	9.40681	9.25087	9.74762	8.78	8.98284	8.13915	9.75101	9.37407	-0.029705	0.935479	1458	yhdJ	d12 class n6 adenine-specific dna methyltransferase family protein
208.41_01539	12.1138	11.7942	11.9376	11.7965	11.8336	11.805	12.1695	12.0012	12.154	12.0896	11.8881	12.012	12.1505	12.0606	12.168	12.0651	11.733	11.9524	11.4447	11.7209	11.7335	-0.263775	0.0109757	1459	yecD	isochorismatase family protein
208.41_01540	11.9276	11.8172	11.8526	12.0905	12.1554	11.7973	11.8779	11.7774	11.9475	12.2173	12.0441	11.6907	11.8368	11.8735	12.0088	11.7412	11.9948	12.0105	12.1503	11.9207	12.0323	0.140246	0.140273	1460	codY	gtp-sensing transcriptional pleiotropic repressor
208.41_01541	9.85551	9.80043	9.84691	10.6988	10.4602	10.5021	10.0247	10.4311	10.262	11.2341	10.8584	11.1225	9.70898	9.59078	9.59021	10.6758	11.0411	10.8575	11.4179	10.5943	10.9983	1.2027	4.95287e-12	213	cshA_2	dead deah box helicase family protein
208.41_01542	8.65988	7.98196	8.37355	8.97697	8.43639	8.03362	8.27776	9.20449	8.62319	9.1664	8.86496	10.2262	7.94115	7.93075	8.08849	9.41244	8.99638	8.74172	9.51904	9.26404	8.91286	0.949437	0.00121954	321	yhjX	major facilitator superfamily protein
208.41_01543	11.2625	11.246	10.8398	11.3729	11.3271	10.6328	10.5957	10.6383	10.6843	10.245	10.2639	9.32805	11.1359	11.1216	11.2362	11.1165	11.3325	10.8237	10.5842	10.3223	10.2999	-0.295038	0.306103	1461	lpd_2	pyridine nucleotide-disulfide oxidoreductase family protein
208.41_01544	10.0051	10.069	9.97083	9.94442	9.73026	9.6137	9.9245	9.048	9.95931	9.56962	9.51892	9.25835	10.0096	10.1086	10.1814	9.58296	9.73727	9.6065	9.74828	9.36096	9.44413	-0.437014	0.00466084	690	murC_2	mur ligase middle domain protein
208.41_01545	9.42147	9.51954	9.3916	10.2387	9.79921	9.48308	9.54549	9.87808	9.54054	9.59676	9.87458	9.09571	9.53852	9.63823	9.84098	9.65328	10.2001	9.48505	10.0098	9.44524	9.4936	0.168311	0.365593	1462	cobQ	cobb -like glutamine amidotransferase domain protein
208.41_01546	10.3946	10.5044	10.5463	10.1581	10.2474	9.94713	10.5745	10.7291	10.6309	9.64158	9.93283	9.57185	10.6557	10.7405	10.7323	10.5089	10.1515	9.9796	10.0043	9.95328	9.68597	-0.755688	1.68373e-08	440	pepQ	xaa-pro dipeptidase
208.41_01547	3.39865	3.84319	3.88025	3.80698	4.07537	3.42807	3.6325	3.76061	3.55241	3.4277	4.319	3.8117	3.85695	3.92008	3.52644	3.75778	4.10672	3.84161	3.46523	3.34882	3.5459	0.12095	0.76761	1463	NA	integrase core domain protein
208.41_01548	13.8283	13.883	13.8712	14.0948	14.0432	14.0604	14.0895	14.1619	14.0933	14.2823	14.229	14.2666	13.9486	13.8914	13.6819	13.8308	14.2248	14.2455	14.1539	14.1486	14.2646	0.26039	0.00478016	755	lytB_6	#NAME?
208.41_01549	12.8155	13.1036	13.191	11.7709	12.0191	12.267	13.0058	13.3602	13.358	12.0615	12.1723	12.4385	12.7178	12.9368	12.6123	12.4919	11.6355	11.8692	11.9212	12.2438	12.1817	-1.12724	2.02935e-13	237	tpiA	triose-phosphate isomerase
208.41_01550	8.55027	8.80772	8.42659	8.4413	8.52453	8.65184	8.21226	8.11243	8.28512	8.92591	8.62998	8.53171	8.13207	8.07846	8.4476	8.36914	8.69988	8.54148	9.00247	8.62879	8.88376	0.388942	0.00748412	717	dnaD	dna replication protein
208.41_01551	9.06123	9.2198	9.23	9.20466	9.2351	9.49114	8.81525	8.80936	8.67652	9.38325	9.40567	9.61454	8.56833	8.66447	8.55698	9.05133	9.17385	9.33914	9.46705	9.53858	9.38533	0.629775	4.56441e-06	541	metA	homoserine o-succinyltransferase
208.41_01552	11.1472	11.4297	11.3873	12.1867	11.7339	11.4318	11.6967	11.7026	11.8372	11.9771	11.7714	11.0311	11.5377	11.6787	11.794	12.1088	11.9692	11.926	11.9744	11.5948	11.5739	0.261144	0.135853	1464	apt	adenine phosphoribosyltransferase
208.41_01553	6.74102	6.81213	6.93679	7.97253	7.7741	7.15954	6.6612	7.80683	6.59037	7.97865	8.10778	6.99498	6.99059	7.3056	6.88654	8.25423	7.84444	8.42915	8.75215	8.82623	8.19419	1.44066	3.38116e-07	159	rebM	methyltransferase domain protein
208.41_01554	10.1864	10.2288	10.395	9.76163	9.8911	9.91246	9.7797	9.88854	9.83477	9.68468	9.4584	9.60166	10.5366	10.3502	10.4523	10.3413	9.77332	9.75828	9.54604	9.70937	9.59745	-0.542858	0.000571945	608	sugC	abc transporter family protein
208.41_01556	12.2023	11.9831	11.8183	11.7123	11.9977	12.3954	11.7088	10.2076	11.5684	10.8518	10.3793	9.83831	12.3574	11.962	12.2414	10.9982	11.6325	11.2014	10.4928	10.4343	10.105	-0.793239	0.0409172	1465	clpC_2	atp-dependent clp protease atp-binding subunit
208.41_01557	9.58097	9.40945	9.65644	10.1838	10.0476	9.84547	9.69753	9.12523	9.81539	9.98414	9.86862	8.83873	9.38533	9.46698	9.6725	9.63719	10.1361	9.90513	9.18238	9.14741	9.12396	0.224801	0.333	1466	luxS	s-ribosylhomocysteine lyase
208.41_01559	10.3217	9.73809	9.76251	11.7935	12.0263	11.836	9.50721	9.68582	9.64183	10.4314	10.3515	9.50645	9.73123	9.74633	9.8531	11.3605	11.6882	11.3693	10.2027	10.4344	10.0357	1.68979	4.15304e-07	100	dexB	glucan -alpha-glucosidase
208.41_01561	6.74872	6.18037	6.57724	6.59327	7.49845	6.91817	4.701	7.5295	4.94391	4.5991	4.7716	4.64789	6.33114	6.34783	6.30527	7.10018	6.83876	6.39897	4.66629	5.33769	4.81678	-0.171222	0.816544	1467	NA	transposase
208.41_01563	9.48676	9.17384	9.05085	9.13131	9.39071	9.52308	8.99572	8.27004	8.9443	8.93004	8.69374	8.99242	9.62129	9.3672	9.62942	9.07478	8.99097	9.08805	8.71218	8.84864	8.8067	-0.238322	0.268449	1468	NA	bacteriocin-associated integral membrane family protein
208.41_01564	9.29664	9.12887	9.14022	9.43744	9.23814	9.36545	9.43479	8.75539	9.21043	9.30981	9.19321	9.158	9.44816	9.36619	9.5841	9.3601	9.07454	9.41516	8.65283	9.35204	9.02145	-0.0635109	0.697812	1469	macB_3	abc transporter family protein
208.41_01565	4.829	4.05749	4.93369	5.46112	5.03723	5.43792	4.35646	4.09017	4.4119	5.44484	4.64893	5.06968	4.70736	4.61925	4.60612	5.23379	5.17731	5.0266	4.92318	5.29567	4.52114	1.09801	9.3925e-05	251	artP_2	bacterial extracellular solute-binding 3 family protein
208.41_01566	5.31788	5.19878	5.19157	5.22846	5.51966	5.82631	4.65559	4.20714	4.58402	4.92767	5.4856	5.14839	4.91823	4.96305	5.165	5.57277	5.67522	5.48051	5.07623	4.8364	5.32345	0.73262	0.0122498	1470	argG	argininosuccinate synthase
208.41_01567	6.33782	5.90786	5.96272	6.81607	6.99304	7.27439	5.40234	3.78964	5.30072	6.4147	6.61484	6.44249	6.03098	5.68168	5.88978	7.30749	6.72868	6.89285	6.35089	5.96314	6.02754	1.41159	0.000151437	165	argH1	argininosuccinate lyase
208.41_01568	12.1154	12.0625	12.1763	12.1016	11.9379	12.369	12.5269	12.6115	12.452	12.552	12.3056	12.6356	12.5287	12.3064	12.2673	12.149	11.9561	12.3849	12.0188	12.2233	12.246	-0.114345	0.437846	1471	NA	transcription termination antitermination factor
208.41_01570	10.1751	10.3185	10.3378	9.48089	9.60485	10.2218	10.3513	10.2947	10.3861	9.48442	9.84854	10.3873	10.2031	10.2876	10.1341	9.91976	9.54489	9.57398	10.0015	9.79161	9.66058	-0.551161	0.000178763	792	pbpF_2	penicillin-binding protein 2a
208.41_01571	8.85537	9.0173	9.04457	9.05146	9.13103	8.48983	9.15817	8.56809	8.94442	9.22158	9.23741	8.54635	9.02914	9.03482	8.7914	9.44032	8.89115	9.07312	9.3111	9.19445	9.22543	0.181481	0.277962	1472	truC	pseudouridine family
208.41_01572	16.2897	16.2317	16.0745	16.3625	16.0961	15.6953	16.1801	15.9181	16.1044	15.8944	15.8048	15.1608	16.1633	16.0584	16.1279	15.5181	16.2823	15.9273	16.0517	15.6492	15.7011	-0.300033	0.0647979	1473	gap	glyceraldehyde-3-phosphate type i
208.41_01573	8.57423	7.91073	8.27868	8.78052	9.09569	9.19109	7.80376	6.64286	8.07275	9.19191	9.46026	9.08121	8.47462	8.11379	8.30562	8.6831	8.69212	9.02185	9.55022	9.33753	9.1776	1.29106	2.70859e-08	188	macB_4	permease family protein
208.41_01574	12.3644	12.2627	12.1888	11.8327	12.0856	11.9398	11.6669	11.376	11.6958	10.8866	10.9236	10.5123	12.4611	12.2808	12.5442	11.251	11.8086	11.3078	11.0414	10.9496	10.7109	-0.946237	0.000359059	323	clpE	atp-dependent clp protease atp-binding subunit
208.41_01576	8.06073	7.66563	7.75623	7.38526	7.34259	7.57409	7.69119	7.19209	7.62562	7.2003	7.12307	7.62803	7.69954	7.72075	7.6783	8.51848	7.15157	7.28992	6.58704	7.713	7.32919	-0.258959	0.324567	1474	artQ	amino abc permease 3-tm his glu gln arg opine family domain protein
208.41_01577	8.82819	8.44414	8.53889	9.00444	8.4461	8.93141	8.1813	8.29865	8.23436	8.5768	8.0065	8.56523	8.22839	8.12876	8.40234	8.47915	8.5675	8.50056	8.48973	7.94432	8.17338	0.165367	0.391848	1475	artM_2	abc transporter family protein
208.41_01578	9.11226	8.93402	8.94209	9.53189	9.57248	9.52541	8.78354	8.70223	8.84719	8.85442	8.88037	9.06015	8.70051	8.66085	8.7012	9.78135	9.48183	9.26977	9.03813	9.01183	8.81289	0.562934	0.000680581	590	folD	tetrahydrofolate dehydrogenase catalytic domain protein
208.41_01579	10.2997	10.3176	10.5048	10.1169	10.4692	10.269	10.1366	9.22202	10.2207	9.90147	9.68154	9.27395	10.5717	10.2922	10.5006	9.75485	9.98758	10.0732	9.50049	9.76221	9.65888	-0.453966	0.0314433	1476	nnrD	carbohydrate kinase
208.41_01580	10.3984	10.3907	10.3065	10.0856	10.3638	10.4914	10.0089	9.17726	9.83684	9.21548	9.21867	8.98421	10.3691	10.2157	10.6014	9.64433	9.80792	9.78415	9.21348	9.2831	9.34	-0.602192	0.0252718	1477	rpiA	ribose 5-phosphate isomerase a
208.41_01581	10.2806	10.1982	9.94497	9.13246	9.27221	9.67666	9.40996	8.96505	9.38712	9.0825	8.87859	8.77378	10.0801	9.98186	10.3239	9.2231	9.20029	8.9088	9.13716	9.08431	9.01088	-0.970322	1.84714e-06	307	deoB	phosphopentomutase
208.41_01582	8.59231	8.49476	8.58175	7.19788	7.91511	8.16886	7.62761	7.48853	7.91603	7.46676	7.49361	8.01831	8.59333	8.24204	8.71544	7.66471	7.02249	7.68265	6.75759	7.7612	7.51304	-0.904805	0.000412889	343	NA	phosphopentomutase
208.41_01583	9.33653	9.33487	9.1637	8.07309	8.24354	9.08415	8.51045	8.24923	8.50775	7.89546	8.06652	8.42903	9.26414	9.16973	9.53723	8.43137	8.40854	7.67514	8.18994	8.41199	8.30138	-0.95889	4.66388e-05	313	punA	purine nucleoside phosphorylase inosine and guanosine-specific
208.41_01584	9.43277	9.24971	9.25432	8.35807	8.77652	8.91141	8.56175	7.96001	8.40069	8.10675	8.13221	8.19173	9.41404	9.06372	9.46003	7.95724	8.46046	8.45966	8.37637	8.18063	8.22436	-0.879868	0.000182056	361	NA	gram-positive signal peptide ysirk family
208.41_01585	9.10588	8.94015	8.71269	7.95603	8.80188	8.84932	8.21565	7.59456	8.15887	7.58626	7.79614	7.87823	8.94313	8.70899	8.94533	8.19614	8.34643	8.05547	8.08913	7.90789	7.99914	-0.624316	0.0163239	1478	ply_2	platelet aggregation factor sm-hpaf
208.41_01586	9.01947	8.78406	8.80891	9.86606	9.54034	9.56994	8.71466	8.42487	8.52111	9.66747	9.39298	8.73358	8.8826	8.85685	9.11755	9.36124	9.71378	9.60058	9.69639	9.24257	9.30031	0.868049	4.85539e-08	371	deoD_2	purine nucleoside phosphorylase
208.41_01587	8.26812	8.88972	8.69168	7.65479	8.14009	8.12474	7.86902	5.19595	7.99485	8.69305	8.44978	8.25519	7.92217	7.75642	8.13777	8.22208	7.71344	8.2942	8.47108	8.54116	8.6377	0.229404	0.572374	1479	NA	dna topology modulation protein
208.41_01589	8.94014	9.0828	9.04028	9.16413	9.26118	8.65018	8.94595	9.11729	9.22978	9.38554	9.35468	8.86408	9.0229	8.99237	9.08394	10.0397	8.72852	9.17816	9.02491	9.46762	9.07066	0.230895	0.232973	1480	coaA	pantothenate kinase
208.41_01590	6.26039	6.17228	6.09747	6.87769	6.8752	5.74691	6.2913	5.76045	5.7184	6.97225	6.81268	5.81707	6.68039	6.332	6.37191	7.1354	6.64042	6.42579	6.14303	6.67915	6.50585	0.567555	0.0371322	1481	NA	membrane protein
208.41_01591	10.4003	10.3537	10.5468	10.2487	10.4142	10.4133	10.4983	10.1903	10.4728	10.3513	10.3584	9.8577	10.5317	10.3749	10.6081	9.90486	10.0855	10.2882	9.69339	9.86209	9.96559	-0.375982	0.00432009	730	rsmC	methyltransferase small domain protein
208.41_01592	10.9693	10.8816	10.6495	10.2369	10.3509	10.7294	10.6187	10.408	10.6232	9.8427	9.9456	9.87918	11.0661	10.9685	11.3047	10.1154	10.311	10.2969	9.98325	9.98066	9.84265	-0.87047	1.40208e-07	370	pdp	pyrimidine-nucleoside phosphorylase
208.41_01593	11.9248	11.8708	11.8262	11.2977	11.4556	10.9996	11.8276	11.8058	11.8963	11.6069	11.5762	11.1393	11.9781	11.9816	12.1032	11.2655	11.3039	11.4214	11.5466	11.7554	11.659	-0.588833	2.20558e-07	569	deoC1	deoxyribose-phosphate aldolase
208.41_01594	10.2768	10.4422	10.2885	11.0302	10.511	9.74351	10.6496	9.94194	10.3604	10.6665	10.6023	9.6131	10.2584	10.4202	10.5584	10.3609	10.6774	10.6731	11.0867	10.3368	10.3504	0.206272	0.354258	1482	cdd_2	cytidine deaminase
208.41_01595	13.8303	14.064	13.9646	13.1878	13.1703	13.2148	14.0159	13.968	14.0918	13.2992	13.1365	13.367	13.9255	14.0057	14.0513	12.5937	13.2935	13.1715	13.1687	13.0476	13.2027	-1.00933	1.30043e-26	291	tmpC	basic membrane family protein
208.41_01596	11.3365	11.5645	11.4841	11.9651	11.6806	11.2198	11.7634	11.7154	11.934	11.9873	11.8333	11.4953	11.5386	11.6094	11.8385	11.056	11.9445	11.8111	12.191	11.6621	11.8401	0.129194	0.477823	1483	mglA	abc transporter family protein
208.41_01597	10.5433	10.4799	10.1265	9.492	9.69457	9.76341	10.5483	10.536	10.5363	9.91623	10.0249	10.1171	10.4386	10.5371	10.8426	9.88783	9.78569	9.52109	10.0908	9.88326	9.661	-0.846546	2.74524e-12	384	mglC	branched-chain amino acid transport system permease component family protein
208.41_01598	11.1901	10.9369	11.0399	11.2432	11.2274	11.4144	11.3677	11.2794	11.2406	11.6351	11.429	11.4902	11.254	11.1841	11.3792	11.0414	11.3697	11.3916	11.354	11.0936	11.5257	0.181728	0.0944256	1484	NA	branched-chain amino acid transport system permease component family protein
208.41_01601	7.33899	7.12732	7.12591	6.84256	7.66757	7.40026	6.73869	5.50297	6.42437	6.9788	6.90261	6.54848	7.63775	6.96707	7.52275	6.97947	7.21114	6.64958	7.01504	6.87591	6.96649	-0.031121	0.93353	1485	NA	integrase core domain protein
208.41_01602	5.47178	5.52929	5.55305	5.20797	5.38056	5.46125	5.70017	4.73231	5.69143	5.48511	5.47376	5.44955	5.78272	5.65679	5.8672	5.72961	5.12602	4.92264	5.13811	5.39529	5.44671	-0.342623	0.17111	1486	NA	integrase core domain protein
208.41_01603	9.96329	9.73498	9.70744	10.074	10.1865	9.86502	9.61966	9.12613	9.51671	9.82655	9.99896	9.09596	9.87662	9.84412	9.96479	10.9501	10.0423	9.96471	9.6741	10.0526	9.7244	0.367188	0.104078	1487	plsY	glycerol-3-phosphate acyltransferase
208.41_01604	9.44514	9.65976	9.59436	9.86886	9.89822	10.0253	9.74634	10.1208	10.0165	9.78436	9.84044	10.2888	9.60898	9.72566	9.47088	9.79083	9.89208	9.88089	10.2585	9.84303	9.91684	0.27927	0.0356131	1488	parE	dna topoisomerase b subunit
208.41_01606	10.2385	10.3131	10.3676	10.4366	10.6046	10.8166	10.4387	10.7165	10.7519	10.306	10.4244	10.9368	10.3056	10.3739	10.3753	10.449	10.4563	10.4206	10.6054	10.3294	10.4043	0.111229	0.418645	1489	parC	dna topoisomerase a subunit
208.41_01607	11.0172	11.1248	11.0098	11.9185	11.7346	10.9107	11.096	11.4036	11.5499	11.7868	11.375	11.2879	10.9355	11.0013	11.0939	11.3075	11.3959	11.5433	11.4017	10.939	11.3167	0.357389	0.0311886	1490	ilvE	branched-chain amino acid aminotransferase
208.41_01608	9.4521	9.34852	9.30177	9.71094	9.66445	9.76422	9.29917	9.61737	9.60495	9.55968	9.48232	10.5062	9.23969	9.29817	9.05906	9.40921	9.49	9.65303	9.66447	9.38141	9.69766	0.422775	0.0116599	1491	sarA_3	oligopeptide-binding protein sara
208.41_01609	10.5895	10.5452	10.5332	10.3568	10.7154	10.6881	10.6028	10.8605	10.7003	10.209	10.1663	11.1823	10.577	10.5167	10.8062	11.1634	10.2917	10.4335	9.75936	10.2617	10.4853	-0.122115	0.578344	1492	NA	membrane protein
208.41_01610	10.4585	10.3988	10.2539	10.2279	10.5461	10.6186	10.4816	10.8197	10.6785	10.3919	10.0695	11.1028	10.4082	10.4001	10.3661	10.7002	10.3386	10.4636	10.0974	10.2658	10.1833	-0.0373121	0.84231	1493	NA	membrane protein
208.41_01611	11.2931	11.0709	11.254	11.9776	11.9068	11.7922	11.5939	12.074	11.7174	12.2707	11.8154	12.199	11.4364	11.2633	11.2997	11.8868	12.0214	12.2303	11.6266	11.5144	11.8978	0.573568	0.00039577	587	pcp_3	pyroglutamyl-peptidase i
208.41_01615	14.7394	14.6404	14.5754	15.4462	15.0099	14.7773	14.9782	15.2175	14.8039	15.4323	15.2829	15.2751	14.6989	14.6537	14.6447	15.0028	15.404	15.35	15.4842	15.1563	15.3251	0.579476	7.01098e-06	581	rpsA_1	30s ribosomal protein s1
208.41_01616	9.80967	10.0739	10.0278	10.0531	10.1289	9.70666	10.1808	10.3278	10.1936	9.7491	9.79803	9.63906	9.97428	10.1326	10.0169	10.0407	10.1005	9.80603	10.0282	9.80153	9.85714	-0.239581	0.0277133	1494	msrC	gaf domain protein
208.41_01617	10.5908	10.7213	10.6653	10.1881	10.0395	10.5272	10.7016	10.8681	10.8227	10.1939	10.017	10.5142	10.6759	10.6893	10.651	10.1439	9.99177	9.9699	9.90574	10.0365	10.1013	-0.684527	2.24895e-10	495	dnaX_2	dna polymerase subunit gamma and tau
208.41_01619	8.40335	8.38866	8.6047	9.09273	9.10155	8.36462	8.76491	8.40053	8.92403	8.83914	8.80225	9.45731	8.19293	8.25386	8.5128	9.72442	9.06431	8.83742	8.80224	8.7788	8.5881	0.624903	0.00167915	545	NA	fes assembly atpase
208.41_01620	9.21321	8.73027	8.86325	9.68079	8.96831	9.33092	8.97613	8.69443	9.2402	9.83489	9.24264	9.741	8.7083	8.65161	8.9611	8.98688	9.50902	8.97161	9.65752	9.04752	9.2469	0.602606	0.000506415	561	sufB_1	assembly protein
208.41_01621	9.00179	8.44518	8.52628	8.89966	8.94043	8.75865	8.73312	8.3595	8.88716	9.04079	8.80386	9.16947	8.44918	8.57339	8.79756	8.88303	9.29691	8.79609	9.30366	8.29508	8.74503	0.350878	0.0304827	1495	csd	cysteine subfamily protein
208.41_01622	6.76699	6.46004	6.20496	6.45311	6.27302	6.30783	6.53127	6.19783	6.73835	6.8038	6.63127	7.25337	6.3871	6.28867	6.27442	6.31496	5.77026	6.7466	6.70188	6.52981	6.60195	0.2211	0.349461	1496	nifU	suf system assembly family
208.41_01623	9.53066	9.0642	9.28947	9.27206	9.45521	9.39364	9.387	9.0216	9.56607	10.0947	9.4195	9.89927	8.88643	8.8896	9.15669	9.35308	9.64826	9.42583	10.3365	9.05239	9.66908	0.518761	0.0093649	630	sufB_2	assembly protein
208.41_01624	10.2287	10.4088	10.567	10.4024	10.4295	10.4565	10.8487	10.6316	10.8316	10.4688	10.5223	10.6832	10.3346	10.4135	10.1319	10.8622	10.336	10.5069	10.4106	10.6298	10.6289	0.0325952	0.829852	1497	dacA	d-alanyl-d-alanine carboxypeptidase
208.41_01628	10.9726	10.7118	10.5921	8.56375	9.0529	8.42894	10.6025	10.5699	10.4788	8.28628	8.21752	8.05621	10.9423	10.8629	11.0076	8.89427	8.69539	8.8338	8.29778	8.36734	8.21519	-2.78779	3.10193e-68	14	lacR_3	deor-like helix-turn-helix domain protein
208.41_01629	11.0118	10.6384	10.7557	8.70088	8.61367	8.81625	10.6268	10.6277	10.5371	8.45711	8.16623	8.45048	11.0708	10.9079	11.1271	8.10054	8.45101	8.71783	8.18249	8.50531	8.09743	-2.94391	4.09755e-93	10	lacC_2	1-phosphofructokinase
208.41_01630	12.5547	12.2699	11.9086	9.59507	9.6364	9.64517	12.072	12.0679	11.9364	9.28026	9.2728	9.22911	12.3032	12.3639	12.6269	9.5427	9.61958	9.27995	9.52723	9.48107	9.11627	-3.45842	8.1144e-157	1	fruA_2	pts fructose iia component domain protein
208.41_01631	11.9776	12.0895	12.0101	11.6678	11.6764	11.7823	11.9954	11.874	12.039	11.738	11.6789	11.5006	11.8941	11.8564	12.0829	11.5811	11.8183	11.8063	11.7198	11.6218	11.5759	-0.368373	2.40851e-08	731	ftsK	ftsk family protein
208.41_01633	12.2451	12.2558	12.217	11.622	12.0515	11.9481	11.4637	5.922	11.3811	11.4347	11.3579	10.9583	12.9164	12.4055	12.9415	11.4023	11.6766	11.5117	10.8055	11.2714	11.1417	-0.868961	0.158467	1500	ytrE	abc transporter family protein
208.41_01635	9.99291	10.0014	10.1155	9.33843	9.87174	10.0377	10.0786	10.3786	10.1932	9.64638	9.6946	10.0643	10.0025	10.0161	10.1681	10.0931	9.53122	9.71633	9.66436	9.98197	10.0725	-0.339633	0.00827704	818	iscS_2	aminotransferase class-v family protein
208.41_01636	9.91977	9.94986	10.0797	10.0419	9.72986	10.401	10.1695	10.1138	10.3396	10.0924	10.0299	10.4095	9.94144	10.0252	10.0561	9.90154	10.2048	10.435	10.2248	9.94432	10.304	0.113788	0.394675	1502	thiI	thiamine biosynthesis trna modification protein
208.41_01637	7.56394	7.63668	7.84767	8.73025	8.59276	7.94377	7.89127	7.82382	8.30493	8.63194	8.37292	8.33049	7.69154	7.83595	7.86186	7.73475	8.24179	8.60156	8.18378	7.78238	8.18783	0.602799	0.000760149	560	axe1-6A_2	esterase family protein
208.41_01639	7.44919	7.61907	7.4754	8.10735	8.26505	8.24379	7.51597	7.53683	7.97816	7.99138	7.89748	8.39831	7.54293	7.48918	7.67178	8.20337	7.90146	8.12088	8.09575	7.77776	8.03479	0.667611	6.66135e-08	514	NA	carbamoylphosphate synthase large subunit
208.41_01640	9.50064	9.38033	9.49549	9.03687	8.76295	8.85619	9.81232	9.63432	9.57362	9.51531	9.35197	9.52069	9.64791	9.67976	9.46377	9.53655	9.02616	9.30726	8.83147	9.72822	9.32532	-0.386258	0.0162732	1504	hsdM	n-6 dna methylase family protein
208.41_01641	8.51761	8.35683	8.0552	7.69877	7.96386	8.06597	8.59795	8.65074	8.2335	8.18509	8.16777	9.19959	8.70965	8.70763	8.25226	8.44548	8.00106	8.38601	7.66655	8.69421	8.63435	-0.163901	0.521832	1505	NA	type i restriction-modification protein subunit s
208.41_01644	11.8011	11.7509	11.8937	11.1335	11.1726	11.6203	12.0988	11.6441	11.9455	11.1188	11.2153	12.067	12.0318	11.9635	11.8162	11.2868	11.0217	11.1092	10.9141	11.4027	11.3061	-0.695928	1.1687e-05	490	hsdR_2	type iii restriction res subunit
208.41_01645	8.85847	8.80223	8.92221	9.68814	9.74532	8.67434	8.9613	9.00448	9.02893	10.0954	10.0535	8.65423	8.96314	9.02112	9.03937	10.3028	9.75658	10.2828	9.81975	10.0574	10.0761	1.12835	3.51896e-07	236	argR_3	arginine regulator
208.41_01646	12.1694	12.1481	11.9394	12.0358	12.1545	11.5445	12.3062	12.155	11.9409	12.4712	12.3801	11.4082	12.3138	12.3184	12.2984	12.1713	11.8732	12.2213	11.9885	12.2954	12.248	-0.102027	0.5615	1507	pepX	xaa-pro dipeptidyl-peptidase
208.41_01647	12.3916	12.1928	12.1111	12.3813	12.404	11.9532	11.9725	11.2708	11.9238	11.9583	12.0026	11.4471	12.2262	12.0809	12.3228	11.5375	12.1992	12.0523	11.9522	12.0637	11.7862	-0.100237	0.618281	1508	dnaE	dna polymerase alpha subunit
208.41_01648	13.1996	13.432	13.2522	13.0453	12.8835	13.1884	13.3897	13.556	13.4374	12.8391	12.7311	12.8882	13.0801	13.2277	13.2066	12.4575	12.7863	12.9674	13.1779	12.6631	12.7567	-0.532659	5.24548e-06	616	pfkA	6-phosphofructokinase
208.41_01649	14.2251	14.1595	13.9255	13.9982	13.6634	13.4885	14.35	14.106	14.2158	13.6693	13.6372	13.4187	13.9794	14.0821	14.0725	13.4329	13.9551	13.6027	14.1145	13.6607	13.5049	-0.527496	1.3713e-05	623	pyk	pyruvate kinase
208.41_01651	7.62186	8.02892	7.68122	7.26721	6.94682	7.07004	7.30448	7.09833	7.22214	6.9477	6.76934	7.52502	7.3284	7.22953	6.98736	7.04246	7.2781	7.15113	6.86501	6.97904	6.74675	-0.482107	0.0163611	1510	NA	dna repair protein
208.41_01653	8.73317	8.9547	8.94013	7.71761	7.87547	7.4786	8.28268	7.57505	8.36489	8.18681	8.22711	8.82117	8.31931	8.11728	7.94539	8.55144	7.57687	8.07309	7.04569	8.309	8.30769	-0.419597	0.155322	1511	NA	alpha beta hydrolase fold family protein
208.41_01655	8.82021	8.5124	8.23727	8.18682	8.93728	7.82641	8.1363	8.21197	7.97272	7.846	7.95295	7.23766	8.5441	8.56131	8.77162	9.41615	8.37547	8.23838	7.62449	8.10773	7.86816	-0.220051	0.500576	1513	NA	permease family protein
208.41_01657	10.9844	11.0687	10.7223	10.4834	10.5399	10.6829	11.0324	10.6558	10.8885	10.1385	10.2287	10.3069	11.081	11.0977	11.2109	10.1696	10.4293	10.5519	10.4458	10.3991	10.1943	-0.728636	6.6422e-11	459	rpsA_2	s1 rna binding domain protein
208.41_01658	8.73552	8.80553	8.68595	8.14924	8.31956	8.72639	8.63599	8.08417	8.71386	7.88601	8.0284	8.475	8.79714	8.72848	8.84161	8.05407	8.30676	8.214	8.3748	8.20914	8.00167	-0.546142	0.00034073	603	NA	family
208.41_01659	11.6267	12.4824	12.9893	11.9553	12.0322	13.2367	12.856	12.368	12.5339	11.8253	11.5685	10.8991	13.1395	12.9	12.8409	12.9357	11.9881	12.3317	10.6388	11.036	10.8282	-0.81451	0.0302781	1514	NA	pspc domain protein
208.41_01661	5.06783	4.88446	4.87875	5.25295	5.62396	5.17565	4.65262	4.47738	4.33855	5.07957	4.5257	4.41003	4.96683	5.14772	4.91628	5.26818	5.36301	4.66523	4.96219	5.0174	4.82253	0.385108	0.221461	1515	bceA	abc transporter family protein
208.41_01662	6.87504	6.44511	6.43533	7.00135	6.84459	6.94818	6.40474	6.31105	6.50138	6.4483	6.58858	6.34599	6.84095	6.57208	6.76262	7.0861	7.02568	6.59354	6.95033	6.86857	6.52655	0.276172	0.130182	1516	bceB	permease family protein
208.41_01665	9.21584	9.23729	9.00181	8.60127	9.32788	9.27706	9.32129	9.47984	9.26668	8.78627	8.65575	9.20948	9.48684	9.41035	9.54858	9.49861	8.29022	8.90986	7.76845	9.09413	8.71001	-0.514653	0.0210691	1519	dsbD_2	cytochrome c biogenesis transmembrane region family protein
208.41_01666	10.1584	9.81769	10.0992	10.1044	10.3	9.89002	9.94907	10.1658	10.0136	9.8388	9.96186	9.52074	10.1192	10.0368	10.2263	9.95783	10.0928	10.2771	9.36521	9.97793	9.74843	-0.15725	0.290174	1520	resA	thioredoxin family protein
208.41_01667	9.85896	9.84006	9.59542	10.0957	10.0167	9.50192	9.74058	9.62262	9.79051	9.9286	9.92266	9.59158	9.49183	9.62277	9.81159	10.2079	9.92969	9.93904	9.92064	9.77889	9.91944	0.236963	0.0406699	1521	yhdG	amino acid permease family protein
208.41_01668	8.25214	8.73909	8.19837	8.89461	9.00813	9.39748	8.12431	8.22763	8.31879	9.36313	9.21984	9.22074	8.16779	8.13689	8.92831	9.87132	9.05833	9.01146	9.23411	9.1796	9.41267	1.12604	3.20645e-11	239	znuA_1	lipoprotein
208.41_01669	6.56888	6.74066	5.61008	5.61444	6.32257	5.75799	6.7859	6.61501	6.0957	6.84675	6.68286	7.21496	6.80587	6.66193	6.10351	6.02566	5.46872	5.92052	5.11972	5.4361	5.85577	-0.441091	0.278744	1522	NA	type i restriction enzyme specificity partial
208.41_01670	7.39664	7.91618	6.7176	6.59823	7.29384	7.66445	8.16443	7.21983	7.41856	8.21274	7.98908	9.17045	8.21868	8.00925	7.25181	7.73647	6.13591	7.53624	5.84034	7.36814	7.68618	0.0762921	0.887063	1523	NA	type i restriction modification dna specificity domain protein
208.41_01671	8.17584	7.60385	6.44635	7.71166	8.11171	7.90109	7.86152	7.94516	7.04059	8.37872	7.68175	8.32705	8.20164	7.73063	8.26661	8.36148	8.23031	8.39538	7.84676	8.50696	8.71853	0.533494	0.0504673	1524	xerC_2	phage integrase family protein
208.41_01672	7.85017	7.30175	7.41061	6.82058	7.1716	7.16182	7.09162	7.09436	6.90307	7.22401	7.46772	7.81054	7.95331	7.40613	8.02462	7.25071	7.41538	7.07474	6.94587	7.82473	7.66279	-0.192387	0.463028	1525	NA	type i restriction modification dna specificity domain protein
208.41_01673	9.24664	8.62588	8.94804	10.0741	10.0599	10.3037	8.8297	8.4116	8.64897	10.1386	10.2499	9.91782	8.61394	8.67063	8.52916	10.5211	10.5643	10.3767	10.3541	10.2357	10.2449	1.89485	6.28675e-46	68	speA	arginine decarboxylase
208.41_01674	6.91075	6.75574	6.8758	7.42384	7.38696	6.97796	6.55132	6.14464	6.63634	7.32438	7.19331	6.23024	6.68401	6.67047	6.97428	7.29806	6.97212	7.12135	7.16498	7.18259	7.07467	0.583433	0.00309076	576	NA	argininosuccinate lyase
208.41_01675	8.17003	7.69249	7.53888	8.9097	8.66444	8.5612	8.07842	6.9238	7.61389	9.38473	9.21848	8.79075	7.20392	7.42992	7.90805	8.97037	9.1258	9.03697	8.96491	9.1313	8.97347	1.68533	4.36192e-19	102	NA	transposase
208.41_01677	11.5146	11.1823	11.348	12.5277	12.5945	10.8317	11.2527	10.0658	11.286	11.7589	11.7021	10.3411	11.5426	11.4629	11.5275	12.2507	12.2888	12.2022	11.416	11.5908	11.4284	0.729837	0.0181189	1526	NA	ribose 5-phosphate isomerase
208.41_01682	10.3612	10.4828	10.5604	10.9786	10.8119	10.5764	10.4611	10.7926	10.7083	10.7249	10.6451	10.212	10.2352	10.4443	10.4026	10.4337	10.7199	10.7355	11.0051	10.5532	10.6448	0.221842	0.0927965	1528	hisS	histidyl-trna synthetase
208.41_01684	8.01391	7.93472	8.20621	7.81776	7.87912	7.77083	8.37341	8.10362	8.19242	7.9338	7.77288	8.3967	8.17217	8.17356	8.15561	7.91177	8.02955	7.99007	7.53984	7.76064	7.73847	-0.319665	0.0180388	1529	NA	transcriptional rgg c-terminal domain protein
208.41_01685	10.6631	10.9108	11.09	10.7792	10.9121	10.651	11.1879	11.6282	11.3978	10.6683	10.3143	10.4926	10.7708	10.8895	11.091	11.2325	10.4998	10.7935	10.2006	10.144	10.3449	-0.591086	0.00164664	567	NA	metal-sulfur cluster biosynthetic enzyme
208.41_01686	12.9159	13.064	13.0557	13.205	12.9146	12.9647	13.0292	12.5213	13.2979	12.5036	12.5164	12.5178	12.695	12.9333	12.8064	12.6785	13.1502	12.8013	12.7362	12.1989	12.2266	-0.247872	0.169642	1530	ilvD	dihydroxy-acid dehydratase
208.41_01687	7.95043	7.63373	7.74168	7.90542	7.70082	7.67193	7.89486	7.70954	7.91477	8.13001	8.17828	8.61487	7.93708	7.87998	7.69897	7.69935	7.40307	7.84618	7.23362	7.85781	7.96191	0.11815	0.575751	1531	dxs	c-terminal domain protein
208.41_01688	6.30698	5.73217	6.0821	5.10006	5.41148	5.74937	5.94323	5.91026	6.02167	5.63788	5.67196	6.65078	5.91139	5.62871	5.87045	5.56315	5.84766	5.5353	5.82651	5.62945	5.74855	-0.247165	0.391511	1532	tkt_4	thiamine diphosphate binding domain protein
208.41_01689	6.77567	6.69244	6.3181	5.75022	6.26304	6.1963	6.9042	6.68087	6.29994	5.56348	6.12388	6.99761	6.70769	6.61158	6.47333	6.53153	6.13215	6.07577	5.93676	6.55388	5.70519	-0.549347	0.0316791	1533	ulaA_2	sugar-specific family protein
208.41_01690	4.06804	3.96161	3.81951	4.22463	4.34525	3.87643	4.04121	3.80394	3.90757	3.61848	3.81917	4.2483	3.92638	3.79787	3.74287	3.85496	4.50184	4.22703	4.50774	4.28908	3.82228	0.534432	0.0611221	1534	NA	pts lactose transporter subunit iib
208.41_01691	7.31341	7.42269	7.36293	6.46552	7.41791	6.68679	7.45923	7.24117	7.4523	7.5281	7.79179	7.87424	7.6366	7.45478	7.37121	6.74008	7.35606	7.24614	7.41151	7.7163	7.64824	-0.020218	0.941826	1535	cmtB	prd domain protein
208.41_01692	10.9154	10.9062	10.9642	9.51548	9.35892	9.45738	10.6227	10.8934	10.4551	8.89588	8.95705	9.1547	10.9927	11.0916	10.8249	9.6433	9.31111	9.37734	9.35706	9.43215	9.44821	-1.88499	3.42601e-52	69	NA	spfh domain band 7 family protein
208.41_01696	7.00054	6.69931	6.89037	6.72865	6.75627	6.61222	6.98396	6.53808	6.69746	6.56175	6.81561	7.0457	7.24093	7.0446	6.72131	7.2253	6.62109	6.42043	7.11383	6.952	6.9087	-0.0586321	0.766226	1536	lytB_7	choline binding protein
208.41_01697	3.32307	3.00833	3.19323	3.35276	3.13673	3.09607	3.26018	3.30968	3.19722	3.44994	3.50749	3.5261	3.10801	3.353	3.45145	3.35965	2.90221	3.16055	2.84053	3.78463	3.5666	0.315618	0.440335	1537	NA	transposase
208.41_01698	3.44904	3.48903	3.28087	3.29336	3.84294	3.10136	3.4104	5.24981	3.09774	3.59323	3.93568	3.67705	3.39447	3.49147	3.49607	3.93523	3.80999	3.66414	3.64278	3.84609	3.46967	0.621584	0.0876955	1538	NA	transposase dde domain protein
208.41_01702	6.07244	5.67194	5.38713	5.62518	5.18037	4.9232	5.24337	6.34056	5.26719	5.12422	5.51653	4.94593	5.47778	5.66239	5.42768	4.67977	5.61331	5.37211	5.66825	5.19328	5.56063	-0.616327	0.039583	1539	mngB	alpha-mannosidase
208.41_01703	4.7916	4.76879	4.45337	4.16176	4.56801	3.68619	4.17156	4.76341	4.45685	4.37072	3.96988	3.70029	4.56011	4.4038	4.25773	4.17184	3.95959	4.08088	4.26162	4.0772	3.87655	-1.06535	0.00086431	765	NA	glycosyl hydrolase
208.41_01705	6.89257	7.01504	6.52543	6.3248	6.5846	7.12141	6.6086	7.29793	6.70372	6.92024	6.975	6.97982	6.70121	6.90233	6.87571	6.7812	6.40378	6.62435	7.18155	6.46885	6.48064	-0.0968733	0.659072	1540	NA	alpha-l-fucosidase 1 domain protein
208.41_01706	6.07782	5.89384	5.92679	4.93598	5.7011	5.70693	5.81327	5.84985	5.70273	5.48067	6.01408	5.43364	6.164	5.87228	6.12552	5.31766	5.7277	5.86206	5.56666	4.92851	5.09586	-0.667582	0.00164664	515	arcA	arginine deiminase
208.41_01707	5.44727	5.40179	5.11474	4.08617	4.87156	5.11336	5.19708	4.96762	5.18495	5.09758	4.97983	4.52674	5.47599	5.48778	5.73097	5.00522	4.9449	4.74928	5.40732	5.04174	5.01001	-0.739149	0.00462105	777	arcB	ornithine carbamoyltransferase
208.41_01708	4.8014	4.33673	4.18263	3.52359	4.51971	4.34763	3.97155	3.7712	4.15876	4.3225	4.27743	3.69996	4.32244	4.10334	4.46389	4.20076	4.18298	3.78321	4.5396	3.84864	4.47544	-0.186475	0.659072	1541	arcC1	carbamate kinase
208.41_01709	6.3183	5.99887	5.68529	6.40973	5.95031	6.14428	5.615	5.6685	5.9835	5.79349	6.24622	5.93662	6.06422	5.78808	5.75519	5.66379	6.38217	5.5313	6.02052	5.80446	6.09253	0.189498	0.380089	1542	NA	c4-dicarboxylate anaerobic carrier family protein
208.41_01710	6.3166	5.98339	5.87206	6.59797	6.37121	6.32699	5.93695	5.81139	5.76857	5.74082	5.39846	5.81651	5.8014	5.89403	6.30711	6.28163	5.89361	6.56705	6.39995	6.25852	5.98408	0.294562	0.203092	1543	NA	family protein
208.41_01711	5.27633	5.19812	5.04774	5.0185	5.33898	5.07303	5.04886	4.56645	4.99591	5.43613	5.10798	5.95926	5.30931	5.25065	4.87832	5.59484	5.01925	5.55772	4.88457	5.81423	5.30976	0.587424	0.0349982	1544	NA	zinc metalloproteinase c
208.41_01712	4.90323	4.70043	4.60567	4.51318	4.75226	5.19263	4.65443	4.64313	4.49598	4.44117	5.24574	5.70798	4.88305	4.96669	4.59897	4.99909	4.32665	5.21522	4.77232	5.25225	5.09143	0.623149	0.0355092	1545	NA	signal peptide protein
208.41_01713	11.7711	11.9016	12.0329	11.8875	11.7457	11.9671	11.6758	11.8011	11.7728	11.3447	11.3699	11.7389	11.7242	11.8323	11.4511	11.6816	11.4993	11.4963	11.552	11.5957	11.5549	-0.182052	0.129716	1546	NA	hypersensitive-induced response protein 3
208.41_01714	8.41262	8.14111	7.65417	7.33855	7.93227	8.01542	6.79915	5.8763	6.5817	5.5877	5.78408	5.64545	8.67302	8.11685	8.51012	6.72667	7.44158	6.56398	6.66509	6.54592	5.72123	-1.27761	0.0122426	1547	adhB	iron-containing alcohol dehydrogenase family protein
208.41_01715	5.56583	4.84302	4.8959	5.98444	5.118	5.29758	4.89267	4.85718	5.0446	5.18674	4.94059	5.12935	5.0046	5.11575	5.01545	5.03196	5.93624	5.52737	5.07115	4.95614	4.66473	0.408079	0.159772	1548	fucI	l-fucose isomerase
208.41_01718	4.35758	4.51774	4.75057	4.07485	4.40716	4.33444	4.56862	4.52408	4.33551	4.86743	4.62725	4.89987	4.89289	4.57395	4.75225	4.47556	4.13762	4.45117	4.88239	4.8113	4.03451	-0.0825779	0.803025	1549	NA	glycosyl hydrolase
208.41_01726	10.0173	9.52838	9.42161	8.93008	9.95764	9.5138	9.28989	8.28405	9.22438	8.48411	8.29874	8.72638	10.0955	9.75848	9.85058	9.69392	8.4527	9.16039	8.00945	8.64266	7.82716	-0.761743	0.027738	1551	srlR_2	bacterial regulatory deor family protein
208.41_01727	10.8734	11.5965	11.0522	11.7176	11.3172	11.2021	10.9269	10.8944	11.1228	11.4046	11.4088	10.6103	10.9434	11.2043	11.8942	11.3673	11.6313	11.55	11.3682	11.1139	11.1209	0.157712	0.455359	1552	znuA_2	zinc-binding protein
208.41_01728	8.78662	9.74984	8.95546	8.08004	8.05909	9.22267	8.84792	9.101	9.04241	7.99107	8.01616	8.86857	8.73705	9.15956	9.84514	8.7852	8.04493	8.44252	8.21336	8.3211	8.13075	-0.981318	7.63559e-05	305	znuB	abc 3 transport family protein
208.41_01729	8.73402	9.78154	8.97962	8.75061	8.37945	9.00395	8.83351	9.13915	9.05102	8.4318	8.42528	8.56674	8.74662	9.21213	9.88901	8.72273	8.70924	8.39409	8.68153	8.49544	8.35507	-0.793699	5.72236e-05	410	znuC_1	abc transporter family protein
208.41_01730	8.43696	9.55883	9.14886	8.66592	8.50703	8.79618	8.61313	8.67769	8.99855	8.65762	8.7696	8.62573	8.58128	8.91981	9.66095	8.94394	8.46598	8.93879	8.68246	8.81124	8.89943	-0.362664	0.0694621	1553	adcR	transcriptional repressor
208.41_01731	10.9557	11.3731	11.1152	10.2983	10.351	10.6824	11.5613	11.1937	11.4912	10.525	10.5075	10.6871	11.5992	11.4099	11.5829	10.6176	10.3572	10.3232	10.1484	10.6001	10.3801	-1.12317	6.7338e-21	240	NA	d-alanyl-lipoteichoic acid biosynthesis protein
208.41_01733	10.3609	10.7718	10.4411	8.74949	8.88734	9.61707	10.5459	10.2977	10.6111	8.60674	8.58113	9.59001	10.7433	10.7701	10.733	9.2505	8.5397	8.1642	8.70396	9.06424	8.71153	-2.03917	1.37372e-22	43	patA_2	d-alanyl-lipoteichoic acid biosynthesis protein
208.41_01734	11.8957	12.4265	12.2216	10.7376	10.8737	11.4144	12.2565	11.9347	12.2767	10.9131	10.7135	11.1617	12.5128	12.4059	12.5451	11.0681	10.7642	10.608	10.4421	10.6348	10.9048	-1.72923	3.05436e-31	92	dltA	d-alanine-activating enzyme
208.41_01735	7.71118	7.50885	7.08646	9.12994	9.13792	8.53671	8.28119	4.0123	7.36939	9.45577	9.57411	9.65454	7.91289	7.83355	7.24971	9.06343	8.74598	9.20919	8.82506	9.51807	9.59802	2.15996	2.10144e-06	759	mefA	major facilitator superfamily protein
208.41_01739	4.37051	4.136	4.0569	3.09372	3.03995	3.4855	4.54017	3.65095	4.40022	3.02281	3.73855	3.04803	3.94162	3.75266	4.34136	3.37405	3.49269	3.05709	3.04681	2.97177	2.96243	-2.697	3.15646e-07	16	glpF	mip channel s family protein
208.41_01740	6.01637	5.71504	5.96536	4.06105	4.49443	4.58947	6.33773	4.74529	6.50859	4.21132	4.77142	4.16329	5.75832	5.88007	5.94555	4.60103	4.95691	4.93235	5.05729	4.58462	4.28629	-2.39484	1.8169e-12	25	glpO	alpha-glycerophosphate oxidase
208.41_01741	5.62326	5.41785	5.71776	4.766	4.16756	4.43832	5.87806	4.59947	6.09422	4.36554	3.81531	4.65917	5.32977	5.16721	5.56891	4.24945	4.63126	4.20531	5.44503	4.72631	4.76126	-1.7535	5.61952e-06	84	glpK	glycerol kinase
208.41_01742	7.28271	7.101	7.35777	6.98693	7.67945	7.39869	7.03083	6.53408	7.18954	7.44158	7.01996	7.7667	7.43627	7.42047	7.59059	7.80132	7.25725	7.33991	6.78181	6.65165	6.63525	0.0708274	0.79842	1556	NA	mga helix-turn-helix domain protein
208.41_01743	8.66221	8.72101	8.86126	9.13965	8.89899	8.63911	8.83347	8.8968	8.93201	8.77653	8.69233	8.57695	8.48275	8.851	8.83865	9.43664	9.1857	8.70796	9.07072	8.61932	8.69383	0.125834	0.441172	1557	hslO	hsp33 family protein
208.41_01744	8.82394	8.58006	8.46299	8.75597	8.75784	8.61613	8.54996	8.35586	8.60136	8.24065	8.00689	8.16572	8.50006	8.66746	8.7556	9.15611	8.7721	8.37408	8.69506	8.17184	8.17987	-0.0789505	0.696837	1558	dusC	tim-barrel nifr3 family protein
208.41_01745	9.86208	9.76495	10.0331	10.0384	10.2593	10.4155	9.71618	9.23629	9.88724	9.6686	9.78659	9.9695	10.0582	9.92658	9.91505	10.2347	9.93077	9.88025	9.48513	9.96955	9.85344	0.177549	0.285692	1559	NA	transposase
208.41_01750	4.20707	4.69395	4.12219	3.10415	3.85009	3.54675	3.0616	2.61139	3.08831	3.34229	3.56161	3.43867	3.5107	3.43462	3.34136	3.26634	3.81663	3.6688	4.97324	3.68575	3.97329	0.132485	0.875469	1561	fruA_3	phosphotransferase eiic
208.41_01751	3.83202	4.13343	4.30028	3.88499	3.7559	3.34442	2.95328	2.56273	2.84792	3.25178	2.92053	3.4582	3.12974	3.09258	2.89729	3.51451	4.17219	3.57478	3.95783	3.90707	3.9464	0.540236	0.470993	1562	manP	fructose-like phosphotransferase enzyme iib component 2
208.41_01752	4.54318	4.92317	5.09802	3.82535	4.27918	3.98253	3.6364	2.89255	3.86861	4.60677	3.90084	3.99178	3.94087	3.86143	3.84092	3.72895	4.5141	4.77945	4.38476	4.66717	4.22438	0.0790354	0.911564	1563	hrsA	pts fructose iia component domain protein
208.41_01753	2.95748	3.14347	3.1466	2.46543	2.75105	2.70174	2.48933	2.19778	2.55036	2.72883	2.56677	3.00065	2.57477	2.50171	2.48522	2.67031	3.40708	2.77342	2.75998	3.07405	3.47222	0.668822	0.329324	1564	ptsN	phosphoenolpyruvate-dependent sugar phosphotransferase eiia 2 family protein
208.41_01754	5.62456	6.02359	5.7208	5.22922	4.12867	4.94742	4.41364	3.10459	4.35079	4.85509	5.26283	5.08017	4.87764	4.42718	4.52493	4.77602	5.34122	4.62562	5.19549	4.62334	5.0572	-0.179153	0.782215	1565	licR_3	prd domain protein
208.41_01755	11.5972	11.5006	11.3914	11.5354	11.5602	12.0228	11.6091	11.7977	11.6281	11.4658	11.646	11.7003	11.5348	11.603	11.8689	11.7974	11.6498	11.6908	11.7905	11.4542	11.4758	0.0479759	0.693208	1566	yoaB	p-type had subic family protein
208.41_01756	9.04694	9.18477	9.15892	9.77635	9.71655	8.44065	9.46579	9.14243	9.29751	9.64448	9.65273	8.3636	9.19776	9.43	9.30712	9.57381	9.53067	9.52451	9.8708	9.56271	9.61708	0.320606	0.148561	1567	plsC	1-acyl-sn-glycerol-3-phosphate acyltransferase
208.41_01757	12.2835	12.0812	12.3959	12.5261	12.2867	12.384	12.435	12.5277	12.3417	12.8357	12.6709	12.7965	12.4389	12.2496	12.4436	12.2281	12.4067	12.6706	12.2409	12.51	12.5694	0.203629	0.0876955	1568	NA	cadmium resistance transporter family protein
208.41_01758	14.4661	14.8098	15.3326	15.6801	15.3351	15.4271	15.1315	15.2753	15.3356	15.3804	15.3324	15.2245	14.8713	14.9368	14.9419	15.6916	15.4634	15.5052	15.6499	15.079	15.3206	0.485609	0.00059244	658	rpsO	ribosomal protein s15
208.41_01759	4.94276	5.59907	5.95845	6.30553	6.46531	5.91642	6.06192	3.87055	5.65052	6.47657	6.7339	6.80001	5.58816	5.20934	5.11097	5.90347	6.25632	6.80806	6.15254	6.51588	6.83792	1.48741	1.30515e-05	149	NA	ywnb
208.41_01762	9.65983	9.78873	9.65205	9.82276	9.60686	9.52863	9.86067	9.89083	9.90814	9.76273	9.62232	9.5267	9.49372	9.81081	9.89495	9.7318	9.95486	9.52389	10.2994	9.54099	9.53872	-0.071835	0.627399	1569	thrS	threonyl-trna synthetase
208.41_01763	7.50888	7.65936	7.60847	6.87247	7.39055	7.61228	7.97323	7.66383	7.80827	7.47779	7.51331	7.97916	7.82532	7.77745	7.66395	7.95434	7.3513	7.62127	6.51507	7.536	7.17634	-0.314423	0.130146	1570	graS	histidine kinase- dna gyrase b- and hsp90-like atpase family protein
208.41_01764	7.60351	7.69811	7.69206	7.16884	6.87176	7.39941	7.83519	7.73867	7.71986	6.93589	7.05345	7.31793	7.69348	7.73541	7.75354	7.54293	7.34507	6.8854	7.21648	7.27089	7.40455	-0.638963	1.0415e-08	531	graR	response regulator
208.41_01765	5.67087	5.87613	6.00175	6.0302	6.45291	5.89829	6.24713	5.9734	6.25924	6.2527	6.21584	6.07916	5.81744	5.9511	6.16236	6.84732	6.57417	6.24877	5.74333	5.86614	6.23655	0.329161	0.122897	1571	NA	alpha beta hydrolase
208.41_01768	9.29238	9.57154	9.5425	9.52088	9.38085	9.19327	10.0033	9.52512	9.78626	9.13377	9.40659	9.32009	9.56169	9.6747	9.63909	9.57586	9.46587	9.4511	9.49401	9.47615	9.23634	-0.306491	0.00678705	750	NA	calcineurin-like phosphoesterase family protein
208.41_01769	9.34618	9.38654	9.42537	10.2656	9.70233	8.86502	9.55446	9.28175	9.65629	10.0807	10.0435	8.42464	9.33846	9.63688	9.63556	9.88162	10.1034	9.92596	10.0521	9.56931	9.30467	0.373735	0.128182	1573	dtxR	metalloregulator
208.41_01773	8.33591	8.31855	8.68212	9.30225	9.30099	9.1379	8.82275	9.31302	8.84912	9.27148	9.2975	9.70635	8.49192	8.55621	8.29848	9.15833	9.31552	9.43073	9.40405	9.18429	9.35897	0.830636	1.63794e-07	391	dtd	d-tyrosyl-trna deacylase
208.41_01774	10.9361	10.9899	11.0736	11.2376	11.046	11.3392	11.2671	11.3015	11.3556	11.0214	10.9634	11.5295	10.8494	11.029	10.8237	11.1877	11.158	11.1413	11.1665	11.065	11.0587	0.107654	0.394646	1575	relA	bifunctional ppgpp synthase hydrolase
208.41_01775	8.10827	8.28783	8.14694	8.30369	8.30148	8.45058	8.26452	8.13248	8.29296	7.54609	7.86631	7.97402	8.19805	8.16302	8.21189	8.31871	8.1251	8.1519	8.12755	8.20972	8.11098	-0.0699496	0.608132	1576	NA	metallo-beta-lactamase superfamily protein
208.41_01776	11.4649	11.9857	11.8168	12.024	11.6182	11.9308	12.0428	12.0577	12.119	11.6168	11.6746	11.875	11.7809	11.9762	11.9984	11.7853	11.9613	11.7829	11.9005	11.5721	11.6037	-0.173812	0.140375	1577	pepO	endopeptidase o
208.41_01777	6.31358	5.99346	6.71981	9.56956	8.9413	7.20411	6.98722	7.32587	7.14677	9.65474	9.71791	8.24885	6.63151	6.57725	6.8969	7.91805	9.74169	9.5735	9.78837	9.25119	9.43079	3.18324	8.45451e-22	8	znuC_2	abc transporter family protein
208.41_01778	6.13644	6.21426	7.02866	7.43219	7.63089	7.20703	6.87865	6.50545	6.77393	7.96549	8.05619	7.45471	6.77069	6.89547	6.96548	6.5126	8.24069	8.12281	7.95473	7.83757	7.81981	1.38308	1.1684e-08	173	mntB	abc 3 transport family protein
208.41_01779	6.84366	6.98501	7.6441	10.1318	9.35984	7.64155	7.45662	7.65193	7.62228	10.0686	10.0317	8.80243	7.58196	7.51465	7.63486	8.16912	10.3706	10.1143	10.1882	9.6979	9.86452	2.8808	4.15465e-19	13	psaA	manganese abc transporter substrate-binding lipoprotein
208.41_01780	8.36764	8.07838	8.47115	8.81813	8.75898	8.31473	8.31851	8.4214	8.85188	9.07479	8.73054	8.51719	8.33359	8.39866	8.84263	10.1758	8.65152	8.65489	8.97098	8.81952	8.69636	0.600306	0.0179505	1578	tpx	thiol peroxidase
208.41_01781	10.2808	10.6951	10.4115	9.20561	9.59662	9.81387	9.93618	9.94961	9.95653	9.34878	9.61953	9.96827	10.0202	9.99531	10.1053	9.32396	9.54583	9.66911	9.55301	9.35768	9.42716	-0.768437	3.16309e-07	427	NA	permease family protein
208.41_01782	8.90513	9.34099	9.14782	8.16526	8.05811	8.94408	8.91539	8.80656	8.8484	8.38534	8.64458	8.96865	8.82298	8.81343	8.92306	8.08975	8.20247	8.48169	7.92616	8.18153	8.3952	-0.675487	0.000208795	509	NA	abc transporter family protein
208.41_01783	10.1874	10.7856	10.3551	9.10291	8.84405	8.85539	9.6233	9.4571	9.52941	8.77555	8.91171	9.31575	9.55424	9.62992	9.67523	8.66278	9.19715	8.64193	8.95758	9.03793	8.80593	-1.26108	8.80438e-10	196	NA	fibronectin type iii domain protein
208.41_01784	14.1389	14.3216	14.4814	13.8377	13.6454	13.197	14.4438	14.4218	14.4932	13.814	13.8262	13.2721	14.1343	14.2795	14.2445	14.288	13.7458	13.7217	13.72	13.7246	13.5694	-0.745234	8.58581e-08	446	gpmA_1	#NAME?
208.41_01786	2.62236	2.57947	2.66912	3.02327	2.81254	2.60773	2.72495	2.45044	2.72354	2.3632	2.87224	2.66411	2.60501	2.68706	2.52195	2.82422	2.61892	3.06911	2.37691	3.07555	2.69946	0.543591	0.202751	1579	NA	membrane protein
208.41_01788	10.544	10.4956	10.2707	10.4537	10.4036	10.3484	10.5058	10.7542	10.5558	10.3471	10.3901	10.5493	10.1971	10.3341	10.4161	10.2013	10.3288	10.338	10.7203	10.4234	10.5164	-0.0465823	0.689023	1580	ileS	isoleucyl-trna synthetase
208.41_01789	11.3058	11.3471	11.356	10.9878	10.9624	10.9862	11.3929	11.5077	11.586	11.0073	11.1046	11.3472	11.3762	11.4612	11.5282	10.8913	11.1537	11.0219	11.141	10.9751	11.1784	-0.445039	1.81646e-08	686	divIVA	diviva family protein
208.41_01790	11.3787	11.3736	11.4523	10.8377	11.0898	10.9811	11.4355	11.3644	11.5054	11.4857	11.3676	11.7364	11.5448	11.3382	11.4577	10.8234	10.7565	11.1417	10.9957	11.3372	11.4305	-0.278736	0.0661985	1581	rpsD_2	s4 domain protein
208.41_01791	8.98417	8.93626	8.60942	7.97191	7.86875	8.3186	8.97425	8.83601	8.91456	7.90646	7.88084	8.58852	8.82122	8.90992	9.02973	7.92675	7.42929	7.90183	7.91703	8.28778	8.12815	-1.06335	1.90653e-12	265	NA	membrane protein
208.41_01792	12.0586	11.8858	11.6977	11.8536	11.5683	11.6341	11.7669	11.5143	11.7394	11.5991	11.5364	11.6421	11.8425	11.7849	11.8124	11.1854	11.5753	11.5426	11.5781	11.4643	11.6676	-0.267635	0.0068879	754	sepF	cell division protein
208.41_01793	10.5748	10.5724	10.5809	9.95299	9.92656	10.4322	10.6367	10.5989	10.663	9.97497	10.0917	10.9387	10.7358	10.6687	10.5986	9.38236	9.93661	10.0017	10.0145	9.9296	10.1373	-0.628282	0.000344036	543	NA	isoleucyl-trna synthetase
208.41_01794	12.9512	13.0431	12.8447	12.4359	12.2916	12.6493	12.9408	12.9009	12.9829	12.1143	12.1385	12.2451	12.8725	12.9794	13.1173	12.0853	12.3948	12.2874	12.5147	12.2588	12.0865	-0.804951	1.32559e-17	403	ftsZ	cell division protein
208.41_01795	13.4118	13.4743	13.6701	14.229	13.7861	13.5666	13.6337	13.4474	13.638	13.9627	13.6627	13.2559	13.4926	13.4408	13.4956	12.9543	14.0027	13.966	13.9153	13.3916	13.7496	0.272845	0.110174	1582	ftsA	cell division protein
208.41_01796	9.62711	9.84197	9.89661	10.0708	10.0331	9.56386	9.85434	10.161	9.90899	9.9945	9.86879	9.78987	9.67088	9.74637	9.75556	10.6329	9.76943	9.94752	10.1272	9.93844	10.0475	0.211042	0.165193	1583	NA	integral membrane family protein
208.41_01797	7.54349	7.84283	7.80408	6.84841	6.02345	6.91644	7.26229	7.02571	7.31825	6.50843	6.50242	7.11968	7.55204	7.36754	7.56542	7.00393	6.52605	6.54559	6.57582	6.29009	6.68746	-1.11708	2.4264e-08	243	NA	nudix domain protein
208.41_01798	9.70824	10.0621	9.86568	8.71132	8.64624	9.28678	9.26293	9.03088	9.32275	8.25205	8.21642	8.63916	9.49902	9.4278	9.47791	8.40567	8.44016	8.58449	8.843	8.68409	8.2354	-1.17386	7.77171e-10	227	murF	udp-n-acetylmuramoyl-tripeptide--d-alanyl-d-alanine ligase
208.41_01799	11.5023	11.7707	11.5786	12.0052	11.7957	11.3887	12.0094	12.0668	11.9736	11.9281	11.7631	11.1717	11.7695	11.923	11.7868	11.5597	11.8798	11.8745	11.9863	11.664	11.7793	-0.0978239	0.527142	1584	ddl	d-alanine--d-alanine ligase
208.41_01800	9.8937	9.95022	10.2486	10.4556	10.2846	10.4662	10.2803	10.1408	10.216	10.6153	10.4012	10.1162	9.96933	9.89403	10.0169	10.4827	10.5761	10.5298	10.5214	10.3994	10.3843	0.450214	2.74892e-06	682	recR	recombination protein
208.41_01801	10.6526	10.6217	10.4273	10.0181	10.3621	10.2029	10.6432	10.6654	10.5872	10.5221	10.6871	10.7157	10.3661	10.407	10.3431	10.7063	10.4788	10.2166	10.5367	10.7711	10.5547	-0.0340168	0.816544	1585	penA	penicillin-binding protein 2b
208.41_01802	9.60413	9.6388	9.84506	9.76879	9.99733	9.61303	9.86223	9.64221	9.78076	9.36853	9.61234	9.52501	9.75624	9.78053	9.75517	10.2593	9.56738	9.49885	9.17546	9.4127	9.51773	-0.125491	0.432765	1586	ybbH	helix-turn-helix rpir family protein
208.41_01803	9.02616	8.66097	9.19892	6.92346	6.46049	7.95379	7.37968	7.20556	7.46544	6.85965	6.89021	7.27745	7.56831	7.74478	7.95427	6.92282	7.03172	6.8301	6.87956	6.17167	6.41216	-1.66114	3.53836e-06	108	bglK_2	rok family protein
208.41_01804	8.52091	8.17102	8.76468	6.63868	6.78294	7.53762	6.53868	6.40587	6.66543	6.55175	6.37598	6.72529	7.20498	7.42767	7.40294	6.98782	6.33424	5.8773	6.62289	5.77085	6.28686	-1.47744	0.000218376	153	nanA_2	n-acetylneuraminate lyase
208.41_01808	8.39306	8.12068	8.6157	5.98514	6.10351	6.65461	6.25273	5.93323	6.23412	6.20986	6.17901	5.9719	7.03684	7.06447	7.55815	6.53165	6.46049	6.35431	6.31091	6.07169	5.87336	-1.83462	2.10728e-06	75	araQ_4	binding--dependent transport system inner membrane component family protein
208.41_01809	8.58684	8.32794	8.99382	6.83248	6.52507	7.05022	6.47468	5.81182	6.41898	6.02666	6.18554	6.3913	7.66018	7.26869	7.83799	6.97262	6.82482	6.31215	6.59081	6.50856	6.28804	-1.7232	2.33946e-05	94	lacF_5	binding--dependent transport system inner membrane component family protein
208.41_01810	11.0655	10.8824	11.6923	8.733	9.42318	9.75459	9.05991	8.50533	9.17803	8.49642	8.67265	8.61088	10.5238	10.0625	10.5729	8.87156	9.33917	8.96729	8.39736	8.74071	8.64527	-1.93871	2.56806e-07	54	yesO_2	bacterial extracellular solute-binding family protein
208.41_01811	10.4831	10.3194	11.0544	7.72339	8.48583	8.8081	8.66022	8.03762	8.70465	7.50877	8.09564	8.62331	10.1301	9.56082	10.1048	8.5674	8.13766	8.18633	7.78019	8.61073	7.95234	-2.14304	3.33165e-09	36	ptsG_2	pts glucose-like iib component domain protein
208.41_01812	9.88695	9.85598	10.582	8.84783	9.26385	9.42386	8.25169	7.86111	8.37898	8.03253	7.92392	7.91686	9.64758	9.24793	9.74411	8.23109	8.86861	8.53539	8.04686	8.26935	8.25809	-1.20475	0.00136725	212	nanE	n-acetylmannosamine-6-phosphate 2-epimerase
208.41_01813	3.96239	3.88021	4.09444	3.54579	3.70496	3.84761	4.04324	4.8915	3.68049	3.13951	3.12258	3.83452	3.81675	4.04412	4.12624	3.58035	3.24411	3.48716	3.47084	3.35326	3.64474	-1.4774	0.0016946	760	afr	oxidoreductase nad-binding rossmann fold family protein
208.41_01815	2.82921	3.04939	2.84412	2.83913	3.01957	2.60482	2.74782	3.81136	2.70588	2.98968	2.96055	2.36699	2.85061	2.67114	2.74331	2.41748	2.511	2.46725	2.77836	2.79821	2.8863	-0.923637	0.131522	1587	ycjP	binding--dependent transport system inner membrane component family protein
208.41_01816	2.59496	2.62773	2.77298	2.25233	2.54506	2.60519	2.13516	3.68001	2.36897	2.21227	2.36225	2.22015	2.50391	2.89194	2.44343	2.69532	2.95457	2.23159	2.55354	2.18376	2.17858	-1.30478	0.0898871	1588	ycjO	binding--dependent transport system inner membrane component family protein
208.41_01817	4.12094	4.56484	4.44047	3.76123	3.66221	3.28463	4.28019	5.82331	4.03898	3.63078	3.84168	3.2669	4.73819	4.21485	4.3589	3.7776	4.11322	3.95595	4.332	3.95805	3.39041	-1.97021	4.5467e-05	51	yesO_3	bacterial extracellular solute-binding family protein
208.41_01819	4.69649	4.54051	4.40778	5.42924	5.29557	4.30448	4.27337	4.28078	3.83448	5.39089	5.69903	4.94547	4.91836	4.55373	4.4469	5.5835	4.89097	5.97584	5.70768	5.72295	5.99733	1.77177	9.79158e-08	82	NA	asparagine synthase family protein
208.41_01820	5.83493	5.04843	4.85807	6.70504	6.83074	5.29521	4.98371	4.46052	4.87675	7.25505	7.05199	5.51608	5.66328	5.36449	5.38458	6.03864	6.56841	6.54341	7.02973	6.89016	6.72912	2.09184	7.76212e-10	38	btrD	glcnac-pi de-n-acetylase family protein
208.41_01821	6.11595	6.16779	5.19607	6.43493	6.76897	5.41426	5.56658	3.89733	5.49234	7.03503	7.14526	6.72055	6.21983	5.71946	5.64158	6.2163	5.6351	7.07532	6.9417	7.32199	7.34495	1.56513	8.77605e-05	133	ugd	udp-glucose 6-dehydrogenase
208.41_01822	3.19242	3.14068	2.9311	3.1192	2.72812	2.63926	3.10341	2.6093	3.02334	3.46615	3.42934	3.73856	3.20311	3.34554	3.07208	3.73242	2.79587	2.91415	2.73349	3.83494	3.62961	0.728035	0.240354	1589	hasB	udp-glucose 6-dehydrogenase
208.41_01823	15.3752	15.2671	12.1454	18.3357	17.7043	12.4801	16.0393	10.6905	12.8467	18.1516	17.7974	12.912	14.8828	15.2381	15.3534	14.5423	17.932	18.0272	17.9608	17.2963	17.2254	3.08373	9.36505e-05	757	mutR	transcriptional rgg c-terminal domain protein
208.41_01824	15.2979	15.4155	14.6082	13.9003	14.1767	13.5602	14.6704	8.14925	14.2898	14.8347	14.8479	15.9304	14.8951	14.6926	14.5602	14.6152	13.7742	14.3037	13.9715	15.1513	15.1115	-0.0136754	0.986467	1590	NA	lanthionine synthetase c-like family protein
208.41_01825	13.1424	13.1849	12.6276	12.404	12.6883	12.5199	12.3957	8.86776	12.4878	12.7165	12.7584	13.6178	12.6014	12.4602	12.5397	12.7114	12.478	12.7224	12.6441	12.8751	12.822	0.25226	0.535665	1591	NA	major facilitator superfamily protein
208.41_01828	12.9188	12.8009	12.7374	13.1573	13.211	12.9565	12.272	10.8559	12.4401	13.3848	13.4469	13.4675	12.2929	12.2733	12.3573	13.0655	13.324	13.4125	13.4213	13.2899	13.3414	1.06219	4.92579e-07	266	tcyA	bacterial extracellular solute-binding 3 family protein
208.41_01829	10.8982	11.0426	10.8606	11.5362	11.3956	11.3951	10.393	10.0317	10.5039	11.371	11.3327	11.2826	10.3563	10.2673	10.2326	11.505	11.5475	11.4697	11.7969	11.4009	11.4558	1.12153	6.82042e-14	242	metQ	nlpa lipofamily protein
208.41_01830	9.11917	9.01922	8.90306	9.0014	8.95703	9.37574	8.46966	8.55584	8.76513	8.8284	9.28827	9.11181	8.55413	8.45382	8.6292	8.90222	9.01884	9.02882	9.52979	9.10737	9.0635	0.477713	0.000965117	664	dapE	m20 m25 m40 family
208.41_01831	9.5905	9.45329	9.42537	9.35299	9.13027	10.0613	9.38981	9.25654	9.30045	9.43184	9.33181	9.56309	9.27204	9.27259	9.43113	9.0909	9.27306	9.31081	9.69765	9.48325	9.22166	0.0833491	0.608132	1594	metN	abc transporter family protein
208.41_01832	9.50281	9.4048	9.3811	10.4921	10.2013	9.9368	9.62625	9.54185	9.39284	10.2049	9.96911	9.84725	9.32333	9.40997	9.48935	9.7288	10.3442	10.2871	10.5826	10.3283	10.1392	0.917357	2.4796e-13	340	metP	binding--dependent transport system inner membrane component family protein
208.41_01835	10.8546	10.5682	10.4753	9.26497	9.9272	10.8106	9.66134	8.75286	9.55203	8.96564	8.68515	9.20724	10.9499	10.5807	10.9793	9.29513	9.41292	9.12071	8.96889	9.25839	8.614	-1.21192	0.000827782	208	NA	atpase histidine kinase dna gyrase b hsp90 domain protein
208.41_01836	10.4262	10.1655	10.0345	9.31836	9.49401	10.2344	9.4942	8.91398	9.23978	8.86823	8.94286	8.82821	10.581	10.3277	10.6714	9.36423	9.46099	9.17738	9.15342	9.09687	8.45763	-1.02895	0.000391632	283	NA	response regulator
208.41_01837	12.8266	12.3415	11.9021	12.83	12.9087	12.9131	12.0399	13.341	11.9695	12.3689	12.0517	11.4897	12.5502	12.5281	12.7018	12.7074	12.8042	12.7391	12.2229	12.1717	12.1367	-0.0439796	0.886589	1595	NA	succinyl-diaminopimelate desuccinylase
208.41_01838	10.2195	10.1977	10.471	10.4061	10.4645	10.7492	10.4954	10.7533	10.5331	10.6181	10.683	10.6762	10.0694	10.1445	9.84144	10.7927	10.3824	10.5031	10.567	10.7206	10.7507	0.354958	0.00881172	737	NA	nrdi flavodoxin like family protein
208.41_01839	8.91415	8.82066	8.81219	9.95953	9.75309	9.57772	8.58173	9.86981	9.00989	9.37615	8.78815	8.9699	8.60824	8.86766	9.22961	10.5925	9.62473	9.75772	9.38084	8.76015	8.82891	0.667902	0.0215266	1596	NA	membrane protein
208.41_01841	6.2714	5.97665	5.38791	4.62967	4.69109	5.06176	5.15135	4.74239	5.11743	4.81172	5.20848	4.82951	5.39216	4.95812	4.81824	4.67429	5.37178	4.42019	5.35186	4.86213	4.89204	-0.863653	0.0166458	1598	NA	lyttr dna-binding domain protein
208.41_01842	10.3896	10.8464	10.7765	10.681	10.7159	11.1179	10.7026	11.0768	10.7491	10.3728	10.442	10.6458	10.5473	10.6659	10.4246	10.6267	10.6733	10.716	10.5202	10.4714	10.4285	-0.0847634	0.576644	1599	mutL	dna mismatch repair protein
208.41_01843	4.80822	4.62414	4.76348	5.02735	5.22539	4.99048	4.0954	5.28636	4.61474	5.05771	4.60878	4.58474	4.41937	4.46023	4.21721	5.1477	5.53058	4.67209	4.55271	4.71364	4.80144	0.553993	0.0912258	1600	ribH	#NAME?
208.41_01844	4.74413	5.07228	4.98936	5.00506	5.24708	5.25419	4.49953	5.24532	4.91542	5.44086	5.01532	5.17226	4.82256	4.62823	5.04402	5.57959	5.5476	4.72037	4.4929	5.06755	5.17777	0.493693	0.0491499	1601	ribBA	-dihydroxy-2-butanone 4-phosphate synthase
208.41_01845	4.15067	4.26883	4.35742	4.64347	4.86667	4.54491	4.32216	4.628	4.03536	5.03961	4.93048	4.24521	4.34679	4.29651	4.30788	4.93307	5.14653	4.85442	4.21829	4.31029	4.835	0.832957	0.0022649	774	ribE	riboflavin alpha subunit
208.41_01846	5.25666	4.79685	4.75722	4.8528	4.70113	5.44745	4.79769	5.8512	4.8471	5.16027	5.36374	5.18835	4.88138	4.86496	4.8815	5.64353	5.69899	5.39333	4.89284	4.87054	4.77737	0.284411	0.404254	1602	ribD_2	riboflavin biosynthesis protein
208.41_01847	7.81077	8.22295	8.17789	9.50658	9.23645	8.66812	8.21425	8.45234	8.28291	9.4547	9.40898	8.38331	7.96417	8.06352	7.83686	9.08971	9.30876	9.40342	9.57019	9.19798	9.25246	1.40899	4.95249e-16	166	ruvA	holliday junction dna helicase
208.41_01848	6.91687	7.03835	7.0845	6.85419	7.20798	7.77395	6.92628	7.2314	7.0679	6.82345	7.24499	7.67058	6.68482	6.80407	6.71812	7.45683	6.99426	7.15131	7.50255	7.12017	7.09313	0.476311	0.00981531	802	tag	methyladenine glycosylase family protein
208.41_01849	8.04217	7.87217	7.55178	8.24797	8.56589	8.41165	7.95264	8.01938	8.02309	8.49738	8.23412	8.6774	7.8135	7.70817	7.54029	8.23546	8.3933	8.53469	7.96488	8.4465	8.43992	0.719373	1.68985e-08	465	NA	caax amino terminal protease family protein
208.41_01850	8.18321	8.12906	8.14519	8.80436	8.98082	8.33265	8.21041	8.80514	8.39406	8.91987	9.23166	8.80977	7.67841	7.76366	7.51723	8.95274	8.93904	8.95081	8.94141	9.13371	9.23675	1.02277	9.20084e-08	286	ykfA	ld-carboxypeptidase family protein
208.41_01851	9.14762	9.04814	9.0156	8.76005	8.79821	9.07813	8.81612	9.37037	9.16169	8.64692	8.94561	8.46175	8.92794	9.20664	9.12042	9.84062	9.02385	9.11262	9.06091	8.6832	8.8686	-0.137839	0.498663	1603	NA	membrane protein
208.41_01852	9.29299	9.22317	9.3587	9.59922	9.60718	9.04997	9.2665	9.22498	9.38823	9.38525	9.6709	8.50779	9.05607	9.2904	9.38205	10.1158	9.517	9.2592	9.69826	9.38111	9.24329	0.240855	0.217762	1604	corA	cora-like mg2+ transporter family protein
208.41_01853	10.7818	10.8026	10.6966	10.2979	10.2968	10.9739	10.6427	10.6845	10.7733	9.98499	10.2839	10.5414	10.5893	10.7377	10.7623	10.4795	10.3762	10.3272	10.2147	10.084	9.90198	-0.459989	0.00108261	672	uvrA	excinuclease a subunit
208.41_01854	9.76226	9.86072	9.84547	9.45077	9.43208	10.0581	9.713	9.78398	9.81323	9.37161	9.3415	9.85663	9.72752	9.7734	9.6992	9.25192	9.55492	9.15155	9.50307	9.42812	9.35213	-0.328568	0.0140891	1605	NA	xaa-pro aminopeptidase
208.41_01855	13.2429	13.5404	13.7193	12.6205	12.6028	11.7405	13.6037	13.141	13.7387	12.8206	12.901	12.2141	13.674	13.8033	13.7714	13.8289	12.4528	12.6376	12.4159	12.711	12.5294	-1.07113	4.92405e-06	261	spxA_1	regulatory protein spx
208.41_01857	12.3921	12.2086	12.2348	12.3233	12.2433	11.5744	12.1753	12.2639	12.3257	12.4046	12.074	11.2877	12.218	12.1274	11.9629	12.0092	12.0752	12.1787	12.1219	12.1934	12.4031	-0.131716	0.438473	1607	NA	pf06135 family protein
208.41_01858	10.7276	10.8299	10.8028	10.4702	10.4581	11.1204	10.6799	10.6744	10.6389	10.2978	10.5194	10.635	10.7334	10.726	10.6311	10.5999	10.3235	10.4042	10.3547	10.6516	10.671	-0.185644	0.133658	1608	yrrK	holliday junction resolvase
208.41_01860	10.5214	10.1933	9.9174	10.0653	10.4306	10.9152	9.93454	9.54248	9.89666	10.1311	10.1391	10.3418	10.2458	10.1039	10.2135	10.2722	10.0096	10.2135	10.1896	10.2739	10.3103	0.259407	0.121371	1610	fgs_2	folc bifunctional family protein
208.41_01862	8.73252	8.62786	8.3697	8.93374	8.91754	8.68014	9.05407	8.8389	8.78783	9.01491	8.89277	8.98268	8.73414	8.72218	8.53888	8.79513	8.62518	8.80276	8.9159	8.75572	8.81669	0.158614	0.17111	1611	cls	phospholipase d family protein
208.41_01864	10.1366	10.1207	10.3264	10.6289	10.5021	10.3173	10.3248	10.7543	10.4555	10.5297	10.3021	10.376	10.0074	10.1459	9.92272	10.6326	10.378	10.6458	10.6429	10.4894	10.2472	0.263041	0.0479263	1612	NA	membrane protein
208.41_01865	11.6733	11.3409	11.225	11.7011	11.7919	12.2549	11.0937	11.1174	11.0178	11.1471	11.2033	11.1419	11.406	11.3215	11.3335	11.077	11.8042	11.6135	11.2113	11.2363	10.9364	0.238336	0.259353	1613	nrdD_2	anaerobic ribonucleoside-triphosphate reductase
208.41_01866	7.44609	7.16449	6.86029	7.5958	7.67737	7.8997	7.01248	6.71307	6.9369	7.51745	7.38855	7.54448	7.10522	7.07451	6.98514	7.30122	7.74944	7.80432	7.49252	7.9325	7.81004	0.821265	8.66353e-09	397	NA	acetyltransferase family protein
208.41_01867	7.53482	7.43641	7.22603	7.3283	7.39223	8.39167	7.28638	6.79743	7.30025	6.76102	7.34418	7.29999	7.24252	7.23589	7.24956	6.84881	8.21985	7.6019	7.65437	7.70667	7.7044	0.456079	0.0669149	1614	pflA_2	anaerobic ribonucleoside-triphosphate reductase activating protein
208.41_01868	8.58885	8.35414	8.18799	9.26937	9.21881	9.2824	8.31604	8.02237	8.12575	8.58107	9.02345	8.70914	8.33555	8.09462	8.12853	8.57036	9.44309	9.56826	9.05745	9.07828	8.93997	1.07287	2.3074e-11	259	udk_2	phosphoribulokinase uridine kinase family protein
208.41_01869	11.0651	11.0825	11.2848	12.2571	12.1026	11.5242	11.3025	11.7373	11.4821	12.3874	12.2269	12.6562	10.7283	10.8912	10.8962	11.7208	12.0101	12.1838	12.6749	12.1137	12.5054	1.27569	1.51056e-11	193	rpsJ	ribosomal protein s10
208.41_01870	10.3958	10.2135	10.0233	11.3135	11.0699	11.2475	10.181	10.821	10.445	11.2491	11.3171	12.0008	9.98064	10.0695	10.0023	10.8468	11.056	11.3775	11.7716	11.4451	11.7021	1.4087	3.75597e-15	167	rplC	50s ribosomal protein l3
208.41_01871	9.60692	9.53477	9.14358	10.178	10.0199	9.92672	9.48165	10.0415	9.65612	10.1659	10.1198	10.6272	9.24611	9.3757	9.50909	9.88325	10.1756	10.0159	10.9445	10.2501	10.362	0.900163	2.44251e-07	346	rplD	50s ribosomal protein l4
208.41_01872	8.22092	8.0352	8.11921	9.17523	9.13797	9.83612	8.07582	8.76491	8.36673	9.44627	9.44379	10.2445	8.0633	8.02634	8.11275	8.22801	9.37106	9.33028	10.1721	9.30559	9.95891	1.70385	1.04364e-12	97	rplW	50s ribosomal protein l23
208.41_01873	10.7808	10.6161	10.3269	11.4527	11.3472	11.7279	10.5702	11.1648	10.7515	11.3288	11.2978	12.0548	10.3282	10.6029	10.696	10.7668	11.4581	11.3582	12.1329	11.3919	11.6342	1.07543	6.5598e-09	258	rplB	ribosomal protein l2
208.41_01874	9.16232	8.95836	9.01026	10.2782	10.0527	10.092	9.18042	9.65856	9.33262	10.0512	9.97275	10.304	8.68971	8.95413	8.86526	9.62412	10.5505	10.0918	11.0669	9.96215	10.427	1.41657	5.44118e-13	163	rpsS	30s ribosomal protein s19
208.41_01875	9.10454	8.74747	8.8063	10.5429	10.1541	10.0603	8.56818	9.30493	8.91554	10.3388	10.1926	10.1604	8.5923	8.61987	8.71804	9.52302	10.609	10.3068	11.1977	10.1944	10.5106	1.9093	1.57379e-22	63	rplV	ribosomal protein l22
208.41_01876	10.3348	10.0231	10.022	11.4864	11.0506	11.2486	10.1019	10.6359	10.3643	11.2765	11.0982	11.2356	9.90198	9.97152	10.0761	10.5026	11.6202	11.4282	12.0364	11.0005	11.4863	1.43289	9.46453e-15	160	rpsC	ribosomal protein s3
208.41_01877	9.94948	9.66808	9.47635	11.0722	10.7852	10.6246	9.75978	10.1846	9.8372	10.8868	10.9112	10.9979	9.38732	9.5749	9.61774	10.2981	11.1879	11.0064	11.6931	10.9108	11.1938	1.56768	2.5517e-19	130	rplP	50s ribosomal protein l16
208.41_01879	9.07585	8.6115	8.6512	10.0758	9.7144	9.8472	8.87717	9.25467	9.0225	9.95951	9.88443	10.2495	8.59562	8.60535	8.695	9.5301	10.1773	10.0113	10.5374	10.0163	10.2728	1.50737	1.53403e-22	144	rpsQ	30s ribosomal protein s17
208.41_01880	10.593	10.248	10.3647	11.341	11.0166	11.8636	10.2872	10.7831	10.4957	11.0535	10.9972	11.9853	9.94236	10.0823	10.2531	10.0018	11.394	11.1278	11.5887	10.7282	11.283	1.14719	8.15894e-07	231	rplN	ribosomal protein l14
208.41_01881	9.0231	8.75713	8.80968	9.74538	9.90321	9.83712	8.80917	9.17949	9.05166	9.97932	10.1902	10.4464	8.61432	8.61286	8.65784	9.04803	9.83406	10.054	10.518	9.96567	10.4112	1.49681	2.07954e-16	147	rplX	ribosomal protein l24
208.41_01882	10.0264	9.67737	9.21414	10.2031	9.9977	9.99505	9.71087	10.093	9.68866	10.4303	10.4634	10.6037	9.59125	9.63206	9.74441	10.2654	10.4813	10.3477	10.8693	10.6197	10.5165	0.858582	1.88736e-08	377	rplE	50s ribosomal protein l5
208.41_01883	8.97332	8.69224	8.40135	9.04754	9.2015	8.95382	8.52274	9.19053	8.71131	9.15486	9.30823	10.0286	8.44418	8.58911	8.73229	9.12725	9.12426	8.85641	9.52681	9.48375	9.61289	0.771253	3.34953e-05	425	rpsN2	alternate 30s ribosomal protein s14
208.41_01884	11.0145	10.4741	10.449	12.1457	12.0335	11.9711	10.6411	10.8725	10.6866	12.0747	11.7077	12.1705	10.4973	10.5175	10.5632	10.9395	12.266	12.1345	12.2212	11.8238	11.9892	1.65974	3.44894e-25	109	rpsH	30s ribosomal protein s8
208.41_01885	11.2467	10.8899	10.8512	12.2486	11.8839	12.1053	10.9	11.3206	11.0386	11.8937	11.8204	12.4773	10.6337	10.8137	10.9506	11.6265	12.4058	12.0318	12.5295	11.8769	12.154	1.40401	6.7338e-21	169	rplF	50s ribosomal protein l6
208.41_01886	9.35782	8.97504	9.05169	9.76169	9.82487	10.4948	9.17951	9.58092	9.24355	9.83563	9.62731	10.7292	8.89423	9.02676	9.06913	9.30092	9.52638	9.83784	10.4854	9.80776	10.0876	1.05634	3.36752e-07	271	rplR	ribosomal protein l18
208.41_01887	10.2754	9.8167	9.83983	10.4479	10.2204	11.1466	9.96815	10.3067	10.0885	10.5358	10.75	11.5065	9.71041	9.81115	9.92713	10.6408	10.6066	10.7746	11.178	10.7933	11.1817	1.0898	2.07957e-09	254	rpsE	30s ribosomal protein s5
208.41_01889	10.2993	9.89559	9.75598	10.8085	10.5848	10.5097	10.035	10.3378	10.0211	11.0446	10.7768	11.1251	9.82347	9.86422	9.99649	10.3458	11.0414	10.7761	11.3577	10.8545	11.1607	1.08734	1.1424e-12	256	rplO	ribosomal protein l15
208.41_01890	12.3091	11.766	11.5951	13.3114	12.9132	12.1461	11.8593	12.3435	11.9209	13.0683	12.9567	12.8477	11.6657	11.7852	11.793	12.6233	13.4935	13.1441	13.4918	13.0091	13.0986	1.39473	3.00267e-14	172	secY	preprotein subunit
208.41_01891	9.77604	9.59217	9.61945	11.5084	11.1659	10.4972	9.54453	9.92088	9.77234	11.6273	11.325	11.0106	9.24499	9.35838	9.43464	10.8631	11.1618	11.3381	11.7038	11.3469	11.7575	2.12944	2.82738e-35	37	adk	adenylate kinase
208.41_01894	11.2108	11.2636	11.2854	10.9597	11.0544	12.6717	11.1647	11.6627	11.415	11.0955	11.0943	12.733	11.0852	11.1885	10.9757	11.1605	10.9957	11.1689	11.5228	11.2026	11.5546	0.42577	0.169642	1615	rpsM	30s ribosomal protein s13
208.41_01895	10.8338	10.8743	10.7804	10.6129	10.5961	10.9761	10.7061	11.2258	11.082	10.5342	10.4889	11.3079	10.5631	10.764	10.5913	10.5203	10.7256	10.6647	11.2494	10.6042	10.7798	-0.0667279	0.718435	1616	rpsK	30s ribosomal protein s11
208.41_01896	12.4289	12.3009	12.2263	12.3195	12.3553	13.1372	12.2738	12.7048	12.4389	12.6615	12.5252	13.6512	12.1951	12.1778	12.1109	12.1926	12.1531	12.5333	12.7401	12.7363	13.0702	0.516811	0.0159323	1617	rpoA	dna-directed rna alpha subunit
208.41_01897	12.0772	11.8702	11.3369	13.0162	12.715	11.9126	11.9033	12.3047	11.8003	12.8234	12.6735	12.2174	11.6813	11.8223	11.8234	12.7881	12.9488	12.7158	13.3679	12.7869	12.8031	1.11194	1.25414e-09	247	rplQ	50s ribosomal protein l17
208.41_01898	9.95097	10.2071	9.29797	9.02116	9.52482	8.36918	10.1693	10.3842	9.72387	9.8551	9.81615	9.71914	10.3521	10.1712	9.85458	9.55876	8.85643	9.12403	9.13783	10.0667	10.2372	-0.627276	0.0184545	1618	NA	act domain protein
208.41_01900	12.0812	12.0836	12.3382	13.3156	12.604	12.3672	12.3349	12.0788	12.1853	12.5944	12.4677	11.6924	11.9523	12.0693	12.0822	12.0796	13.2307	12.785	12.948	12.2423	12.4575	0.618258	0.00291085	783	gpmA_2	phosphoglycerate mutase family protein
208.41_01904	5.63341	5.22213	5.29928	6.44099	6.13941	6.68951	5.24834	3.2449	5.17615	6.95098	6.37311	7.22337	5.17261	5.01601	4.98481	6.52808	6.46463	5.91259	5.34477	6.27403	6.18101	2.01002	1.25111e-06	47	hlyB	abc transporter family protein
208.41_01918	12.8228	12.4803	12.8364	14.2073	14.0993	13.7065	12.9752	13.1048	13.0886	14.4029	14.2996	14.1382	12.6337	12.6143	12.8061	14.3145	14.1077	14.2942	14.1754	13.9949	14.2798	1.65201	1.84109e-45	111	rplL	ribosomal protein l7 l12
208.41_01919	12.0018	11.7401	12.0644	11.8094	12.3194	12.129	12.2616	12.8456	12.5934	12.6045	12.5409	13.3446	11.5254	11.7477	11.5337	12.6324	11.6962	12.5366	12.2564	12.6048	12.7576	0.481231	0.0680178	1619	rplJ	50s ribosomal protein l10
208.41_01920	8.64702	8.54008	8.68682	9.55732	9.62888	9.22607	8.80369	9.8042	9.03515	9.30907	9.48736	9.94567	8.2702	8.35314	8.11726	10.0428	9.51326	9.48881	9.58077	9.74669	9.54945	1.01358	9.9494e-06	288	mtaD	amidohydrolase family protein
208.41_01921	7.33972	7.33117	8.41554	8.85341	9.0084	9.98928	8.03171	8.26213	8.05835	8.83674	8.69642	9.9733	7.31869	7.54152	7.12539	8.47084	8.48005	8.85961	8.67047	8.92131	9.37056	1.68144	5.67013e-09	103	NA	chlorohydrolase
208.41_01922	8.74055	8.26248	8.34835	8.4601	8.67197	8.56653	8.18012	8.37666	8.33668	8.57838	8.78236	8.74228	8.30118	8.27386	8.40468	8.46857	8.41448	8.774	9.09638	8.82877	8.83366	0.42531	0.000401078	702	NA	abc transporter transmembrane region family protein
208.41_01923	8.07219	7.80619	7.60025	8.05286	8.35238	8.043	7.58293	7.52612	7.49354	8.39888	8.22345	8.19441	7.74773	7.64545	7.87967	7.95093	8.28882	8.53293	8.34578	8.35276	8.41748	0.713829	8.90917e-09	470	msbA_2	multidrug abc transporter atp-binding protein
208.41_01924	11.1256	11.3598	11.2069	10.9008	10.9305	11.357	11.3915	11.3711	11.6221	11.1322	11.152	11.4125	11.3468	11.376	11.4344	11.1405	11.2529	11.1346	11.1956	10.987	11.0356	-0.269354	0.00739032	826	msrAB1	peptide methionine sulfoxide reductase 1
208.41_01925	10.4821	10.611	10.3995	10.1542	10.2073	10.1099	10.594	10.5614	10.6557	9.96629	9.95767	10.2682	10.4554	10.5686	10.7	9.90307	10.183	10.2089	10.2877	9.90767	9.97795	-0.569828	8.24789e-12	588	thrB_2	homoserine kinase
208.41_01926	11.7616	11.8184	11.7455	11.6962	11.6461	10.9624	11.8654	11.884	12.0616	11.5671	11.2784	11.1011	11.7449	11.7951	11.8977	11.3355	11.5334	11.4463	11.6026	11.4263	11.3053	-0.517732	4.85064e-06	632	hom	homoserine dehydrogenase
208.41_01927	11.0974	11.1796	11.5429	12.1791	12.0036	10.9585	11.7531	11.5691	11.7493	12.328	12.279	11.4954	11.2787	11.298	11.2886	12.1596	12.1926	12.1749	12.1683	12.2141	12.1087	0.774602	2.64482e-05	421	mecA	negative regulator of genetic competence family protein
208.41_01928	11.1791	11.0068	11.0154	12.0952	11.94	11.5357	11.7614	12.067	11.6645	12.7141	12.5701	12.4065	11.5969	11.4011	11.3196	12.1525	12.0445	12.3697	11.9684	12.3116	12.3848	0.922123	1.61207e-06	336	NA	prephenate dehydratase
208.41_01929	9.69214	9.715	9.76239	9.66137	9.60705	9.88643	10.2288	10.2885	10.2435	10.1635	10.0622	10.8807	10.0213	9.92381	9.82163	9.98659	9.64373	9.9952	9.67476	9.99514	9.98163	0.0357587	0.878397	1620	NA	membrane protein
208.41_01930	9.07649	9.15024	9.29954	9.19209	9.34651	9.06077	9.52945	9.65591	9.64555	9.71498	9.63568	10.0178	9.29274	9.2038	9.08057	9.33273	9.23087	9.46576	9.46087	9.5408	9.50226	0.176865	0.299214	1621	epsJ_2	glycosyl transferase 2 family protein
208.41_01931	9.22344	9.58795	9.64055	8.80258	9.41026	9.65706	9.71212	9.9223	9.94276	9.62198	9.51914	10.3912	9.47045	9.46763	9.21064	9.39161	9.01674	9.53365	9.28636	9.45034	9.80713	-0.0540196	0.828446	1622	pglJ	glycosyl transferase family 1
208.41_01932	10.2029	10.3949	10.4346	10.4264	10.4356	10.3354	10.6272	10.9304	10.7112	10.5171	10.4743	10.498	10.433	10.3882	10.218	10.2575	10.2574	10.3587	10.4256	10.5903	10.7816	-0.0592055	0.677642	1623	NA	licd family protein
208.41_01934	9.52936	9.51089	9.59229	9.03737	8.97549	9.39382	9.29961	9.61513	9.55716	8.91153	8.73221	9.47611	9.34119	9.36344	9.26626	8.69704	8.78783	9.14526	8.9951	9.25926	9.16328	-0.474228	0.000485368	667	pheA	prephenate dehydratase
208.41_01935	8.74168	8.7025	8.80332	8.40937	8.70961	8.61756	8.6238	9.09871	8.82023	8.52257	8.47381	9.05652	8.6764	8.47852	8.36254	8.33865	7.918	8.39025	8.51001	8.70338	8.6973	-0.191445	0.256941	1625	aroL	shikimate kinase
208.41_01936	10.6877	10.9012	10.9219	10.7331	10.7405	10.9136	11.0126	11.1389	10.9763	10.5781	10.6969	10.7843	10.6293	10.7879	10.6326	10.3539	10.6723	10.7521	10.8951	10.6821	10.7852	-0.174803	0.113792	1626	aroA	3-phosphoshikimate 1-carboxyvinyltransferase
208.41_01937	9.48271	9.53461	9.10884	9.77434	9.66926	8.98703	9.60383	9.87326	9.46637	10.052	9.83735	9.38632	9.71516	9.65765	9.55268	9.51699	9.87897	9.8247	9.94869	9.83496	9.797	0.203224	0.224136	1627	NA	3-phosphoshikimate 1-carboxyvinyltransferase
208.41_01938	10.0721	10.1293	10.0774	9.76485	9.9219	10.5134	10.0279	10.0491	10.0898	9.88524	9.71858	10.23	9.99446	10.0124	10.0935	9.5712	10.1015	9.75765	9.97171	9.68826	9.88289	-0.138643	0.337138	1628	NA	prephenate dehydrogenase
208.41_01939	10.3538	10.4187	10.1935	9.73241	9.95084	10.6015	10.1981	10.293	10.2384	9.77991	9.7994	10.4498	10.1462	10.1704	10.2387	9.54733	9.82822	9.94211	9.87376	10.0193	10.033	-0.307827	0.047533	1629	aroC	chorismate synthase
208.41_01940	9.94949	9.9949	9.8661	9.33056	9.21447	9.74657	9.81147	9.7878	9.87853	9.25793	9.24835	9.78393	9.62631	9.80526	9.78585	8.52113	9.19429	9.33733	9.36756	9.29182	9.19966	-0.630619	2.89106e-05	538	aroB	3-dehydroquinate synthase
208.41_01941	9.63842	9.86945	9.62124	9.27117	9.30944	9.52792	9.95564	10.1882	9.91841	9.12169	9.06191	9.38347	9.88676	9.93985	10.1226	9.25658	9.29941	9.13234	9.38922	9.0634	8.96791	-0.837756	2.85672e-13	390	aroE	shikimate 5-dehydrogenase
208.41_01942	9.6633	10.0005	9.98271	8.96775	9.32957	9.74141	10.2033	9.87097	10.2675	8.78346	9.23606	9.62406	10.0627	10.1201	10.2266	9.64952	8.97114	9.26891	9.33495	9.31956	9.32162	-0.900772	3.23923e-09	345	aroD	3-dehydroquinate dehydratase
208.41_01943	11.2494	11.571	11.3772	10.7887	11.0951	10.579	11.5089	11.5562	11.688	10.84	11.2071	11.0586	11.4966	11.5067	11.6479	11.296	10.6852	10.9943	10.9138	11.2414	11.0839	-0.635314	7.9655e-08	536	rlmI	methyltransferase
208.41_01945	6.41272	6.56471	6.51802	7.25831	7.18221	6.75231	6.3671	6.62109	6.25154	6.57464	6.86089	6.34491	6.49437	6.48694	6.67238	7.07091	7.02664	7.44394	6.79488	6.12976	6.55021	0.53211	0.00961686	618	ecsA_3	abc transporter family protein
208.41_01946	5.51947	5.80001	5.95059	7.34007	6.93983	6.84955	5.70312	6.31737	5.63827	6.99122	6.9137	6.25872	5.39889	5.47089	5.50913	7.15604	7.12987	7.14916	7.51756	6.77565	6.75165	1.81014	5.21625e-17	76	amyS	alpha-amylase
208.41_01947	9.63942	9.84282	9.56426	10.0844	9.78501	9.80087	9.58543	10.4626	9.94976	9.92062	10.0419	10.1849	9.36253	9.55784	9.71497	9.66832	9.8053	9.7741	10.3366	9.89186	10.092	0.224613	0.197584	1630	alaS	alanyl-trna synthetase
208.41_01948	7.83481	8.13889	8.16016	7.89879	8.08383	8.91015	8.12237	9.01356	8.34737	8.01341	8.19843	8.98969	7.74691	7.69989	7.82364	7.67546	7.89384	8.0603	8.22654	8.22045	8.43002	0.153877	0.5926	1631	NA	udp-n-acetylenolpyruvoylglucosamine reductase
208.41_01949	8.43299	8.39014	8.45094	8.76032	8.59983	8.81591	8.66239	8.73583	8.74724	8.73854	8.88645	9.16948	8.52302	8.42682	8.43648	9.23517	8.8277	8.67538	9.13002	8.81315	8.85778	0.450527	0.000154009	681	potD_2	bacterial extracellular solute-binding family protein
208.41_01950	7.66096	7.54165	7.56479	7.77349	7.62832	7.87794	7.52894	7.85821	7.71006	7.7503	7.85466	8.1071	7.44429	7.6056	7.71875	8.29169	7.74121	8.05155	7.53448	7.7358	7.74663	0.313034	0.0149554	1632	ydcV	binding--dependent transport system inner membrane component family protein
208.41_01951	7.14609	7.23255	7.13609	7.17128	7.39034	7.32317	7.20315	7.39243	7.39147	7.10481	7.56062	7.73202	6.94293	7.09953	7.26703	7.59465	7.55581	7.26066	7.38326	7.65165	7.40739	0.328197	0.0119815	1633	potH	binding--dependent transport system inner membrane component family protein
208.41_01952	8.38065	8.50999	8.42818	8.59099	8.49437	8.98733	8.55054	8.66783	8.717	8.63085	8.65455	8.92517	8.26033	8.31255	8.21053	8.59415	8.92336	8.7086	8.66629	8.73192	8.56591	0.334391	0.00488821	743	potA	abc transporter family protein
208.41_01953	8.96415	9.11132	9.14494	9.13663	9.1867	8.74209	9.26461	9.50707	9.46541	9.32639	9.37347	9.13924	8.94923	9.08719	9.04157	9.66031	9.0995	9.29726	9.36472	9.39477	9.31146	0.102907	0.507968	1634	murB	udp-n-acetylenolpyruvoylglucosamine reductase
208.41_01956	9.50256	9.84219	9.92182	9.93855	9.82431	9.62169	10.0069	10.0486	10.0613	9.77166	9.81507	9.58554	9.66285	9.89348	9.74318	9.63186	9.69845	9.85943	9.92827	9.82643	9.96018	-0.0939402	0.423081	1635	aldC	alpha-acetolactate decarboxylase
208.41_01957	7.1839	7.23368	7.46135	8.35158	7.85915	7.56553	7.62703	7.52817	7.49728	7.79067	8.15152	7.33674	7.23416	7.29503	7.13879	8.05458	8.09204	7.96944	8.02484	7.95302	8.05948	0.763035	1.13622e-06	432	yjiR	bacterial regulatory gntr family protein
208.41_01958	8.77006	8.2104	8.82079	10.7496	10.4429	10.5973	8.3304	9.00328	8.33118	10.6663	10.5162	10.3835	8.01883	8.00764	7.80101	10.6552	10.3857	10.7832	10.1716	10.4171	10.6625	2.64392	3.54048e-50	18	artI	bacterial extracellular solute-binding 3 family protein
208.41_01959	11.1817	11.0567	11.3303	11.2858	11.1946	11.5331	11.5913	11.3214	11.5282	11.3134	11.4605	11.7424	11.2695	11.2486	11.1972	11.4029	11.1694	11.286	11.3354	11.3623	11.2366	0.0733807	0.549777	1636	NA	phosphate transport system regulatory protein
208.41_01960	10.0621	10.2331	9.91243	9.57918	9.68938	9.9123	10.1204	10.2255	10.2633	9.62027	9.72054	10.2372	10.1531	10.1824	10.2056	9.85949	9.48119	9.634	9.69703	9.72097	9.70088	-0.488236	1.16874e-05	654	pstB3_2	phosphate abc atp-binding protein
208.41_01961	9.56245	9.46601	9.28217	9.32573	9.06316	9.34403	9.54157	9.4062	9.68081	9.02452	9.13857	9.52438	9.41277	9.53727	9.44304	9.19943	9.36516	9.29139	9.36703	9.11482	8.91755	-0.310373	0.00296369	821	pstB3_3	phosphate abc atp-binding protein
208.41_01962	10.1894	10.0486	9.9019	9.26173	9.2233	9.52769	9.95299	9.7562	9.92963	9.16877	9.42233	9.83961	9.97871	9.99634	10.1192	9.50021	9.09708	9.45203	9.43893	9.55316	9.36174	-0.700853	5.98589e-10	486	pstA_2	phosphate abc permease protein
208.41_01963	10.2958	10.3259	10.1498	9.48375	9.61676	9.57665	10.3699	10.0632	10.3331	9.55828	9.79409	10.1021	9.9879	10.1575	10.4062	9.96448	9.29934	9.6745	9.6514	9.82353	9.67326	-0.660144	3.55697e-08	517	pstC_2	phosphate abc permease protein
208.41_01964	10.0842	10.1614	10.1086	9.803	9.57339	10.1055	10.2622	10.1114	10.2489	9.75379	9.84883	10.5092	10.0382	10.1474	10.1583	9.81434	10.0844	9.95964	9.9867	9.87018	10.1147	-0.20993	0.103869	1637	pstS1	phosphate binding family protein
208.41_01965	9.64413	9.56172	9.58804	8.93453	9.04751	8.92429	9.85072	9.8145	9.8205	9.24792	9.29339	9.49626	9.58958	9.62714	9.98512	9.45325	9.1816	9.26025	9.17651	9.24468	9.14224	-0.642364	7.0938e-09	529	rsmF	nol1 nop2 sun family protein
208.41_01966	9.19266	9.15729	9.19134	8.67941	8.71705	8.91451	9.52197	9.4083	9.38587	9.01419	9.20314	9.81718	9.06926	9.20202	9.31795	9.31514	8.67875	8.94381	8.96901	9.04328	9.08648	-0.248893	0.161173	1638	suhB	inositol monophosphatase family protein
208.41_01968	12.6304	12.3958	12.3848	12.5554	12.3146	11.6899	12.5263	12.4223	12.5107	13.1532	12.9685	12.465	12.6816	12.4795	12.687	12.9234	12.3792	12.5951	12.6093	12.9415	12.8942	0.181526	0.345241	1639	spxA_3	regulatory protein spx
208.41_01970	9.43316	9.68046	9.58484	8.97424	9.06541	9.49707	9.41397	9.53995	9.45124	8.86018	9.01564	9.06832	9.50397	9.59888	9.7299	8.85172	8.95859	8.84624	8.97961	8.85441	8.67592	-0.698936	2.67193e-09	488	yutF	haloacid dehalogenase-like family
208.41_01971	9.50831	9.45879	9.45942	8.69779	8.87471	9.24878	9.34077	8.6966	9.33084	8.72669	8.81465	9.10627	9.46202	9.47049	9.52491	8.50757	8.77681	8.84706	8.85379	8.85105	8.83189	-0.648948	3.48139e-06	524	NA	acyl-acp thioesterase family protein
208.41_01972	10.2676	10.3784	10.3083	9.75012	10.0216	10.234	10.3897	10.0383	10.4046	9.94816	9.99301	10.3604	10.3578	10.3269	10.4381	10.0639	9.78486	9.97086	10.0844	10.269	10.1633	-0.315697	0.00250881	820	hemN	radical sam superfamily protein
208.41_01973	10.3011	10.1753	10.493	10.2955	10.3095	10.339	10.6323	10.8837	10.5236	10.7563	10.7136	10.6651	10.2641	10.2533	10.2359	10.2213	9.98363	10.544	10.0893	10.6041	10.5207	0.00721351	0.968097	1640	NA	prolipoprotein diacylglyceryl transferase
208.41_01975	9.47102	9.64193	9.6048	8.64018	9.3418	9.73834	9.68285	9.79902	9.85235	9.07898	9.15351	10.2531	9.50803	9.57407	9.51452	9.12719	8.55153	8.82869	9.10688	9.15771	9.33685	-0.431545	0.0611221	1642	lgt	prolipoprotein diacylglyceryl transferase
208.41_01976	10.9044	11.1089	11.0567	11.1934	11.0468	10.4082	11.1992	11.0216	11.1778	10.9978	10.9783	10.4366	10.7316	10.9225	10.883	10.9866	10.9972	11.0314	10.9727	11.1011	10.9033	-0.0866449	0.552645	1643	hprK	hpr kinase phosphatase
208.41_01978	8.32014	8.1169	8.23455	9.40386	9.62359	9.60767	7.90589	8.12479	7.87671	9.37821	9.61888	8.93993	8.59984	8.43224	8.54169	9.94219	9.36069	9.68306	9.17738	9.57648	9.46241	1.5663	5.89538e-24	132	nagB	glucosamine-6-phosphate deaminase
208.41_01979	7.872	8.04463	8.14854	7.71597	7.93421	7.66788	8.00012	8.40941	8.18634	8.00721	7.9011	7.57943	7.89579	8.09013	8.2338	8.20526	8.00903	8.01658	8.14785	7.8943	7.75993	-0.267277	0.0479263	1644	queA	s-adenosylmethionine:trna ribosyltransferase-isomerase
208.41_01007	5.40533	5.3369	5.3748	4.37594	4.49122	4.90726	5.31088	5.14222	5.34263	4.95255	4.9656	4.888	5.46888	5.60559	5.51668	5.32911	4.7089	4.90819	4.50828	4.91633	4.76415	-0.955218	1.91228e-06	316	NA	NA
208.41_00775	8.09471	8.11847	7.83557	7.4673	7.58198	7.45777	8.09442	7.90985	8.11971	8.29025	8.23494	8.80962	8.19089	7.85343	8.00039	7.75523	7.42418	7.41834	7.27824	7.99875	8.26487	-0.123904	0.648732	1152	NA	NA
208.41_01766	9.25273	8.75193	6.8844	10.157	10.4269	7.74307	9.70349	8.5756	8.26274	11.3197	11.2646	9.31702	9.57488	9.28099	8.89262	10.5183	9.77348	10.6281	9.88022	11.0536	11.2681	1.93157	7.3021e-06	57	NA	NA
208.41_01327	5.2599	5.2309	5.01817	5.15615	5.20624	5.14119	5.37695	4.81924	5.00605	5.5353	5.60521	5.64991	5.39342	5.31541	5.20807	5.36832	5.69629	5.75471	5.46982	5.43531	5.31453	0.445414	0.0297797	1367	NA	NA
208.41_00869	13.5517	14.4702	14.4969	13.4159	13.2823	13.4886	14.4833	14.0446	14.8135	14.1021	13.7408	12.7805	14.8698	14.6258	14.8833	13.4276	13.6324	13.2591	13.0923	12.9222	13.0832	-1.37331	1.96742e-10	174	NA	NA
208.41_01185	12.3947	12.6915	12.701	11.146	10.8454	12.6411	12.6923	12.4444	12.6377	10.7481	10.5919	10.6202	13.5712	13.4682	13.7785	13.0243	11.4252	10.8407	9.70632	9.74762	9.63797	-1.97824	0.000146028	50	NA	NA
208.41_00441	3.915	4.07284	3.6534	3.53483	3.1471	3.37124	3.60551	3.46038	3.69984	4.2441	4.06035	3.47155	3.77489	3.58214	3.46126	3.91259	3.23312	3.93848	4.09046	3.82317	4.13258	0.22195	0.62595	1024	NA	NA
208.41_00009	9.67182	10.0047	10.4904	10.3671	9.99515	9.19136	10.3143	9.81349	10.5405	10.2977	9.94427	8.74729	10.2642	10.2719	10.1197	9.97342	10.4547	10.2167	10.0753	9.64881	10.0076	-0.258092	0.302154	836	NA	NA
208.41_00154	7.61032	7.9691	8.09535	7.02577	7.61521	8.06159	7.9158	7.63919	8.12102	7.46458	7.65696	8.31757	7.60595	7.88419	7.86427	7.58736	7.27051	7.4902	7.17105	7.35852	7.94705	-0.28245	0.196333	898	NA	NA
208.41_01334	5.40464	6.55158	5.84483	6.25079	6.03434	6.94318	5.57182	7.68869	5.82441	6.74348	6.64305	6.65064	5.55557	5.9463	7.11073	7.81518	6.03561	6.99488	6.46767	6.60838	6.4966	0.4261	0.3466	1370	NA	NA
208.41_00109	5.80802	5.67046	5.52894	6.412	5.4681	4.99752	5.94133	5.94679	6.01459	6.78436	6.96617	6.95563	5.97655	5.77814	5.70938	7.35293	6.27336	5.99642	5.68662	7.15584	6.46779	1.06834	0.00210238	262	NA	NA
208.41_00299	8.99736	8.99007	9.0788	9.69958	9.98742	9.09872	9.46556	9.313	9.37675	10.2293	9.87883	9.51999	9.26471	9.13244	8.97867	9.95153	9.78421	9.95041	9.7243	9.76078	9.93149	0.784676	1.09826e-07	415	NA	NA
208.41_00300	4.36552	4.54963	4.60685	3.52809	3.46107	4.25579	4.13658	3.12131	4.0797	4.33182	4.20637	4.35176	4.76043	4.51202	4.64848	4.20914	4.19205	4.0386	3.77108	4.51441	4.48551	-0.499137	0.346972	968	NA	NA
208.41_00301	6.81052	7.05117	6.88623	6.44565	6.05666	6.68328	6.02484	4.25043	5.99933	5.89719	6.22536	6.32152	6.88626	6.33844	7.20786	5.84701	5.81811	5.82182	5.78295	6.26413	6.27849	-0.646217	0.102022	969	NA	NA
208.41_01479	4.38897	3.9544	4.34838	5.17361	5.17578	4.40473	5.59383	4.24313	5.92995	6.06889	5.50988	5.59784	4.24548	4.18396	4.30115	4.2438	3.89654	4.09068	5.01447	4.40714	4.95432	0.43675	0.490623	1431	NA	NA
208.41_00881	7.59926	7.55308	8.2489	8.27353	8.60268	8.47695	8.05533	7.0953	7.9591	8.8047	8.48166	8.39445	8.3499	7.96355	7.90088	8.14938	8.4333	8.83074	7.87144	8.41517	8.72676	0.736452	0.000189755	778	NA	NA
208.41_00882	6.0971	6.14093	6.6101	6.49853	6.3113	6.32745	5.95698	5.67018	6.12404	6.05375	6.30069	6.2102	6.64846	6.4516	6.41162	5.79066	5.64311	5.68656	6.19021	6.12621	6.43019	-0.154902	0.529525	1202	NA	NA
208.41_00883	7.51703	7.2953	7.49617	7.05192	7.5886	6.39442	7.37977	7.01812	7.40814	7.40895	7.16623	7.04874	7.84866	7.39746	7.56889	7.19459	6.79295	6.89038	6.93243	7.2813	7.12512	-0.479079	0.0115461	1203	NA	NA
208.41_00025	1.77194	1.81395	1.44746	1.94188	1.56177	1.43718	1.70388	2.58241	1.43977	1.55588	1.84846	1.76467	1.78575	1.81994	1.61662	1.68797	1.59179	1.90233	1.56413	2.03395	1.80377	-0.556095	0.618281	844	NA	NA
208.41_00026	2.00412	2.12838	2.07135	2.02138	1.99589	2.15651	2.2104	3.26064	2.11854	1.98783	2.27856	2.46511	2.18765	2.32183	2.01118	2.11454	2.41987	2.60157	2.3256	2.4619	2.10247	-0.350436	0.663304	845	NA	NA
208.41_01029	10.624	10.6699	10.7338	10.2038	10.5339	10.7456	11.0842	11.6959	10.9025	10.9588	11.0738	11.8677	11.0991	10.9802	11.1525	11.4668	10.4555	10.799	10.6268	11.1114	11.3612	-0.0163725	0.959631	1271	NA	NA
208.41_01933	10.6615	10.7408	10.8112	10.9811	10.962	10.9758	10.9829	11.3089	11.0418	11.0607	11.1736	11.1934	10.6807	10.7292	10.5677	10.8022	10.8933	11.0506	11.1395	11.2256	11.1746	0.25008	0.0408428	1624	msrR	NA
208.41_01487	8.17592	8.1462	7.49326	7.6516	7.72941	7.67466	7.82948	8.05729	7.6791	7.51446	7.84809	7.8299	8.06519	7.93458	8.03845	8.14018	7.42874	7.43879	7.51488	8.06926	7.99538	-0.24426	0.135313	1437	NA	NA
208.41_01634	10.8764	10.9382	10.601	10.3879	10.8337	10.5264	10.1088	5.12955	9.93692	10.2067	10.3294	9.65987	11.4641	11.0036	11.711	10.905	10.4338	10.0439	9.76059	10.0184	9.91847	-0.618251	0.319077	1501	NA	NA
208.41_01834	9.67811	9.51442	9.27337	8.7408	9.4077	8.70122	8.67189	8.42295	8.79745	8.2502	8.43595	8.00405	9.80075	9.49626	9.83098	9.23275	8.75684	8.56014	8.07849	8.7249	7.95606	-0.899646	0.00109895	347	NA	NA
208.41_01351	9.00021	8.84283	8.9262	9.63157	9.42375	8.52303	9.37792	8.98022	9.13599	9.34634	8.99928	9.13947	9.47272	9.25175	9.29664	9.37444	9.49149	9.40159	8.85217	8.91317	9.18298	0.0764216	0.697812	1379	NA	NA
208.41_01638	7.58772	7.68365	7.46114	7.70129	7.46811	7.60174	7.65878	7.16197	7.56455	7.21071	6.79575	7.39486	7.44094	7.63661	7.72016	8.08064	7.6213	7.68865	7.20843	7.30142	7.05106	-0.114547	0.576644	1503	NA	NA
208.41_00630	6.16211	6.04137	5.86201	5.73455	5.18421	5.99225	6.13972	7.34159	5.74923	5.65101	5.98737	6.30852	6.22208	5.89569	6.03571	6.01043	5.55195	5.60238	5.74041	6.17003	5.94941	-0.598358	0.0572032	1095	NA	NA
208.41_01212	7.78494	7.79585	7.51065	7.43514	7.88418	7.38586	8.31973	3.81007	7.80291	8.0234	7.81033	8.61115	8.10082	8.04291	7.71435	7.87386	7.3081	7.35967	7.19494	8.22913	7.9381	0.0703285	0.907609	1321	NA	NA
208.41_00896	8.12502	7.94615	8.01494	8.18763	8.28307	8.67168	7.73211	6.84173	7.64938	8.16684	8.1876	8.46906	7.89729	7.88306	7.95997	8.00498	8.19117	8.31281	8.6739	8.24139	8.19423	0.636344	0.000420474	535	NA	NA
208.41_01643	9.33775	9.13208	9.41768	9.40413	9.63323	8.86553	9.90011	10.0741	9.58735	9.94658	9.9903	9.93145	9.59447	9.53497	9.22629	10.0695	9.34191	9.96474	9.39744	10.0762	10.0104	0.251401	0.252865	1506	doc	NA
208.41_01312	6.16596	5.77532	5.52893	4.68217	5.58725	5.56043	5.41349	5.66803	5.22883	5.92976	5.78522	5.62972	5.96226	5.80305	5.71297	5.82067	5.22761	5.33811	5.30363	6.3644	6.21199	-0.028213	0.937746	1363	NA	NA
208.41_00178	6.9409	6.41271	6.5859	6.57174	6.92913	6.94127	6.19354	6.32318	6.34617	6.89992	6.65164	6.77955	6.4052	6.52395	6.43933	7.21858	6.93606	7.32711	7.05366	6.50104	6.99365	0.618651	0.000192598	552	NA	NA
208.41_00325	7.53871	7.0583	6.76206	7.10556	7.48713	7.66944	6.23816	5.25357	6.00914	5.74173	6.164	5.76507	7.5305	7.53218	7.9868	7.69599	7.17011	7.08892	5.56083	6.13323	5.85773	-0.351826	0.512871	978	ykoE	NA
208.41_00232	15.8535	16.1001	16.3907	14.8031	14.7734	15.2666	16.4578	15.634	16.4715	15.9772	15.7334	15.3012	16.2402	16.3143	16.1907	14.7279	14.5581	14.8184	15.5484	15.7294	15.881	-1.04185	1.04128e-05	278	NA	NA
208.41_00327	7.90347	7.29566	7.29471	6.93514	7.39898	8.30717	6.40873	5.17516	6.36255	6.7115	6.48337	5.9789	7.74896	7.65975	8.34237	7.32331	7.47542	7.24344	6.12919	6.23364	5.52303	-0.485222	0.353752	980	NA	NA
208.41_01220	8.07541	7.93456	8.13398	8.23834	8.33999	7.66574	8.20309	3.90952	8.24328	8.18453	8.14188	7.93846	8.18621	8.21629	7.98735	7.91675	8.0743	8.40517	7.83905	7.84702	8.02877	0.102286	0.851816	1326	NA	NA
208.41_01366	7.82239	7.91535	7.80936	6.9953	6.91983	7.14395	7.81749	7.97247	7.85817	7.30417	7.74045	8.18588	7.99778	7.82891	7.99826	7.5614	6.90592	6.83594	7.26361	7.78777	7.86486	-0.560923	0.0116157	1384	yafQ	NA
208.41_01806	7.4018	7.00226	7.66299	5.60477	5.41096	5.94206	5.43859	5.65398	5.53651	5.535	5.72691	5.67747	6.10325	5.67201	6.26212	5.24827	5.07899	5.53942	5.62497	5.3437	5.0009	-1.61648	6.39725e-05	121	NA	NA
208.41_00489	7.83713	7.23584	7.5148	8.28024	7.69548	6.95293	7.58989	3.73492	7.4915	7.95434	7.92921	7.32569	7.26907	7.41726	7.28201	7.66849	7.59683	7.64358	8.02357	8.52402	9.79724	1.10837	0.0734396	1034	NA	NA
208.41_01654	9.65686	9.26675	9.328	10.1482	10.1252	9.33168	9.2156	8.95215	9.32041	9.73016	9.65099	8.39104	9.58623	9.51328	9.60294	9.78022	10.2304	9.91778	9.60151	9.34064	9.11423	0.372692	0.124714	1512	NA	NA
208.41_00690	8.03821	7.61047	6.64191	8.64513	8.57684	6.58422	7.40034	7.42772	6.39185	7.98198	7.97002	6.91943	8.39564	8.07385	8.20724	8.60885	8.55248	8.42318	7.82643	8.40928	7.75515	0.554496	0.145549	1120	NA	NA
208.41_01954	8.13788	8.33691	7.92597	7.80761	8.14939	7.3698	8.4716	9.09674	8.51612	7.70031	7.5723	7.59179	8.06676	8.35386	8.32873	8.56672	7.45606	7.78062	7.7489	7.87233	7.81516	-0.747556	0.000439982	443	NA	NA
208.41_00191	9.52893	9.40416	9.66648	10.3102	10.4249	9.52347	9.5462	9.20357	9.46934	9.99118	9.95292	9.0292	9.38109	9.40206	9.53101	9.49986	10.2441	10.0144	9.98613	9.5604	9.80059	0.559473	0.00244026	791	NA	NA
208.41_00192	11.5757	11.2424	11.3167	11.6692	11.732	11.1837	11.5717	10.4153	11.5083	11.7366	11.787	11.3461	11.6089	11.511	11.442	12.0452	11.8413	11.7649	11.476	11.877	11.6457	0.366726	0.0358038	917	NA	NA
208.41_00496	9.48218	9.26811	9.10546	7.79401	8.04551	8.7091	9.26438	9.84376	9.2984	8.60363	8.43135	9.2107	9.62604	9.48311	9.46314	8.48144	7.69305	8.15645	7.66354	8.80233	8.63225	-1.25433	6.09877e-08	198	NA	NA
208.41_01856	10.4679	10.9058	10.7973	9.81814	10.0539	10.5373	10.3076	9.64894	10.3418	10.313	10.3736	10.3527	10.5434	10.4637	10.4997	9.89497	10.2407	10.255	10.0314	10.2338	10.4849	-0.306653	0.0801382	1606	NA	NA
208.41_01663	2.42626	2.67925	2.6933	2.53342	2.31819	2.69529	2.64963	2.77948	2.58159	2.30867	2.29936	2.83157	2.55684	2.44281	2.3008	2.86859	3.15354	2.90779	2.89015	2.76446	2.53695	0.521328	0.312083	1517	NA	NA
208.41_01381	9.10148	9.03738	8.90793	9.21581	9.11537	8.34133	9.31642	9.30614	9.13265	9.01008	9.08612	8.78455	9.05338	9.19213	9.1921	9.9903	8.93977	8.90915	9.0579	9.26475	8.84171	-0.0489771	0.829852	1386	NA	NA
208.41_00785	10.394	10.3832	10.8151	10.6028	10.6813	9.79209	10.4397	10.1801	10.6647	10.3467	10.5069	9.67852	10.6422	10.6155	10.49	11.4812	10.3283	10.554	9.87845	10.2943	10.2876	-0.079956	0.764313	1156	NA	NA
208.41_00155	9.23663	9.39042	9.42444	9.10405	8.9582	8.45425	9.39942	9.39813	9.64781	9.2109	8.95623	8.63647	9.2659	9.37811	9.26591	9.31649	8.95218	8.92935	9.12969	8.96722	8.94559	-0.514938	5.49167e-05	634	yjjP	NA
208.41_00204	11.5441	11.229	10.3775	10.3734	11.0872	11.8819	10.6448	11.7242	10.4291	10.5328	10.4155	10.5726	11.7855	11.3749	11.5198	10.56	10.6356	10.5323	10.035	10.6586	10.1746	-0.683752	0.0205858	923	NA	NA
208.41_00206	12.2654	12.0551	12.1113	11.8718	12.2168	13.798	11.5153	12.4769	11.4713	11.4625	11.386	11.569	12.462	12.1944	12.3905	11.298	12.0629	11.6775	11.2773	11.3936	11.2378	-0.61321	0.00234825	553	NA	NA
208.41_01095	10.3607	10.2126	10.4915	10.7893	10.9265	10.5539	10.4239	11.0451	10.2661	10.6833	10.6331	10.2625	10.7211	10.5589	10.6457	10.7585	10.5852	10.8245	9.90401	10.5396	10.4128	0.0599137	0.750129	1283	NA	NA
208.41_01240	11.9425	11.6324	12.1062	12.1444	12.4031	12.3141	12.091	12.6421	11.1062	12.2582	12.3329	12.5924	12.0892	12.1195	12.3041	11.9245	11.8226	12.1984	12.2322	12.5328	12.4434	0.269591	0.172273	1336	NA	NA
208.41_01531	8.89054	8.09715	6.48584	7.63979	8.67571	8.21104	7.82536	6.37838	6.44497	7.75853	7.63316	6.92241	9.38127	8.54401	8.48745	8.30476	7.83728	7.28511	7.33231	8.04414	7.24888	-0.523177	0.263691	1454	NA	NA
208.41_01826	12.0335	11.8672	11.7369	11.7983	11.7762	12.1375	11.2962	7.5131	11.3834	11.9036	11.9611	12.5373	11.4329	11.43	11.5697	11.5792	12.1621	12.0793	12.1982	11.9121	11.8465	0.650884	0.0894073	1592	ygaZ	NA
208.41_01392	6.1521	5.94352	6.16953	6.14995	5.9866	6.23459	6.12364	6.2174	6.15725	6.12575	5.85415	6.71316	6.13324	5.82872	5.71008	5.78444	6.17377	6.09897	6.52804	6.76859	6.46929	0.35602	0.0886782	1393	NA	NA
208.41_00075	5.27217	5.14039	4.9175	5.83586	5.48591	5.13561	5.00891	5.36411	4.77032	5.37165	5.85445	5.63032	5.09695	4.91572	5.0254	5.77191	4.83652	5.02643	5.51066	5.61599	5.7439	0.774258	0.000449869	775	NA	NA
208.41_00932	4.68184	3.70675	4.11668	3.71892	3.73624	3.97236	3.53753	4.78557	3.90624	4.2947	3.14343	3.30736	3.62648	3.84361	3.61152	3.38563	3.91706	3.64993	3.4987	3.59749	3.47527	-0.965787	0.0559041	1226	NA	NA
208.41_00522	5.99838	6.2166	6.02993	6.62698	6.29545	7.00463	6.1182	6.22965	6.01506	5.69599	6.18999	6.67289	5.89358	5.79248	6.02519	6.53791	6.25502	6.21074	7.04172	6.04792	5.90458	0.606985	0.00864227	785	NA	NA
208.41_00935	9.48293	8.71934	8.61892	10.8585	11.2032	10.681	8.9043	6.86356	8.28176	9.31812	8.94043	7.34597	9.35712	9.02193	9.16735	9.55364	10.4141	10.074	8.05947	7.90937	7.74398	1.27826	0.0319365	1228	NA	NA
208.41_00936	6.98409	6.39612	6.2227	5.86216	6.49536	6.7293	6.39552	4.89823	6.01407	6.03735	5.92786	5.50277	6.9553	6.59666	6.77362	7.13782	6.16487	5.89434	5.17942	5.46352	5.19532	-0.528809	0.217873	1229	NA	NA
208.41_01833	7.12638	7.1434	7.09733	7.93317	8.07524	7.63508	6.78124	7.75026	7.13641	8.21491	8.26854	7.13766	7.21505	7.32779	7.39054	8.85123	8.02181	7.89699	8.16622	8.01734	8.03263	1.09171	4.5911e-07	253	NA	NA
208.41_00580	10.0557	9.5809	9.58723	10.0804	10.3291	10.2485	9.5892	7.61876	9.45803	10.3213	10.0316	10.1288	9.87276	9.8006	10.0202	10.5099	9.87791	10.3615	9.86027	10.1112	10.0431	0.653079	0.00963498	519	NA	NA
208.41_01110	10.875	9.96552	9.47727	9.6123	10.4191	10.7374	9.42079	7.83096	9.09818	9.10982	9.01899	8.46401	10.7977	10.2101	10.6634	9.56912	9.68964	9.70459	8.41588	9.15598	8.50179	-0.639202	0.15652	1289	NA	NA
208.41_00847	11.0825	10.5751	10.6543	10.7121	10.8731	11.1039	10.1921	5.15542	10.1651	10.5582	10.5733	10.8343	10.9168	10.7324	11.018	10.7173	11.14	10.5988	10.868	10.5824	10.5017	0.249144	0.695236	1184	NA	NA
208.41_00805	11.6645	12.0621	11.897	12.1149	12.0472	10.7369	12.2811	11.6826	12.3325	13.0204	13.0806	11.2918	12.4721	12.55	12.5855	12.5698	12.0374	12.0858	12.4215	12.4758	12.6868	0.178724	0.587809	1164	NA	NA
208.41_00943	7.28318	7.15496	6.90846	7.22647	7.31085	6.9866	7.30317	7.40837	7.12399	7.59644	7.57456	7.42417	7.15238	7.01984	7.10167	6.98099	7.40208	7.66483	7.89273	7.78174	7.60553	0.412868	0.0116599	1233	pkn1	NA
208.41_00849	10.5616	9.89121	10.2145	9.80808	10.342	10.2814	9.3633	4.73838	9.41375	10.1726	10.1979	9.9312	10.2987	9.98878	10.3483	10.3107	10.406	10.2374	10.0729	10.0308	9.91561	0.271276	0.686271	1186	NA	NA
208.41_01840	7.19712	6.87074	6.1466	7.37795	6.96429	5.45467	6.26681	5.30681	5.86576	6.5349	6.4324	5.0383	6.18625	6.45165	6.17007	6.67928	6.79016	6.45659	7.10096	6.06176	6.61215	0.311509	0.461177	1597	NA	NA
208.41_00408	12.0754	12.1049	12.6844	12.239	12.1136	11.9381	12.2726	12.4316	12.46	12.4406	12.2429	11.8976	12.1858	12.1109	11.8868	11.9232	11.8613	12.224	12.0932	12.1965	12.4199	-0.148372	0.312996	1013	NA	NA
208.41_01747	7.18073	7.53278	7.69049	8.19709	8.19452	7.50106	7.65717	7.24516	7.55886	7.59348	7.87146	7.15217	7.67121	7.77087	7.4143	7.2951	8.05379	8.01907	7.94284	7.59362	7.94946	0.357167	0.0653287	1560	NA	NA
208.41_01314	9.13631	8.85606	8.95585	9.11158	9.27392	9.49118	8.76988	9.90532	8.78671	9.25844	9.18873	9.37775	9.08786	8.95645	9.29142	9.44838	9.12691	9.36067	9.44774	9.35553	9.30685	0.232499	0.18403	1365	NA	NA
208.41_01944	6.59819	7.08587	7.36586	8.18216	7.73895	7.8262	7.10286	7.57231	7.00049	7.75773	7.81887	7.62666	7.28926	7.04741	7.02595	7.88849	8.13989	7.92274	8.22168	7.57743	7.8936	0.981466	5.73138e-10	304	NA	NA
208.41_00280	11.6414	11.7407	11.82	11.3871	11.2323	11.3134	11.8516	11.0571	11.7983	11.1458	11.4436	11.4166	11.5134	11.6115	11.8802	11.8501	11.4503	11.4066	11.0748	11.535	11.3183	-0.346349	0.0126155	961	NA	NA
208.41_00542	8.84703	8.63276	8.59812	8.71541	8.40083	8.77736	8.69797	9.16307	8.68957	8.78651	8.50777	9.06047	8.80767	8.68629	8.91457	8.46927	8.74422	8.45083	8.83925	8.67774	8.49068	-0.143379	0.312086	1060	NA	NA
208.41_00372	9.86715	10.0638	10.1248	9.7014	9.97543	10.1452	10.1794	9.89818	10.2572	10.1822	10.0348	10.6252	10.0782	9.96184	9.93102	10.4084	9.56936	9.82503	9.79892	10.15	10.1764	0.0515793	0.76737	1002	NA	NA
208.41_00544	10.7939	10.9862	11.2424	11.4076	10.9811	10.8114	11.0298	11.0855	11.264	11.0456	10.8651	10.7376	10.8576	10.9153	10.9395	11.1413	11.2928	11.0386	11.0761	10.8321	10.917	0.00294851	0.983935	1061	NA	NA
208.41_01558	9.96584	10.0444	10.1249	9.49095	9.59921	9.80559	9.79646	9.80612	9.77337	9.31719	9.48952	8.9609	9.74652	9.95883	9.86174	10.0593	9.68804	9.56397	9.47021	9.40641	9.23134	-0.459162	0.00165355	674	NA	NA
208.41_01006	6.84742	6.59501	6.89603	5.85109	6.3283	6.36369	6.54818	6.44041	6.58803	5.97028	6.70851	6.37047	6.89455	6.67726	6.72688	5.95811	6.32948	6.36125	6.15515	6.32893	6.00855	-0.630031	7.33449e-05	540	inlJ	NA
208.41_01807	6.52529	6.15062	6.41151	4.90524	4.92187	5.44462	5.07241	4.79716	4.73448	5.15244	4.64942	5.18119	5.54809	4.97723	5.57258	4.38077	5.00183	4.97533	5.23447	4.97862	4.6814	-1.21041	0.00265323	209	tabA	NA
208.41_00691	8.27816	8.30024	8.22489	8.77169	8.60462	8.04438	8.54982	6.22405	8.15975	7.64242	7.34577	7.33302	8.36163	8.47069	8.30205	8.43297	8.31365	8.28686	8.2019	7.86823	7.57788	-0.131815	0.712674	1121	NA	NA
208.41_01562	10.3683	10.4563	10.0536	9.51014	9.71456	9.50536	10.1454	9.75432	9.82232	9.0575	8.89051	8.83808	10.5589	10.356	10.5705	9.90327	9.07041	9.19365	8.83491	9.34864	9.23994	-1.19053	6.70135e-10	217	NA	NA
208.41_01277	7.92984	7.64225	7.64045	7.39762	7.90979	8.24035	7.67594	7.68089	7.78789	8.26858	8.14597	8.76801	7.75698	7.73248	7.65372	8.66667	8.10697	7.8093	7.89967	8.11679	8.00668	0.584275	0.0010177	574	NA	NA
208.41_01767	9.91178	9.89982	10.0356	10.0189	10.0939	10.0434	10.3358	9.6947	10.1829	10.0092	10.17	10.2241	9.9062	9.98408	9.733	10.3203	9.86537	10.1852	10.1258	10.0704	10.0189	0.15212	0.182483	1572	ywnA	NA
208.41_01519	9.70609	9.76052	9.93501	9.11571	9.6264	9.11562	10.1911	9.70295	10.0364	9.77144	9.81002	10.2073	10.0435	9.92968	9.94243	10.2614	8.68204	9.6996	9.07052	10.0509	9.87851	-0.283793	0.234667	1448	NA	NA
208.41_01425	4.93542	4.50181	4.85781	4.78425	5.02587	5.19501	4.80395	5.71949	4.70608	4.90355	5.20199	5.45477	4.71716	4.61635	4.6165	4.54592	5.30812	5.011	4.74372	5.17684	5.34772	0.373295	0.253888	1406	NA	NA
208.41_00294	9.0151	9.17351	9.70339	10.8852	10.4528	9.01767	9.61466	9.46043	9.68842	10.5815	10.5202	8.68588	9.22722	9.37158	9.16108	10.0463	10.5974	10.4068	10.6127	10.1791	10.3599	1.14374	1.6494e-05	763	NA	NA
208.41_01859	13.4856	13.5401	13.9099	13.5326	13.3924	13.198	13.6855	12.0536	13.6259	13.6935	13.5645	12.8646	13.4574	13.419	13.485	13.3409	13.4196	13.5057	13.2815	13.3148	13.4064	-0.113916	0.614114	1609	NA	NA
208.41_01664	8.72791	8.21925	8.22037	8.76411	9.04748	9.13896	7.9536	6.74694	7.93906	8.14677	8.10864	7.85823	8.38225	8.32616	8.43819	8.3032	8.75786	8.50504	7.47317	7.86243	7.86128	0.28756	0.384073	1518	NA	NA
208.41_00972	1.14164	1.36887	1.1745	1.23044	1.21668	1.1822	1.26434	1.98527	1.18967	1.51366	1.49746	1.64565	1.30814	1.38312	1.32169	1.47016	1.23889	1.22104	1.21842	1.34033	1.566	-0.0301927	0.97841	1245	NA	NA
208.41_00251	4.50789	4.20193	3.90636	3.57956	4.2672	4.38726	4.02003	3.2797	3.93384	5.27532	4.56766	4.79306	4.08185	4.11713	3.84593	4.34391	4.86653	4.6532	4.28493	5.12215	4.30147	1.21734	0.00211175	207	NA	NA
208.41_00112	6.28819	5.96576	6.02232	6.2134	6.45473	6.72982	5.90231	9.30179	5.68082	6.83872	6.40582	7.1768	5.86491	5.81299	5.95466	6.84293	6.45126	6.66359	6.16587	6.71538	6.81181	0.934555	1.01851e-06	329	NA	NA
208.41_01093	13.4058	13.1174	13.5903	13.8376	14.0151	13.7339	13.3917	13.7501	13.3854	14.3505	14.0451	13.5424	13.3702	13.2145	13.1	13.7708	13.5274	14.1544	13.5518	14.0118	14.2985	0.671393	1.21138e-05	511	NA	NA
208.41_00748	8.85701	8.86676	8.62619	8.3088	8.54843	8.26387	8.91521	8.54048	8.72865	8.36765	8.54395	8.70599	8.86582	8.80595	8.90995	8.40769	8.46745	8.60484	8.13797	8.59748	8.1644	-0.451201	5.36918e-05	680	NA	NA
208.41_00617	7.32217	7.28955	6.49357	7.96684	8.04026	7.08834	7.56397	7.81167	7.4554	8.32658	8.08272	7.34422	7.48893	7.52849	7.52813	7.76895	7.98671	8.18301	8.13268	7.59647	8.33765	0.683622	0.00277208	498	NA	NA
208.41_01481	8.87125	8.89831	8.79672	9.60274	9.87509	9.01621	9.2621	9.54269	9.02009	9.74314	9.99495	9.98106	9.30697	9.09168	9.04841	9.93737	9.3134	9.70061	9.15808	9.80714	10.0558	0.762097	1.85609e-05	433	NA	NA
208.41_01969	9.11015	9.06097	8.91776	7.90202	8.64337	8.21012	9.11609	8.96377	9.21628	8.66067	8.58495	8.91784	9.26602	9.18367	9.29719	9.17037	8.2655	8.38982	8.3161	9.00325	8.68097	-0.650907	0.000194024	521	NA	NA
208.41_01298	4.74678	4.65969	4.24619	4.54609	4.8637	4.45639	4.9706	4.53034	4.31462	5.70894	5.32928	4.88874	4.96433	4.79342	4.99764	5.13284	5.21437	4.65954	5.2178	5.60709	5.50723	0.78931	0.0136479	1357	NA	NA
208.41_01299	4.30671	4.101	4.32757	3.72127	4.67185	4.01928	4.07328	4.23673	4.02707	4.61983	4.50695	4.34764	4.40103	4.33239	4.12667	4.35939	3.77097	3.80832	4.23394	4.46628	4.10856	0.103875	0.744681	1358	NA	NA
208.41_00398	7.17405	6.40113	6.79061	8.0441	7.90392	7.47809	6.7186	4.87881	6.66515	8.22972	8.03075	7.10997	6.55502	6.72353	6.72052	8.28919	8.01567	8.26458	8.52157	8.14967	8.16278	1.89626	1.49208e-11	67	NA	NA
208.41_01301	4.21797	4.17364	4.07878	4.4015	4.89684	4.49081	4.09405	4.11984	4.13284	4.39175	3.9919	4.70705	4.27615	4.18332	4.27609	4.53071	3.82354	4.30896	4.60876	4.25447	4.29932	0.612737	0.0100138	1359	NA	NA
208.41_00844	3.69412	4.31897	4.14339	3.95638	3.84139	4.0638	3.26509	4.05143	3.45252	3.80521	4.41338	4.29462	3.45068	3.53146	3.19957	4.05878	4.02731	4.09038	4.15792	4.57399	4.49561	1.00088	0.0165271	1182	NA	NA
208.41_00218	10.2128	9.70805	10.2053	10.6413	10.6399	12.1083	9.05669	8.14396	9.17811	8.58155	8.75974	9.24473	10.3327	9.97057	10.4714	10.0295	10.7538	10.0971	8.79526	8.63746	8.47021	0.499343	0.428899	934	NA	NA
208.41_00128	8.42813	8.1899	7.85353	7.22529	7.89148	6.91626	6.95133	6.69957	6.76941	6.64126	6.63023	6.17687	8.17824	7.95502	8.56514	7.60902	6.49375	7.00394	6.74634	6.88329	6.0557	-1.24125	0.000608359	203	NA	NA
208.41_01760	6.21939	6.40376	6.24294	6.69579	7.17856	6.53535	6.6667	6.89895	6.39731	6.90753	7.37723	6.53882	6.63655	6.70034	6.38593	7.29716	6.67533	7.13045	6.59999	7.07774	6.91526	0.577753	0.00295989	583	NA	NA
208.41_00131	8.24847	7.96311	7.65921	7.47039	7.64537	7.46967	7.0594	6.70963	6.60066	6.90194	6.68686	6.56483	8.41478	7.89053	8.32935	7.09247	6.94042	7.05583	6.70571	7.33457	6.84274	-0.938974	0.00245265	325	NA	NA
208.41_00406	11.1249	11.0755	11.4742	11.8771	11.6672	11.82	11.3619	11.3887	11.4192	11.7764	11.5989	11.5425	11.2053	11.1537	11.0878	11.248	11.6704	11.9774	11.4975	11.6062	11.77	0.51771	3.41968e-06	633	NA	NA
208.41_00673	8.36894	8.43885	8.6654	7.98511	8.39833	7.66867	8.65947	8.10618	8.533	8.73343	8.64875	8.84457	8.35842	8.36125	8.20039	8.6639	8.02524	8.2566	8.48242	8.9347	8.86649	0.122276	0.585319	1114	NA	NA
208.41_01167	9.68377	9.76745	10.3106	10.8894	10.2928	9.75889	10.1438	9.89798	10.1048	10.4947	10.0042	9.43169	10.1065	9.90117	9.68817	10.3777	10.5725	10.4806	10.3907	9.55053	9.97816	0.345459	0.115052	1302	csoR	NA
208.41_01899	11.4158	11.7613	11.6154	10.9894	10.9468	11.1815	11.7739	11.7293	11.7726	10.6937	10.8484	11.4915	11.439	11.5536	11.44	11.0332	10.9012	11.0055	11.0582	11.1557	10.993	-0.709126	6.37108e-10	477	NA	NA
208.41_01228	9.57105	9.45205	9.61084	10.3362	9.96035	9.3444	10.0189	9.75839	9.73897	10.06	10.0951	9.06883	9.46075	9.69084	9.38947	9.77136	10.198	10.0378	10.2572	9.98433	9.80105	0.380348	0.0398745	1330	NA	NA
208.41_01955	7.90775	8.25702	8.22285	7.9256	7.85718	7.32081	8.10663	8.15473	8.20608	7.70124	7.60582	7.59979	7.84555	8.0227	8.16542	8.35303	7.3757	7.23229	7.41944	7.79456	7.72581	-0.536528	0.00112989	795	NA	NA
208.41_00152	7.72382	7.86379	7.93647	7.23442	7.29913	7.96075	8.04283	8.01687	8.32656	7.38703	7.58377	8.40267	7.91305	7.89221	7.87561	8.57701	7.31983	7.15518	7.08194	7.65432	7.73853	-0.313607	0.232973	896	NA	NA
208.41_00696	9.0733	9.84461	9.21395	8.15612	8.63837	8.72136	9.66764	9.26923	9.2226	8.0989	8.27524	8.30564	10.2455	9.96915	10.3778	8.88152	7.58749	8.22382	7.7542	8.49603	8.16986	-1.76909	2.76011e-13	83	NA	NA
208.41_01331	7.21694	7.17189	6.5044	6.30365	7.12779	6.19636	8.04606	7.81214	7.29642	7.47214	8.05401	8.96302	7.5052	7.33326	6.76479	8.31993	6.83944	7.27741	6.79416	8.25716	8.04126	0.491235	0.265605	1369	NA	NA
208.41_00247	8.94086	9.3252	9.16616	9.38519	9.20203	8.59457	8.99238	9.24554	8.90213	10.0247	9.90489	9.24439	8.94565	8.8163	8.73019	9.1936	9.23538	9.58377	9.55948	9.57027	9.9324	0.610554	0.00175944	556	NA	NA
208.41_00142	8.12976	8.02233	8.07494	8.63762	8.60057	8.44172	8.15599	8.43151	8.05936	8.62268	8.62201	8.15805	8.1493	8.18668	8.07394	8.51259	9.04236	8.70314	8.60835	8.61896	8.8863	0.612889	5.6777e-07	555	NA	NA
208.41_01238	10.3374	10.0316	10.3631	10.5752	10.6584	10.9574	9.8961	10.7355	9.60369	10.7725	10.721	11.2876	10.4472	10.2522	10.4462	9.8264	10.5433	10.5676	10.9196	10.9039	10.9759	0.61184	0.00204839	784	NA	NA
208.41_01058	10.8128	10.9458	11.0246	10.8913	10.7946	10.502	10.9293	10.9942	11.017	10.8095	10.8545	10.3923	10.8862	10.8623	10.7619	11.0187	10.386	10.7514	10.882	10.8401	10.8333	-0.195195	0.0765256	1279	NA	NA
208.41_00773	10.6081	10.5774	11.0026	10.6297	10.5641	10.3293	11.0211	10.8666	11.0322	11.2395	11.1391	10.895	10.8099	10.7202	10.5827	10.7321	10.6463	10.8682	10.3847	10.9714	11.066	0.00584825	0.975957	1151	NA	NA
208.41_01650	9.26316	9.66909	9.67968	8.77679	9.05248	9.13513	9.08781	8.86875	9.07829	9.19121	8.93405	9.47444	9.01155	8.97319	8.68135	9.03354	8.94882	9.54636	8.87497	9.12837	9.2409	-0.0692786	0.737929	1509	NA	NA
208.41_00747	8.41435	8.29203	7.95716	8.34256	8.74042	8.44323	8.39233	8.15035	8.37958	8.78041	8.85288	8.92223	8.47978	8.41245	8.25173	8.37074	8.22449	8.46311	8.86527	8.67861	8.86759	0.439703	0.00114978	688	NA	NA
208.41_01967	6.27326	6.32558	6.57085	6.87329	6.33761	6.34726	6.41788	6.21376	6.48913	6.78071	7.19942	6.87875	6.28043	6.36859	6.44212	6.2483	7.01705	6.58737	6.60802	6.94008	6.6479	0.497788	0.00293172	648	NA	NA
208.41_01480	3.07023	3.08464	2.88768	3.92321	3.49491	2.87799	2.78247	3.22469	2.94731	3.45819	3.06853	2.96973	2.99954	3.13304	3.13623	2.88892	3.6841	3.41558	4.34334	3.68349	3.65886	1.41866	0.00251979	162	NA	NA
208.41_00621	9.41701	9.31663	9.91923	9.79531	9.60892	9.96713	9.72664	9.75282	9.83249	9.77528	9.91346	10.0761	9.44706	9.44395	9.56052	9.87586	9.6595	9.93958	9.42036	9.64603	10.0607	0.2632	0.0497968	1093	NA	NA
208.41_00165	9.20157	9.36268	9.4817	10.1463	9.50815	8.47824	9.78314	9.59061	9.60159	10.3031	10.0867	8.65074	9.33489	9.40266	9.2672	9.36102	9.82834	10.2032	9.91491	9.67618	10.0037	0.411153	0.114356	903	NA	NA
208.41_01632	9.00094	10.2776	10.191	10.1648	10.0946	8.09316	10.2149	6.00461	10.1556	10.4246	10.1654	8.63253	10.7176	10.5701	10.1452	11.1881	10.5327	10.0193	9.06581	9.48692	9.14328	-0.102517	0.876684	1499	NA	NA
208.41_00310	7.80586	7.30081	6.31382	8.062	7.17458	6.96701	7.12722	6.84527	6.39151	7.57576	7.4334	7.12418	8.08906	7.63115	7.8347	6.64354	7.6645	7.48256	7.35623	7.25493	7.31663	-0.0255138	0.947692	973	NA	NA
208.41_00311	7.58114	7.2992	6.20384	5.8764	6.65631	6.69266	7.04065	6.53993	6.22913	6.72506	6.27545	7.02785	8.07117	7.55668	7.90787	6.69391	6.42795	6.24248	5.00883	6.5491	6.31658	-1.19126	0.00141726	216	NA	NA
208.41_01724	5.20815	4.84762	4.97807	3.92779	5.0174	5.02277	4.81148	4.88272	4.2986	4.83111	5.12952	4.85601	4.82402	4.92555	4.8295	4.30782	5.07446	5.40812	4.58067	4.79875	4.64686	-0.00842887	0.981293	1550	msmE_2	NA
208.41_00801	7.65961	7.61118	7.53708	6.8739	7.3197	7.27616	7.6206	9.29107	7.64774	6.96276	7.27957	7.11396	7.82117	7.68483	7.93827	7.04834	7.4606	7.00701	6.55726	7.36714	7.12836	-0.702807	1.79773e-07	482	NA	NA
208.41_01239	11.5034	11.301	11.5243	11.301	11.5522	11.7793	11.1653	11.8626	10.6623	11.6381	11.7324	12.4379	11.4541	11.3991	11.7027	10.748	11.1586	11.5278	11.3305	11.8734	11.8914	0.261579	0.27643	1335	NA	NA
208.41_01805	7.93972	7.64877	8.28379	6.07302	5.85906	6.19692	5.80128	5.45485	5.53836	6.02876	5.87067	5.75379	6.52915	6.36085	6.73851	5.95977	6.50577	5.92698	5.00691	5.8178	5.73684	-1.64605	0.000207995	113	NA	NA
208.41_01211	5.48932	5.25974	4.70374	5.03534	4.76978	4.12887	6.15199	3.06374	4.60939	5.37262	5.84648	7.31924	5.82634	5.70455	5.10832	6.57943	4.80673	5.31201	4.03492	6.53693	5.51566	0.749758	0.321523	1320	NA	NA
208.41_01827	10.0711	10.1131	9.74678	9.3876	9.86956	9.95885	9.33272	5.41677	9.51289	9.89186	10.2659	11.1203	9.49708	9.57026	9.66095	9.93183	9.72358	10.0515	9.93441	10.2398	10.3139	0.681959	0.11917	1593	NA	NA
208.41_01213	6.28503	6.46386	6.82619	7.04163	6.80076	5.71209	6.89295	3.53495	6.70072	7.27078	6.97105	6.8314	6.75437	6.53142	6.63698	7.48459	6.72025	6.73422	6.49339	7.20025	7.18372	0.580136	0.236138	1322	NA	NA
208.41_00749	5.45848	5.45025	5.15344	4.60144	6.204	4.75111	5.19182	3.24077	5.15175	5.17981	5.4932	4.9841	5.49282	5.25565	5.33652	5.82511	5.5387	5.53416	5.26192	5.45011	5.9848	0.467549	0.365754	1138	NA	NA
208.41_01625	11.3956	11.2238	10.9247	11.7568	12.0194	10.5088	11.6598	11.615	11.3726	12.3793	12.267	11.38	11.6755	11.5269	11.6266	11.818	11.771	12.2124	11.6068	11.9967	12.2785	0.549512	0.015657	1498	tqsA	NA
208.41_01201	8.03663	7.28657	6.78375	6.88069	7.76168	7.39973	7.40242	7.19135	6.44183	8.04769	7.82659	8.55286	8.32264	7.93407	7.75536	8.11856	7.06082	7.37448	7.0858	8.24227	7.78178	0.249492	0.493979	1318	NA	NA
208.41_01229	11.2438	10.9963	10.586	10.348	10.6923	11.5867	10.1325	6.45783	10.1519	10.4974	10.2946	9.75374	11.0098	11.0357	10.9994	9.9793	10.2132	10.1321	9.89773	10.3231	9.68542	-0.358883	0.454996	1331	NA	NA
208.41_01186	10.878	11.0559	11.1596	9.67169	9.57117	11.6992	10.9734	10.248	10.721	9.39934	9.18651	9.0157	12.2898	12.1366	12.518	10.9094	10.0744	9.69315	8.7098	8.34281	8.1736	-1.91874	0.000436913	61	NA	NA
208.41_01523	7.59684	7.71966	7.60979	7.29531	7.02686	7.67282	7.42761	6.94079	7.51224	7.11574	7.01682	7.56373	7.74297	7.71023	7.66936	6.58731	6.62674	6.87802	7.00522	7.29836	7.10825	-0.546134	0.00690286	604	capA	NA
208.41_01221	8.48615	8.62248	8.58106	8.39147	8.45054	8.10029	8.96299	4.07821	8.93038	8.57062	8.7163	8.29427	8.90607	8.79409	8.57346	8.76185	8.59094	8.29852	8.44482	8.54209	8.45338	-0.158995	0.772403	1327	NA	NA
208.41_00184	9.54461	9.32527	9.24158	8.43907	8.72613	9.23979	8.9934	8.09022	9.04938	8.95012	8.90455	9.46258	9.31441	9.19933	9.41222	8.65246	8.88157	8.90262	9.04361	9.14269	8.87702	-0.273162	0.196964	911	NA	NA
208.41_01507	1.21907	1.31889	1.05072	1.84427	1.49062	1.04162	1.0547	1.1686	1.04392	1.14435	1.30782	1.39203	1.28485	1.2067	1.19893	1.85674	1.17458	1.343	1.49769	1.28464	1.27836	1.93027	0.0377446	1442	NA	NA
208.41_01861	9.86444	9.35678	9.40342	10.6056	10.6101	10.4289	9.06732	9.10327	9.31343	10.2016	10.1774	9.65209	9.29517	9.29017	9.35664	10.1804	10.7932	10.5358	10.5544	10.0872	10.059	1.24228	7.37693e-14	200	NA	NA
208.41_01680	4.44478	4.41434	4.07921	5.02621	4.9221	4.58524	4.78064	4.17824	4.31879	4.66489	4.75184	4.65381	4.86498	4.59396	4.49324	5.0763	4.69554	4.51045	4.94397	4.87034	4.61805	0.567877	0.0313534	1527	NA	NA
208.41_01232	8.45	8.21788	8.9768	8.66501	8.64939	7.79632	8.72361	7.92364	8.77	8.70541	8.6428	8.00268	8.21518	8.419	8.13939	8.24197	8.55842	8.80028	8.53211	8.43367	8.45803	0.0160155	0.949945	1334	NA	NA
208.41_01102	8.12394	8.05594	7.82691	8.38278	8.16829	7.61473	8.21707	7.68904	8.01439	8.19618	8.32655	7.47356	8.11155	8.25204	8.11791	8.33187	8.46619	8.32057	8.35594	7.88067	8.4103	0.166173	0.383918	1285	NA	NA
208.41_01737	8.5738	8.37017	8.55883	7.92134	8.45443	8.84106	8.28195	3.94313	8.00387	8.15883	7.74028	8.32793	8.93372	8.56504	8.7343	8.90922	7.42478	7.95752	7.25706	8.06713	7.83813	-0.28249	0.668044	1554	NA	NA
208.41_00374	9.86407	9.81261	9.99633	10.6136	10.5483	10.4599	10.1282	10.1002	10.2313	10.2477	10.5776	10.7609	9.73939	9.80595	9.56183	10.4282	10.6537	10.5149	10.5698	10.676	10.6012	0.779485	1.22352e-12	417	NA	NA
208.41_01431	8.01089	8.01012	8.37337	8.66389	8.14263	8.46707	8.10145	9.69393	7.97406	8.2514	8.19931	8.77277	7.7195	7.52526	7.74649	7.522	8.20156	8.36618	8.57265	8.44265	8.62765	0.0832996	0.817649	1408	NA	NA
208.41_00385	9.54128	9.62966	9.42106	9.09181	8.95893	9.42788	9.56349	9.55325	9.56246	9.16252	9.13441	9.08121	9.69931	9.56482	9.59301	8.64658	9.25525	9.20499	9.3408	9.19065	8.97716	-0.541892	1.33931e-07	610	NA	NA
208.41_00250	4.65251	4.08554	4.32146	5.25708	5.06924	5.13315	3.86659	4.10344	3.88507	4.77887	5.14254	4.32677	4.40028	4.2991	3.83223	4.36194	3.73474	3.94373	5.09298	4.83521	4.70003	1.18322	0.00146941	223	NA	NA
208.41_01198	7.21917	6.44561	4.9528	7.4213	7.24685	6.90588	6.53478	3.47638	4.65062	7.06979	7.01136	6.70596	7.62106	7.0198	7.33902	6.59367	6.79771	7.03	6.80305	7.11211	6.93585	0.411353	0.507038	1315	NA	NA
208.41_01393	7.72689	7.79081	8.00705	8.12616	8.53562	7.29126	8.12031	8.2705	8.07468	8.72142	8.81612	8.1102	7.87848	7.98451	7.70345	8.37503	7.56929	8.2567	8.19469	8.58042	8.61646	0.478971	0.029417	1394	NA	NA
208.41_01974	8.60404	8.61812	8.53703	9.09988	8.51824	8.55787	8.66229	8.5119	8.53909	8.47136	8.72353	8.43259	8.54675	8.5802	8.54799	8.28123	9.235	8.47079	9.14768	8.4941	8.35674	0.139864	0.419856	1641	NA	NA
208.41_00794	11.2497	10.9562	10.5505	11.4367	11.8939	10.7082	10.488	10.2135	10.1918	11.0629	10.9826	9.38208	11.4033	11.031	11.3849	10.7406	11.2009	11.234	10.6071	10.8734	10.7401	0.137458	0.682728	1162	NA	NA
208.41_01302	3.73371	3.50099	3.37756	4.10368	3.88127	3.47847	3.52171	3.74332	3.71389	3.64534	3.61245	3.71712	3.65749	3.7901	3.58582	3.81986	3.57211	4.098	3.98756	3.54628	3.62049	0.304434	0.347919	1360	NA	NA
208.41_00357	6.86193	6.99523	6.78215	7.0438	6.64952	7.41066	6.62201	6.82151	6.66851	7.75405	7.62176	7.65765	6.75187	6.65349	6.61712	7.20863	7.02519	7.23998	7.63299	7.53154	7.55622	0.889397	2.07844e-08	355	NA	NA
208.41_00329	7.59554	7.12546	7.35338	7.09893	7.04594	7.35764	6.00055	5.30865	6.11249	6.28065	6.00389	5.59058	7.36261	7.34111	7.96896	6.89876	7.27513	6.21252	5.79813	5.86414	5.53376	-0.762519	0.100693	982	NA	NA
208.41_01300	5.83948	5.83477	5.50998	6.18675	5.88222	5.68685	5.77172	5.81983	5.33092	6.4295	6.35763	6.29502	6.02849	5.95574	5.69815	6.02453	5.72828	6.48646	6.08667	6.36546	6.82354	0.709345	0.0010533	476	NA	NA
208.41_01738	7.37643	7.1906	7.10811	8.00648	8.03727	7.41197	7.01736	3.63694	6.61279	7.20339	6.95555	6.3778	7.61108	7.2931	7.18497	7.9848	7.62606	7.46028	6.76692	7.14553	6.68648	0.461725	0.394675	1555	NA	NA
208.41_01626	19.5941	19.6781	19.8149	17.0377	17.7751	19.225	20.2215	19.2818	19.6498	18.0881	18.254	18.8664	19.6937	19.8703	19.7773	18.2781	17.1419	17.7361	17.4922	18.4846	18.238	-1.87441	3.20645e-11	72	ssrA	NA
208.41_01771	3.79992	3.60358	3.51239	3.23687	3.83427	3.39914	3.50946	3.70318	3.90757	4.20983	4.09321	3.5909	3.95702	3.7293	3.44672	4.20758	3.90568	3.64312	4.12384	3.77446	4.04383	0.417534	0.275193	1574	NA	NA
208.41_01485	5.70352	5.44211	5.7946	5.38023	5.95004	5.66356	5.58546	5.20315	5.71493	5.34789	5.40472	6.09746	5.39576	5.65495	5.34489	5.62645	5.83816	5.93406	5.75848	5.60579	5.91378	0.318106	0.126691	1435	NA	NA
